# Supplementary material for: Systematic evaluation of parameters in RNA bisulfite sequencing data generation and analysis
Source: NAR Genom Bioinform. 2022 Jun 3;4(2):lqac045. doi: 10.1093/nargab/lqac045 (PMC9164272; doi:10.1093/nargab/lqac045)
Supplement: lqac045_Supplemental_Files [file lqac045_supplemental_files.zip]

Archive with 3 entries (3 files):
- Supplementary figures.pdf
- Supplementary_information.docx
- Supplementary_tables_revised.xlsx
