# Supplementary material for: Systematic evaluation of parameters in RNA bisulfite sequencing data generation and analysis
Source: NAR Genom Bioinform. 2022 Jun 3;4(2):lqac045. doi: 10.1093/nargab/lqac045 (PMC9164272; doi:10.1093/nargab/lqac045)
Supplement: lqac045_Supplemental_Files [file lqac045_supplemental_files.zip › Supplementary_tables_revised.xlsx]

## Sheet: Supplementary Table 1. Summary 
Title	Primary Author	Year	Journal	Read filtering (PE)	Mapping	Methylation calling	Post-call Filtering
Distinct 5-methylcytosine profiles in poly(A) RNA from mouse embryonic stem cells and brain	Amort	2017	Genome Biology	mean Q30; adaptor trimming;	Genome (meRanGs)	meRanCall; 10 bases on the 5′ end of forward reads and 7 bases on the 3′ end of reverse reads were excluded	>10x coverage; <80% conversion rate; Q >= 30; Secondary structure prediction (RNAfold); FDR <= 0.01
Statistically robust methylation calling for whole-transcriptome bisulfite sequencing reveals distinct methylation patterns for mouse RNAs	Legrand	2017	Genome Research	Q30 for each base; adaptor trimming; >=25nt	tRNA -> rRNA -> mRNA (BSMAP parameters: -s 12 -v 0.03 -g 0 -w 1000 -S 0 -p 1 -V 1 -I 1 -n 0 -r 2 -u -m 15 -x 1000)	BisRNA	BisRNA default parameters; >0.3 non-conversion rate; C-cutoff < 3
5-methylcytosine promotes mRNA export — NSUN2 as the methyltransferase and ALYREF as an m5C reader	Yang	2017	Cell Research	"low-quality" reads removed; adaptor trimming; >35nt	Genome -> Ensembl exon-exon junctions (Bismark default paramters)	Bismark default parameters	>=30x coverage; >=5 m5C depth; >= 0.1 methylation level; <30% non-conversion
5-methylcytosine promotes pathogenesis of bladder cancer through stabilizing mRNAs	Chen	2019	Nature Cell Biology	"low-quality bases" removed; adaptors trimmed	hg19 Genome (meRanGh)	meRanCall (FDR < 0.01)	>=30x coverage; >=5 m5C depth; >= 0.1 methylation level
Genome-wide identification of mRNA 5-methylcytosine in mammals	Huang	2019	Nature Structural and Molecular Biology	adaptor trimming; cutadapt -e 0.25 -q 25 -trim-n (<Q25); first 10bp and last 6bp trimmed	Genome -> Transcriptome (Bowtie2 -end-to-end,–fr,–gbar 5,–mp 5, -k 10, -R 2, -D 5)	Custom in-house script (https://github.com/SYSU-zhanglab/RNA-m5C)	>=20x coverage; >=3 m5C depth; >= 0.1 methylation level; gene-coverage > 1,000; >0.95 conversion rate; C-cutoff determined by Gini coefficient; Signal/noise >= 0.9; Secondary structure prediction (RNAfold); one-sided binomial based on gene-specific conversion rate < 0.001
Multiple links between 5-methylcytosine content of mRNA and translation	Schumann	2020	BMC Biology	adaptor trimming; first and last 3bp trimmed; sliding 4bp window <Q20; >=50nt	Genome (meRanGh)	Custom in-house script (https://github.com/zhanghena/bsRNA-seq-m5C) ; 6 bases on the terminal ends of reads were excluded	>=30x coverage; >=5 m5C depth; >= 80% conversion rate; C-cutoff <= 3;

## Sheet: Supplementary Table 2. Sequenci
(reads reported as read pairs)	Total	Sequence trimming	% removed by step	Quality filter	% removed by step	# mapped to genome (with trim)	% mapped to genome	UMI deduplication	% removed by deduplication	Replicates or batches merged
MT-A rep 1	49012990	45809025	0.0653697	44469439	0.0292428	3.43873e+07	0.773279	2.73076e+07	0.205881	56120363
MT-A rep 2	48761108	46386768	0.0486933	45037069	0.0290966	3.51201e+07	0.779804	2.88127e+07	0.179593
MT-B rep 1	24703475	23901170	0.0324774	23035048	0.0362376	14611302	0.634307	4695340	0.67865	8.22774e+06
MT-B rep 2	22612225	22335091	0.0122559	21596143	0.0330846	1.44779e+07	0.670391	3.5324e+06	0.756014
MT-C rep 1	23038190	22398516	0.0277658	21603361	0.0355003	1.35114e+07	0.625431	2734329	0.797628	6267431
MT-C rep 2	23901357	23502047	0.0167066	22730867	0.0328133	1.47443e+07	0.648645	3533102	0.760375
MT-D rep 1	23240089	22913857	0.0140375	22122486	0.0345368	13593930	0.614485	2.71004e+06	0.800643	3828511
MT-D rep 2	22300818	22089557	0.00947324	21379640	0.0321381	1.40994e+07	0.65948	1.11847e+06	0.920673
MT RNAseq rep 1	58046513	57826496	0.00379036	54496059	0.0575936	39592241	0.726516	3.31739e+07	0.16211	-
MT RNAseq rep 2	58259741	58042037	0.00373678	54743956	0.0568223	3.92299e+07	0.716607	3.33114e+07	0.150867
SRR8170377 (Huang rep 1)	43812631	43444732	0.0083971	39080439	0.100456	2.65759e+07	0.680032	-		-
SRR8170378 (Huang rep 2)	62385172	62210152	0.00280547	60099983	0.03392	4.71856e+07	0.785118
SRR8170379 (Huang rep 3)	68122637	67605922	0.00758507	65460114	0.0317399	5.10814e+07	0.780344
SRR8170380 (Huang rep 4)	79473795	78057442	0.0178216	75762826	0.0293965	58648164	0.774102

## Sheet: Supplementary Table 3. Effects 
# Sites remaining	Overall Conversion rate	Total unique mapped read pairs	10x coverage sites called	Standard filter only	C-cutoff value	Total mapped read pairs after C-cutoff	% Read pairs removed by C-cutoff	C-cutoff only	Standard filter + C-cutoff	Signal/Noise	Secondary structure	FDR filter (final sites)
MT-A	0.9974	56120363	1740483	7542	3	55083916	0.0184683	569968	260	171	157	157
MT-B	0.9675	8.22774e+06	934626	44693	5	8063241	0.0199929	81070	173	155	148	65
MT-C	0.9784	6267431	779933	18843	15	6216460	0.00813268	88915	232	224	202	116
MT-D	0.9023	3828511	1142108	132358	8	3680845	0.0385701	25749	110	77	72	3
SRR8170377 (Huang rep 1)	0.9985	2.65759e+07	107095	4769	1	26262281	0.0118024	83381	1000	903	839	839
SRR8170378 (Huang rep 2)	0.9993	4.71856e+07	255901	6656	1	4.66087e+07	0.0122257	211848	1036	972	915	915
SRR8170379 (Huang rep 3)	0.9992	5.10814e+07	255027	6644	1	50504177	0.0112997	210607	916	847	796	796
SRR8170380 (Huang rep 4)	0.9993	58648164	276570	6992	1	5.78863e+07	0.01299	224977	1029	953	857	857

## Sheet: Supplementary Table 4. Count ma
group	seqContext	cov_MTA	C_count_MTA	methRate_MTA	cov_MTB	C_count_MTB	methRate_MTB	cov_MTC	C_count_MTC	methRate_MTC	cov_MTD	C_count_MTD	methRate_MTD	cov_SRR8170377	C_count_SRR8170377	methRate_SRR8170377	cov_SRR8170378	C_count_SRR8170378	methRate_SRR8170378	cov_SRR8170379	C_count_SRR8170379	methRate_SRR8170379	cov_SRR8170380	C_count_SRR8170380	methRate_SRR8170380	chrom	position	gene	type	start	end	strand	trans	gene_name	type_gene	length	binLoc
1 118510353	gcagcactgcCcccaggatcc	83	0	0	NA	NA	NA	NA	NA	NA	NA	NA	NA	14	0	0	28	0	0	30	0	0	23	3	0.13	1	118510353	ENSMUSG00000064302	3UTR	118510206	118510376	+	ENSMUST00000190733	Clasp1	protein_coding	170	16
1 119837159	catctcgccgCgaggtgcgag	60	21	0.35	NA	NA	NA	11	7	0.636	NA	NA	NA	NA	NA	NA	NA	NA	NA	NA	NA	NA	NA	NA	NA	1	119837159	ENSMUSG00000026384	5UTR	119836902	119837347	-	ENSMUST00000163435	Ptpn4	protein_coding	445	3
1 128103392	aattcccttcCgtgagactct	29	0	0	NA	NA	NA	NA	NA	NA	NA	NA	NA	NA	NA	NA	13	1	0.077	20	3	0.15	22	0	0	1	128103392	ENSMUSG00000056211	5UTR	128103321	128103483	+	ENSMUST00000188381	R3hdm1	protein_coding	162	3
1 131057517	ttgaccactcCgtgttataca	245	1	0.004	15	0	0	16	0	0	NA	NA	NA	41	5	0.122	501	6	0.012	403	16	0.04	487	28	0.057	1	131057517	ENSMUSG00000016528	exon	131057494	131057620	-	ENSMUST00000188459	Mapkapk2	protein_coding	126	5
1 131816995	taaagtatagCagagctcctg	23	7	0.304	NA	NA	NA	NA	NA	NA	NA	NA	NA	NA	NA	NA	NA	NA	NA	NA	NA	NA	NA	NA	NA	1	131816995	ENSMUSG00000042251	3UTR	131816111	131821461	+	ENSMUST00000112393	Pm20d1	protein_coding	5350	3
1 132026116	tagcctgaggCaagggaggag	118	0	0	15	0	0	NA	NA	NA	11	0	0	31	6	0.194	29	2	0.069	27	0	0	27	3	0.111	1	132026116	ENSMUSG00000026436	3UTR	132023652	132026448	+	ENSMUST00000086556	Elk4	protein_coding	2796	16
1 132357333	ctgaaggtttCagagagggtg	41	0	0	NA	NA	NA	NA	NA	NA	NA	NA	NA	39	4	0.103	107	7	0.065	124	13	0.105	141	19	0.135	1	132357333	ENSMUSG00000042066	3UTR	132356315	132357505	-	ENSMUST00000045473	Tmcc2	protein_coding	1190	16
1 132380666	cagagagcatCggggacaagg	53	0	0	NA	NA	NA	10	0	0	NA	NA	NA	37	6	0.162	105	30	0.286	128	32	0.25	126	25	0.198	1	132380666	ENSMUSG00000042066	exon	132380657	132381181	-	ENSMUST00000045473	Tmcc2	protein_coding	524	1
1 132569404	tgctgctaccCtccaagagct	37	4	0.108	NA	NA	NA	NA	NA	NA	NA	NA	NA	NA	NA	NA	NA	NA	NA	NA	NA	NA	NA	NA	NA	1	132569404	ENSMUSG00000026442	3UTR	132564690	132570419	-	ENSMUST00000094569	Nfasc	protein_coding	5729	15
1 134410947	ctgacatgatCcaggagcacc	173	0	0	17	0	0	10	0	0	NA	NA	NA	10	0	0	47	1	0.021	45	6	0.133	52	4	0.077	1	134410947	ENSMUSG00000026456	3UTR	134410907	134410969	+	ENSMUST00000172795	Cyb5r1	protein_coding	62	13
1 134425997	aggtggtcttCgggatgttct	233	1	0.004	21	1	0.048	27	0	0	NA	NA	NA	48	10	0.208	279	42	0.151	239	36	0.151	277	39	0.141	1	134425997	ENSMUSG00000026457	exon	134425909	134426095	+	ENSMUST00000112237	Adipor1	protein_coding	186	11
1 134428267	cagacaagagCaggtgagtgg	778	1	0.001	75	0	0	60	0	0	45	0	0	524	51	0.097	1722	152	0.088	1876	169	0.09	2051	219	0.107	1	134428267	ENSMUSG00000026457	exon	134428082	134428269	+	ENSMUST00000027727	Adipor1	protein_coding	187	22
1 134490390	agaccatcttCctggcgaatc	16	1	0.062	NA	NA	NA	NA	NA	NA	NA	NA	NA	15	1	0.067	59	6	0.102	44	3	0.068	39	0	0	1	134490390	ENSMUSG00000026455	3UTR	134489459	134490873	+	ENSMUST00000112232	Klhl12	protein_coding	1414	12
1 134597599	aaatgaaaagCaccatcaagc	605	0	0	88	0	0	64	0	0	24	0	0	38	4	0.105	102	0	0	70	0	0	83	0	0	1	134597599	ENSMUSG00000042207	exon	134597583	134597692	+	ENSMUST00000047714	Kdm5b	protein_coding	109	4
1 135263123	acagggaaagCagaagtacac	273	22	0.081	19	1	0.053	22	1	0.045	10	1	0.1	18	2	0.111	62	5	0.081	34	6	0.176	42	7	0.167	1	135263123	ENSMUSG00000041926	exon	135262712	135263129	-	ENSMUST00000074357	Rnpep	protein_coding	417	22
1 135371454	tgtaactcatCagtggaatca	340	1	0.003	34	0	0	24	0	0	NA	NA	NA	31	0	0	37	3	0.081	21	0	0	32	5	0.156	1	135371454	ENSMUSG00000041889	3UTR	135371057	135371949	-	ENSMUST00000041240	Shisa4	protein_coding	892	9
1 135374996	gccccttttcCaggccgtcct	402	2	0.005	64	0	0	64	0	0	10	0	0	108	10	0.093	378	40	0.106	300	19	0.063	414	21	0.051	1	135374996	ENSMUSG00000041889	5UTR	135374962	135375237	-	ENSMUST00000041240	Shisa4	protein_coding	275	1
1 135374997	ggccccttttCcaggccgtcc	404	4	0.01	64	0	0	65	0	0	10	0	0	108	13	0.12	388	25	0.064	304	12	0.039	425	22	0.052	1	135374997	ENSMUSG00000041889	5UTR	135374962	135375237	-	ENSMUST00000041240	Shisa4	protein_coding	275	1
1 135846746	gacaccaaacCcaagcccagg	NA	NA	NA	NA	NA	NA	NA	NA	NA	NA	NA	NA	14	0	0	23	0	0	32	4	0.125	15	0	0	1	135846746	ENSMUSG00000026414	exon	135846722	135846755	+	ENSMUST00000190451	Tnnt2	protein_coding	33	18
1 136070728	gaaggcccttCgagcattccg	NA	NA	NA	NA	NA	NA	NA	NA	NA	NA	NA	NA	768	392	0.51	1277	734	0.575	1489	822	0.552	1615	993	0.615	1	136070728	ENSMUSG00000026407	exon	136070634	136070776	+	ENSMUST00000112064	Cacna1s	protein_coding	142	15
1 136118808	catgctgatcCaggaggtgag	NA	NA	NA	NA	NA	NA	NA	NA	NA	NA	NA	NA	1223	544	0.445	2005	968	0.483	2175	958	0.44	2205	1032	0.468	1	136118808	ENSMUSG00000026407	exon	136118661	136118813	+	ENSMUST00000159106	Cacna1s	protein_coding	152	22
1 136119364	ctcaaccaggCaggaggccat	NA	NA	NA	NA	NA	NA	NA	NA	NA	NA	NA	NA	214	40	0.187	572	142	0.249	522	114	0.218	553	128	0.231	1	136119364	ENSMUSG00000026407	3UTR	136119131	136119529	+	ENSMUST00000161865	Cacna1s	protein_coding	398	11
1 138619683	gatgggccgcCgctaacctcg	NA	NA	NA	NA	NA	NA	NA	NA	NA	NA	NA	NA	NA	NA	NA	20	0	0	20	3	0.15	20	0	0	1	138619683	ENSMUSG00000026393	5UTR	138619552	138619749	-	ENSMUST00000186017	Nek7	protein_coding	197	4
1 151818900	actgaaactgCcccatccaaa	680	0	0	40	0	0	38	0	0	19	0	0	24	4	0.167	53	0	0	61	0	0	60	0	0	1	151818900	ENSMUSG00000043019	3UTR	151818714	151818979	+	ENSMUST00000187951	Edem3	protein_coding	265	13
1 151886838	gagagaagcgCaaaggatgag	19	0	0	NA	NA	NA	NA	NA	NA	NA	NA	NA	37	4	0.108	83	5	0.06	61	2	0.033	116	7	0.06	1	151886838	ENSMUSG00000032666	3UTR	151884524	151893393	-	ENSMUST00000044581	1700025G04Rik	protein_coding	8869	5
1 152383324	gcactgagatCgaaggggaag	215	0	0	10	0	0	NA	NA	NA	NA	NA	NA	12	0	0	39	4	0.103	27	0	0	28	0	0	1	152383324	ENSMUSG00000014980	exon	152383262	152383397	-	ENSMUST00000162371	Tsen15	protein_coding	135	11
1 152766104	atgcccagctCggaactagtg	52	11	0.212	NA	NA	NA	NA	NA	NA	NA	NA	NA	NA	NA	NA	NA	NA	NA	NA	NA	NA	NA	NA	NA	1	152766104	ENSMUSG00000026482	5UTR	152765907	152766305	-	ENSMUST00000111859	Rgl1	protein_coding	398	3
1 152838790	caaaatatcaCactgaattct	65	0	0	NA	NA	NA	NA	NA	NA	NA	NA	NA	21	3	0.143	NA	NA	NA	NA	NA	NA	NA	NA	NA	1	152838790	ENSMUSG00000042772	3UTR	152836996	152839271	-	ENSMUST00000043560	Smg7	protein_coding	2275	15
1 153535937	caggagaaggCctgtccctga	41	0	0	NA	NA	NA	NA	NA	NA	NA	NA	NA	16	0	0	20	0	0	29	3	0.103	15	0	0	1	153535937	ENSMUSG00000042684	exon	153535872	153535959	-	ENSMUST00000041874	Npl	protein_coding	87	17
1 155132384	ctgtggtcgcCaaatggttct	679	60	0.088	102	4	0.039	93	11	0.118	40	2	0.05	12	0	0	88	16	0.182	52	5	0.096	71	15	0.211	1	155132384	ENSMUSG00000026471	3UTR	155132360	155132635	-	ENSMUST00000192410	Mr1	protein_coding	275	2
1 155558440	tggagcgaccCgggcgaagcc	25	0	0	NA	NA	NA	NA	NA	NA	NA	NA	NA	NA	NA	NA	47	11	0.234	44	3	0.068	33	5	0.152	1	155558440	ENSMUSG00000033701	5UTR	155558120	155558637	+	ENSMUST00000080138	Acbd6	protein_coding	517	4
1 155779375	gcaactagccCccatacttga	665	1	0.002	132	0	0	85	0	0	53	0	0	15	0	0	24	0	0	19	0	0	27	3	0.111	1	155779375	ENSMUSG00000033684	exon	155776029	155779423	-	ENSMUST00000195419	Qsox1	protein_coding	3394	22
1 155782612	gccacacttcCgggggtttcc	2265	169	0.075	204	18	0.088	109	2	0.018	134	9	0.067	22	1	0.045	57	4	0.07	50	1	0.02	57	16	0.281	1	155782612	ENSMUSG00000033684	exon	155782525	155782672	-	ENSMUST00000194632	Qsox1	protein_coding	147	14
1 155782613	agccacacttCcgggggtttc	2263	51	0.023	205	7	0.034	108	2	0.019	136	7	0.051	21	4	0.19	59	0	0	54	0	0	57	2	0.035	1	155782613	ENSMUSG00000033684	exon	155782525	155782672	-	ENSMUST00000194632	Qsox1	protein_coding	147	14
1 159345260	gtcgctcctaCagaggatctg	83	0	0	10	0	0	NA	NA	NA	NA	NA	NA	22	3	0.136	110	2	0.018	121	0	0	121	3	0.025	1	159345260	ENSMUSG00000040782	3UTR	159344839	159347640	+	ENSMUST00000076894	Rfwd2	protein_coding	2801	3
1 160199651	tcaatcctggCaggagactta	97	3	0.031	NA	NA	NA	NA	NA	NA	NA	NA	NA	NA	NA	NA	28	7	0.25	14	4	0.286	14	5	0.357	1	160199651	ENSMUSG00000058267	3UTR	160199428	160199820	+	ENSMUST00000078878	Mrps14	protein_coding	392	11
1 161007754	acttgggaggCagaggcaggc	24	3	0.125	NA	NA	NA	NA	NA	NA	NA	NA	NA	NA	NA	NA	NA	NA	NA	NA	NA	NA	NA	NA	NA	1	161007754	ENSMUSG00000043467	3UTR	161002922	161019920	-	ENSMUST00000162226	Zbtb37	protein_coding	16998	6
1 16229850	caagcatctgCgggagaaagc	NA	NA	NA	NA	NA	NA	NA	NA	NA	NA	NA	NA	15	0	0	40	6	0.15	30	3	0.103	39	5	0.128	1	16229850	ENSMUSG00000025920	exon	16228816	16229866	-	ENSMUST00000162435	Stau2	protein_coding	1050	22
1 162673283	gggcatagagCatttacagtg	358	1	0.003	29	0	0	27	0	0	12	0	0	14	0	0	40	0	0	22	3	0.136	12	0	0	1	162673283	ENSMUSG00000040225	3UTR	162671788	162673606	-	ENSMUST00000182393	Prrc2c	protein_coding	1818	15
1 162673290	acacaaggggCatagagcatt	298	0	0	27	0	0	25	0	0	NA	NA	NA	NA	NA	NA	29	0	0	21	3	0.143	10	0	0	1	162673290	ENSMUSG00000040225	3UTR	162671788	162673606	-	ENSMUST00000182393	Prrc2c	protein_coding	1818	15
1 162675693	gctcgtttgcCacatgtagcc	162	24	0.148	16	0	0	NA	NA	NA	NA	NA	NA	NA	NA	NA	15	4	0.267	11	0	0	NA	NA	NA	1	162675693	ENSMUSG00000040225	exon	162675605	162675841	-	ENSMUST00000182393	Prrc2c	protein_coding	236	9
1 165177626	ggaatcagttCagggctcaga	428	43	0.1	39	3	0.077	28	5	0.179	27	6	0.222	33	3	0.091	53	6	0.113	81	16	0.198	78	12	0.154	1	165177626	ENSMUSG00000040848	3UTR	165174337	165179255	-	ENSMUST00000043338	Sft2d2	protein_coding	4918	13
1 165460362	ctctgagtcgCggcgccggcg	69	0	0	14	1	0.071	21	0	0	10	0	0	55	1	0.018	185	3	0.016	243	7	0.029	322	6	0.019	1	165460362	ENSMUSG00000026571	5UTR	165460228	165460465	-	ENSMUST00000027856	Dcaf6	protein_coding	237	3
1 171173785	tgtctcaaaaCagaacaaaac	NA	NA	NA	NA	NA	NA	NA	NA	NA	NA	NA	NA	21	5	0.238	NA	NA	NA	NA	NA	NA	NA	NA	NA	1	171173785	ENSMUSG00000038370	3UTR	171173262	171174382	-	ENSMUST00000111332	Pcp4l1	protein_coding	1120	9
1 171238779	agaagatgttCgagttctatg	2681	45	0.017	239	7	0.029	164	3	0.018	122	2	0.016	1112	144	0.129	4301	493	0.115	4411	587	0.133	4789	634	0.132	1	171238779	ENSMUSG00000013593	exon	171238710	171238897	-	ENSMUST00000111318	Ndufs2	protein_coding	187	9
1 171341078	gtgtcttcatCacagactctc	109	0	0	NA	NA	NA	NA	NA	NA	NA	NA	NA	60	10	0.169	78	18	0.234	63	12	0.19	94	25	0.266	1	171341078	ENSMUSG00000013997	3UTR	171340571	171342530	-	ENSMUST00000111289	Nit1	protein_coding	1959	5
1 172134816	gggttggaagCaaagccttgg	233	1	0.004	30	1	0.033	NA	NA	NA	NA	NA	NA	39	2	0.053	102	9	0.088	97	12	0.124	124	22	0.177	1	172134816	ENSMUSG00000003464	3UTR	172134291	172136493	+	ENSMUST00000111252	Pex19	protein_coding	2202	5
1 172273360	ttccttgagaCgggaagctgg	165	1	0.006	NA	NA	NA	NA	NA	NA	NA	NA	NA	23	3	0.13	20	1	0.05	10	0	0	20	3	0.15	1	172273360	ENSMUSG00000007097	3UTR	172271709	172274700	-	ENSMUST00000085913	Atp1a2	protein_coding	2991	10
1 172317360	tccagttcttCcagatgagct	1902	0	0	277	1	0.004	186	2	0.011	89	0	0	20	3	0.15	36	0	0	39	0	0	41	0	0	1	172317360	ENSMUSG00000038034	exon	172317355	172317365	+	ENSMUST00000128508	Igsf8	protein_coding	10	15
1 176769862	aggaaacaaaCatgatgatgg	185	1	0.005	22	0	0	24	0	0	NA	NA	NA	15	0	0	51	0	0	28	4	0.143	35	0	0	1	176769862	ENSMUSG00000057335	5UTR	176769233	176769870	-	ENSMUST00000195433	Cep170	protein_coding	637	5
1 177442573	gcggcggggaCgcggcgactc	19	0	0	15	0	0	NA	NA	NA	NA	NA	NA	15	0	0	25	3	0.12	32	0	0	32	0	0	1	177442573	ENSMUSG00000063659	5UTR	177442466	177442595	+	ENSMUST00000195549	Zbtb18	protein_coding	129	5
1 177447848	tccagcctttCaggagttgaa	207	1	0.005	14	0	0	14	0	0	NA	NA	NA	80	8	0.1	160	22	0.138	178	8	0.045	130	11	0.085	1	177447848	ENSMUSG00000063659	exon	177447089	177450760	+	ENSMUST00000195612	Zbtb18	protein_coding	3671	5
1 178481797	aaagctcttgCagggcaggat	12	0	0	NA	NA	NA	NA	NA	NA	NA	NA	NA	30	3	0.1	57	0	0	49	0	0	55	0	0	1	178481797	ENSMUSG00000026495	3UTR	178481429	178484513	+	ENSMUST00000027775	Efcab2	protein_coding	3084	3
1 180171594	tggggccgcaCtgaagctggg	70	0	0	NA	NA	NA	NA	NA	NA	NA	NA	NA	968	0	0	3713	5	0.001	3459	1	0	3838	0	0	1	180171594	ENSMUSG00000026489	3UTR	180171564	180171686	-	ENSMUST00000161632	Adck3	protein_coding	122	5
1 180569140	ctccgcatggCcatcatggtg	383	0	0	60	0	0	44	8	0.182	NA	NA	NA	94	0	0	182	0	0	162	0	0	170	0	0	1	180569140	ENSMUSG00000026496	exon	180568924	180569153	+	ENSMUST00000194608	Parp1	protein_coding	229	21
1 181919353	gctgcaattgCgggagcaaaa	82	1	0.012	17	0	0	18	1	0.056	NA	NA	NA	15	1	0.067	22	3	0.136	24	2	0.083	27	1	0.037	1	181919353	ENSMUSG00000022995	exon	181919325	181919629	-	ENSMUST00000193074	Enah	protein_coding	304	3
1 182341561	gagcggatggCtgaggaagga	23	3	0.13	10	0	0	NA	NA	NA	NA	NA	NA	NA	NA	NA	15	0	0	10	0	0	19	0	0	1	182341561	ENSMUSG00000047539	exon	182341323	182341618	-	ENSMUST00000051431	Fbxo28	protein_coding	295	18
1 182517515	aggccacaccCcgcgcacggc	91	0	0	18	0	0	16	0	0	12	0	0	NA	NA	NA	25	3	0.12	29	1	0.034	31	1	0.032	1	182517515	ENSMUSG00000026509	5UTR	182517355	182517524	-	ENSMUST00000068505	Capn2	protein_coding	169	5
1 183330865	cctcccctacCagcagagccg	1236	4	0.003	162	0	0	128	1	0.008	66	0	0	46	6	0.13	91	5	0.055	69	3	0.044	101	5	0.05	1	183330865	ENSMUSG00000056050	exon	183330797	183330934	-	ENSMUST00000109158	Mia3	protein_coding	137	12
1 184037344	agtcacctgcCcagccagggt	NA	NA	NA	NA	NA	NA	NA	NA	NA	NA	NA	NA	13	0	0	28	3	0.107	NA	NA	NA	NA	NA	NA	1	184037344	ENSMUSG00000039384	exon	184036801	184037652	+	ENSMUST00000048655	Dusp10	protein_coding	851	15
1 184732147	aacatcctggCaggatcccgg	NA	NA	NA	NA	NA	NA	NA	NA	NA	NA	NA	NA	NA	NA	NA	18	1	0.056	27	0	0	25	6	0.24	1	184732147	ENSMUSG00000039377	5UTR	184732142	184732619	-	ENSMUST00000048572	Hlx	protein_coding	477	1
1 188974298	gtcaacaagaCtgaggacaag	66	0	0	NA	NA	NA	NA	NA	NA	NA	NA	NA	16	0	0	25	0	0	21	3	0.143	26	0	0	1	188974298	ENSMUSG00000026608	3UTR	188974287	188974471	-	ENSMUST00000193143	Kctd3	protein_coding	184	2
1 189896676	agctagacaaCgagaagaaag	212	16	0.075	15	0	0	NA	NA	NA	NA	NA	NA	23	4	0.174	99	27	0.273	65	13	0.2	96	21	0.219	1	189896676	ENSMUSG00000026603	exon	189896571	189896695	-	ENSMUST00000027897	Smyd2	protein_coding	124	19
1 191352262	tgccagtcccCaggcctgcct	55	4	0.073	NA	NA	NA	NA	NA	NA	NA	NA	NA	95	13	0.137	179	14	0.078	147	13	0.088	189	16	0.085	1	191352262	ENSMUSG00000026626	3UTR	191351975	191352976	-	ENSMUST00000067976	Ppp2r5a	protein_coding	1001	6
1 191907391	ggtcaacgtgCtggggctctg	39	0	0	22	0	0	23	4	0.174	NA	NA	NA	NA	NA	NA	10	0	0	13	0	0	NA	NA	NA	1	191907391	ENSMUSG00000037434	exon	191907256	191907609	+	ENSMUST00000161756	Slc30a1	protein_coding	353	9
1 191912856	cagtgtcaggCaaaaaaagat	277	0	0	24	0	0	NA	NA	NA	NA	NA	NA	NA	NA	NA	28	3	0.107	NA	NA	NA	NA	NA	NA	1	191912856	ENSMUSG00000037434	3UTR	191909756	191913247	+	ENSMUST00000044954	Slc30a1	protein_coding	3491	16
1 192101606	tgtctggaatCtgagctaatc	NA	NA	NA	NA	NA	NA	NA	NA	NA	NA	NA	NA	15	2	0.133	29	4	0.138	34	2	0.059	47	0	0	1	192101606	ENSMUSG00000037395	3UTR	192101384	192101822	-	ENSMUST00000192491	Rcor3	protein_coding	438	10
1 193174502	gattgcaactCtgcaggagta	41	0	0	NA	NA	NA	NA	NA	NA	NA	NA	NA	NA	NA	NA	23	0	0	27	3	0.111	20	0	0	1	193174502	ENSMUSG00000079144	exon	193174245	193176300	+	ENSMUST00000110831	A130010J15Rik	protein_coding	2055	3
1 21505322	tcgacatatgCggatgctctc	NA	NA	NA	NA	NA	NA	NA	NA	NA	NA	NA	NA	13	0	0	22	4	0.182	11	0	0	11	0	0	1	21505322	ENSMUSG00000028033	3UTR	21505300	21505425	-	ENSMUST00000174183	Kcnq5	protein_coding	125	4
1 23922179	cgcccgcgtcCgggcccgccg	188	0	0	34	0	0	NA	NA	NA	NA	NA	NA	30	3	0.1	65	0	0	91	0	0	92	0	0	1	23922179	ENSMUSG00000026155	5UTR	23922156	23922317	-	ENSMUST00000027339	Smap1	protein_coding	161	1
1 34444387	cacactggagCaggaggccac	101	0	0	14	0	0	NA	NA	NA	NA	NA	NA	25	4	0.16	69	0	0	77	0	0	98	0	0	1	34444387	ENSMUSG00000026127	3UTR	34444358	34444387	+	ENSMUST00000149962	Imp4	protein_coding	29	20
1 34878525	gcccatagtgCtttctcgata	25	0	0	NA	NA	NA	NA	NA	NA	NA	NA	NA	NA	NA	NA	27	3	0.111	24	0	0	27	0	0	1	34878525	ENSMUSG00000026123	3UTR	34877048	34879580	+	ENSMUST00000027297	Plekhb2	protein_coding	2532	11
1 36068816	cccccgacgaCctggatctct	1312	0	0	164	0	0	98	0	0	44	0	0	29	3	0.103	116	0	0	97	0	0	106	0	0	1	36068816	ENSMUSG00000045216	exon	36068400	36069184	+	ENSMUST00000088174	Hs6st1	protein_coding	784	12
1 36140440	ggacagaaagCgggaggcctc	39	1	0.026	NA	NA	NA	NA	NA	NA	NA	NA	NA	19	2	0.111	69	13	0.188	64	16	0.25	67	11	0.164	1	36140440	ENSMUSG00000037470	3UTR	36140027	36144225	-	ENSMUST00000046875	Uggt1	protein_coding	4198	2
1 36142060	cgactgtgagCggaagctgtc	99	2	0.02	NA	NA	NA	NA	NA	NA	NA	NA	NA	NA	NA	NA	34	2	0.059	22	1	0.048	37	4	0.108	1	36142060	ENSMUSG00000037470	3UTR	36140027	36144225	-	ENSMUST00000046875	Uggt1	protein_coding	4198	9
1 36358086	ctgagcctgcCcatgctggct	145	0	0	15	0	0	NA	NA	NA	NA	NA	NA	25	3	0.12	98	0	0	106	0	0	107	2	0.019	1	36358086	ENSMUSG00000010453	3UTR	36358040	36358225	-	ENSMUST00000188528	Kansl3	protein_coding	185	5
1 36420796	aggggcatgtCtgataaatcc	53	1	0.019	NA	NA	NA	NA	NA	NA	NA	NA	NA	NA	NA	NA	NA	NA	NA	NA	NA	NA	20	8	0.4	1	36420796	ENSMUSG00000037432	exon	36420773	36420963	+	ENSMUST00000179162	Fer1l5	protein_coding	190	3
1 36698469	aagcactgatCaggaatgtgt	285	15	0.053	23	0	0	16	0	0	NA	NA	NA	382	98	0.257	1105	336	0.305	1115	353	0.317	1325	459	0.346	1	36698469	ENSMUSG00000037351	3UTR	36698114	36700075	-	ENSMUST00000043951	Actr1b	protein_coding	1961	4
1 36698663	agccctttgaCaggctgggga	171	1	0.006	43	0	0	22	0	0	16	0	0	353	36	0.102	695	80	0.115	637	44	0.069	922	80	0.087	1	36698663	ENSMUSG00000037351	3UTR	36698114	36700075	-	ENSMUST00000043951	Actr1b	protein_coding	1961	6
1 37408822	ttggtcatatCaggagctcac	28	1	0.036	NA	NA	NA	NA	NA	NA	NA	NA	NA	28	7	0.25	43	7	0.163	43	14	0.326	57	22	0.386	1	37408822	ENSMUSG00000026113	3UTR	37408260	37410736	+	ENSMUST00000027287	Inpp4a	protein_coding	2476	5
1 38835933	ggtgccggtgCgggcgcaggc	88	3	0.034	21	1	0.048	13	0	0	NA	NA	NA	NA	NA	NA	NA	NA	NA	NA	NA	NA	NA	NA	NA	1	38835933	ENSMUSG00000048814	5UTR	38835771	38836711	-	ENSMUST00000147695	Lonrf2	protein_coding	940	1
1 39386038	cgggtgctgaCagcgtatgcc	35	0	0	NA	NA	NA	NA	NA	NA	NA	NA	NA	11	0	0	35	5	0.143	27	3	0.111	15	1	0.067	1	39386038	ENSMUSG00000003134	3UTR	39385998	39386212	-	ENSMUST00000192531	Tbc1d8	protein_coding	214	4
1 40014636	agagtgatacCcccgagattc	940	0	0	82	0	0	48	1	0.021	23	0	0	25	0	0	63	8	0.127	46	0	0	45	0	0	1	40014636	ENSMUSG00000026074	exon	40014527	40014697	+	ENSMUST00000193682	Map4k4	protein_coding	170	15
1 40014639	gtgataccccCgagattcgta	924	0	0	81	0	0	48	0	0	24	0	0	25	5	0.2	61	0	0	49	0	0	53	0	0	1	40014639	ENSMUSG00000026074	exon	40014527	40014697	+	ENSMUST00000193682	Map4k4	protein_coding	170	15
1 40022836	cagtctatgaCatttatctac	499	0	0	65	0	0	28	0	0	22	0	0	22	3	0.136	21	0	0	15	0	0	17	0	0	1	40022836	ENSMUSG00000026074	exon	40022705	40022854	+	ENSMUST00000193682	Map4k4	protein_coding	149	20
1 40856150	tgccaggactCttgattgaaa	NA	NA	NA	NA	NA	NA	NA	NA	NA	NA	NA	NA	55	5	0.091	30	2	0.067	27	9	0.333	27	5	0.185	1	40856150	ENSMUSG00000079588	3UTR	40855017	40856887	+	ENSMUST00000114765	Tmem182	protein_coding	1870	11
1 43553889	ggaagccaagCgctcgggatg	249	1	0.004	18	0	0	NA	NA	NA	NA	NA	NA	27	3	0.111	71	0	0	81	0	0	72	0	0	1	43553889	ENSMUSG00000066877	exon	43553861	43554582	+	ENSMUST00000086421	Nck2	protein_coding	721	1
1 45340915	aaggacggccCtccaggtcct	300	4	0.013	66	0	0	31	2	0.065	18	0	0	425	23	0.054	516	25	0.048	393	35	0.089	559	38	0.068	1	45340915	ENSMUSG00000026043	exon	45340866	45341027	+	ENSMUST00000087883	Col3a1	protein_coding	161	7
1 45386835	tgttggagaaCgggtaagttg	3590	206	0.057	605	28	0.046	427	21	0.049	270	24	0.089	68	0	0	97	1	0.01	96	0	0	101	3	0.03	1	45386835	ENSMUSG00000026042	exon	45386833	45386886	-	ENSMUST00000086430	Col5a2	protein_coding	53	2
1 53348019	gtttagtaatCtgggcaagag	185	0	0	NA	NA	NA	NA	NA	NA	NA	NA	NA	10	4	0.4	88	39	0.443	95	37	0.389	82	36	0.439	1	53348019	ENSMUSG00000026095	3UTR	53347831	53348558	-	ENSMUST00000147021	Asnsd1	protein_coding	727	5
1 53348190	taatgacaccCaggttatgtt	185	1	0.005	NA	NA	NA	NA	NA	NA	NA	NA	NA	NA	NA	NA	31	7	0.226	24	7	0.292	20	2	0.1	1	53348190	ENSMUSG00000026095	3UTR	53347831	53348558	-	ENSMUST00000147021	Asnsd1	protein_coding	727	9
1 57377887	gctgacatccCgggaaggaga	36	7	0.194	NA	NA	NA	NA	NA	NA	NA	NA	NA	NA	NA	NA	NA	NA	NA	NA	NA	NA	NA	NA	NA	1	57377887	ENSMUSG00000038323	exon	57377640	57377946	+	ENSMUST00000187255	1700066M21Rik	protein_coding	306	18
1 58440848	acaggagatcCaacaggtaag	147	0	0	10	0	0	NA	NA	NA	NA	NA	NA	NA	NA	NA	26	0	0	19	0	0	27	3	0.111	1	58440848	ENSMUSG00000026035	exon	58440843	58440936	-	ENSMUST00000114348	Ppil3	protein_coding	93	2
1 58993566	ttcaggccatCagcaagcagt	15	0	0	NA	NA	NA	NA	NA	NA	NA	NA	NA	NA	NA	NA	21	0	0	22	4	0.182	16	0	0	1	58993566	ENSMUSG00000026027	3UTR	58993561	58993603	+	ENSMUST00000153990	Stradb	protein_coding	42	3
1 59185415	cgctggctttCagggaagcct	48	0	0	NA	NA	NA	NA	NA	NA	NA	NA	NA	11	0	0	35	0	0	26	0	0	25	3	0.12	1	59185415	ENSMUSG00000026024	exon	59185397	59185599	-	ENSMUST00000163058	Als2	protein_coding	202	3
1 63734826	gcgcttcgagCagggttgcgg	158	0	0	NA	NA	NA	NA	NA	NA	NA	NA	NA	NA	NA	NA	34	4	0.118	32	2	0.062	22	2	0.091	1	63734826	ENSMUSG00000025962	exon	63734732	63734835	+	ENSMUST00000148758	Fastkd2	protein_coding	103	21
1 66715158	atatttggccCcatgggctaa	138	0	0	NA	NA	NA	NA	NA	NA	NA	NA	NA	10	0	0	22	0	0	50	0	0	28	3	0.107	1	66715158	ENSMUSG00000026005	3UTR	66715113	66715247	+	ENSMUST00000142920	Rpe	protein_coding	134	7
1 69531572	cgtgcatgctCtgtgcgtgta	21	0	0	NA	NA	NA	NA	NA	NA	NA	NA	NA	NA	NA	NA	20	4	0.2	29	0	0	25	0	0	1	69531572	ENSMUSG00000025997	3UTR	69531214	69538767	-	ENSMUST00000027146	Ikzf2	protein_coding	7553	1
1 71593087	gtggtcatttCagatgcgatt	6236	542	0.087	859	75	0.087	581	40	0.069	281	25	0.089	152	10	0.066	307	6	0.02	182	6	0.033	234	14	0.06	1	71593087	ENSMUSG00000026193	3UTR	71593071	71593235	-	ENSMUST00000187627	Fn1	protein_coding	164	2
1 72159940	ccacagaatgCcaagccccac	NA	NA	NA	NA	NA	NA	NA	NA	NA	NA	NA	NA	133	10	0.075	308	21	0.068	213	24	0.113	275	23	0.084	1	72159940	ENSMUSG00000039395	3UTR	72159442	72160884	-	ENSMUST00000048860	Mreg	protein_coding	1442	7
1 73913076	ggtccatttgCagggttggaa	65	0	0	12	1	0.083	NA	NA	NA	NA	NA	NA	139	10	0.072	275	24	0.087	313	24	0.077	381	43	0.113	1	73913076	ENSMUSG00000055322	3UTR	73910231	73914529	-	ENSMUST00000169786	Tns1	protein_coding	4298	12
1 73913330	ctagggcaccCggggaagccc	26	0	0	NA	NA	NA	NA	NA	NA	NA	NA	NA	NA	NA	NA	19	0	0	13	0	0	21	3	0.143	1	73913330	ENSMUSG00000055322	3UTR	73910231	73914529	-	ENSMUST00000169786	Tns1	protein_coding	4298	13
1 73925729	gagcagtgacCagggtccccg	39	0	0	NA	NA	NA	NA	NA	NA	NA	NA	NA	10	0	0	42	2	0.048	48	6	0.125	60	4	0.067	1	73925729	ENSMUSG00000055322	5UTR	73925703	73925769	-	ENSMUST00000187691	Tns1	protein_coding	66	3
1 73927923	gccccatcctCagtgctgaca	89	0	0	NA	NA	NA	NA	NA	NA	NA	NA	NA	43	5	0.116	96	2	0.021	51	0	0	78	0	0	1	73927923	ENSMUSG00000055322	5UTR	73927912	73928110	-	ENSMUST00000187691	Tns1	protein_coding	198	1
1 74351901	aggagctgcgCcgcctgaagg	191	0	0	30	0	0	17	0	0	12	0	0	27	3	0.111	29	0	0	37	0	0	26	0	0	1	74351901	ENSMUSG00000026179	exon	74351758	74353684	+	ENSMUST00000027370	Pnkd	protein_coding	1926	2
1 74679101	gagaaaccctCggaggtcaaa	70	0	0	NA	NA	NA	NA	NA	NA	NA	NA	NA	NA	NA	NA	14	0	0	17	0	0	29	3	0.103	1	74679101	ENSMUSG00000033257	exon	74678898	74680463	+	ENSMUST00000113678	Ttll4	protein_coding	1565	3
1 74741164	ttgacaggatCgcacgggaac	NA	NA	NA	NA	NA	NA	NA	NA	NA	NA	NA	NA	104	5	0.048	268	34	0.127	373	44	0.118	246	33	0.134	1	74741164	ENSMUSG00000006542	exon	74741152	74741298	-	ENSMUST00000188073	Prkag3	protein_coding	146	2
1 75210638	gggagcaaagCagggctctgc	51	13	0.255	11	1	0.091	NA	NA	NA	NA	NA	NA	NA	NA	NA	NA	NA	NA	NA	NA	NA	NA	NA	NA	1	75210638	ENSMUSG00000026200	5UTR	75210591	75210778	-	ENSMUST00000155716	Glb1l	protein_coding	187	2
1 75247363	cctgctttatCcatgctagaa	554	108	0.195	121	21	0.174	99	26	0.263	46	12	0.261	NA	NA	NA	NA	NA	NA	NA	NA	NA	NA	NA	NA	1	75247363	ENSMUSG00000026204	3UTR	75247027	75247548	-	ENSMUST00000027404	Ptprn	protein_coding	521	12
1 75251753	tggacttccgCaggtgagcaa	2977	380	0.128	296	42	0.142	215	23	0.107	114	10	0.088	NA	NA	NA	NA	NA	NA	NA	NA	NA	NA	NA	NA	1	75251753	ENSMUSG00000026204	exon	75251751	75251917	-	ENSMUST00000027404	Ptprn	protein_coding	166	1
1 75258275	agatggctccCggggctcaga	804	29	0.036	83	3	0.036	61	4	0.066	26	2	0.077	NA	NA	NA	NA	NA	NA	NA	NA	NA	NA	NA	NA	1	75258275	ENSMUSG00000026204	exon	75257945	75258296	-	ENSMUST00000027404	Ptprn	protein_coding	351	21
1 75367203	tgcccaacccCagggaacccc	NA	NA	NA	NA	NA	NA	NA	NA	NA	NA	NA	NA	57	27	0.474	126	48	0.381	50	13	0.26	80	27	0.338	1	75367203	ENSMUSG00000026208	3UTR	75367051	75368579	+	ENSMUST00000027409	Des	protein_coding	1528	2
1 75367402	acatccccagCctgggtcaga	NA	NA	NA	NA	NA	NA	NA	NA	NA	NA	NA	NA	3563	1205	0.338	10181	3336	0.328	10197	3195	0.313	14079	4579	0.325	1	75367402	ENSMUSG00000026208	3UTR	75367051	75368579	+	ENSMUST00000027409	Des	protein_coding	1528	5
1 75475846	ccctcacccgCagggtgcagc	2837	126	0.044	271	9	0.033	178	6	0.034	96	8	0.083	22	0	0	23	0	0	40	5	0.125	33	0	0	1	75475846	ENSMUSG00000032997	3UTR	75474576	75476226	-	ENSMUST00000138683	Chpf	protein_coding	1650	14
1 75491249	aactcaaagaCgcagggaccg	39	0	0	NA	NA	NA	NA	NA	NA	NA	NA	NA	47	5	0.106	115	3	0.026	108	7	0.065	118	5	0.042	1	75491249	ENSMUSG00000026211	exon	75491188	75491811	-	ENSMUST00000145382	Obsl1	protein_coding	623	3
1 75551798	ccgttgtggcCacatgaccct	58	5	0.086	11	1	0.091	NA	NA	NA	NA	NA	NA	11	0	0	18	0	0	14	5	0.357	11	0	0	1	75551798	ENSMUSG00000006576	exon	75551637	75551820	+	ENSMUST00000132612	Slc4a3	protein_coding	183	20
1 82234199	tggatgttagCaggaggtgat	239	6	0.025	46	1	0.022	26	1	0.038	31	2	0.065	70	7	0.1	78	11	0.141	79	5	0.063	76	5	0.066	1	82234199	ENSMUSG00000055980	3UTR	82233101	82237604	-	ENSMUST00000069799	Irs1	protein_coding	4503	5
1 85907834	gctgatctttCaggtgggagg	151	13	0.086	95	5	0.053	65	2	0.031	40	1	0.025	NA	NA	NA	NA	NA	NA	NA	NA	NA	NA	NA	NA	1	85907834	ENSMUSG00000026223	3UTR	85907639	85908359	+	ENSMUST00000185569	Itm2c	protein_coding	720	5
1 91224748	ctcagctaagCagggggacag	NA	NA	NA	NA	NA	NA	NA	NA	NA	NA	NA	NA	NA	NA	NA	26	3	0.115	18	1	0.056	13	1	0.077	1	91224748	ENSMUSG00000034353	3UTR	91223362	91225196	+	ENSMUST00000097648	Ramp1	protein_coding	1834	14
1 91287725	acccactgttCagggagcttg	NA	NA	NA	NA	NA	NA	NA	NA	NA	NA	NA	NA	NA	NA	NA	19	12	0.632	31	17	0.548	29	18	0.621	1	91287725	ENSMUSG00000034343	3UTR	91285356	91290337	+	ENSMUST00000171165	Ube2f	protein_coding	4981	9
1 91300570	ctctagagccCgaagtcatcc	23	0	0	NA	NA	NA	NA	NA	NA	NA	NA	NA	24	3	0.125	45	0	0	40	0	0	45	0	0	1	91300570	ENSMUSG00000026307	exon	91300528	91300640	+	ENSMUST00000145843	Scly	protein_coding	112	9
1 91440850	gaggagaaatCttttttctgc	11	0	0	NA	NA	NA	NA	NA	NA	NA	NA	NA	17	0	0	27	0	0	29	0	0	26	3	0.115	1	91440850	ENSMUSG00000055866	exon	91440832	91440883	-	ENSMUST00000069620	Per2	protein_coding	51	9
1 91528428	cctttatgggCattgtgtgat	36	0	0	NA	NA	NA	NA	NA	NA	NA	NA	NA	NA	NA	NA	21	0	0	22	3	0.136	25	0	0	1	91528428	ENSMUSG00000034292	3UTR	91527784	91529307	+	ENSMUST00000047242	Traf3ip1	protein_coding	1523	8
1 91556568	ggatgaggtaCggggtaagaa	36	0	0	NA	NA	NA	NA	NA	NA	NA	NA	NA	14	2	0.143	28	6	0.214	27	0	0	37	6	0.162	1	91556568	ENSMUSG00000026311	3UTR	91554879	91559589	+	ENSMUST00000027538	Asb1	protein_coding	4710	7
1 92469865	ctgctgagcaCaggtatggct	1265	56	0.044	94	3	0.032	50	4	0.08	23	2	0.087	231	89	0.385	1766	639	0.362	1697	645	0.381	1677	664	0.396	1	92469865	ENSMUSG00000026260	5UTR	92469863	92469996	-	ENSMUST00000189503	Ndufa10	protein_coding	133	1
1 92854885	ctgaatgactCggagcgcaca	2724	1	0	289	1	0.003	216	0	0	106	0	0	216	22	0.102	412	26	0.063	398	22	0.055	359	21	0.058	1	92854885	ENSMUSG00000034220	exon	92854858	92855246	+	ENSMUST00000045970	Gpc1	protein_coding	388	2
1 92859024	aggaagcctgCaagggatgcc	815	1	0.001	77	0	0	59	0	0	18	0	0	23	7	0.304	81	8	0.099	71	10	0.141	83	19	0.229	1	92859024	ENSMUSG00000034220	3UTR	92858565	92860779	+	ENSMUST00000045970	Gpc1	protein_coding	2214	4
1 92907282	acctggagccCacctgtgccg	28	0	0	NA	NA	NA	NA	NA	NA	NA	NA	NA	27	3	0.111	211	0	0	193	0	0	187	1	0.005	1	92907282	ENSMUSG00000047067	exon	92906981	92907423	+	ENSMUST00000060913	Dusp28	protein_coding	442	16
1 92943733	acagggcagtCagcaggaggc	63	2	0.032	15	1	0.067	NA	NA	NA	NA	NA	NA	20	4	0.2	28	5	0.179	27	1	0.037	26	2	0.077	1	92943733	ENSMUSG00000026270	exon	92943679	92943941	+	ENSMUST00000027488	Capn10	protein_coding	262	5
1 93280554	attaccagtgCctctgcagcc	920	0	0	104	0	0	71	0	0	44	0	0	14	0	0	34	0	0	36	4	0.111	23	0	0	1	93280554	ENSMUSG00000047793	exon	93280481	93280594	+	ENSMUST00000062202	Sned1	protein_coding	113	15
1 93421178	gaccttcctgCagagaacagc	222	2	0.009	16	0	0	NA	NA	NA	NA	NA	NA	34	0	0	142	15	0.108	89	0	0	102	3	0.029	1	93421178	ENSMUSG00000034088	exon	93421084	93421215	-	ENSMUST00000042498	Hdlbp	protein_coding	131	17
1 93600018	tacagctgagCagggtgcatc	29	6	0.207	NA	NA	NA	NA	NA	NA	NA	NA	NA	NA	NA	NA	21	5	0.238	19	6	0.316	12	4	0.333	1	93600018	ENSMUSG00000034066	exon	93599923	93600101	+	ENSMUST00000120301	Farp2	protein_coding	178	12
1 93750109	tgtccatcaaCgaggtcattc	115	0	0	11	0	0	NA	NA	NA	NA	NA	NA	21	0	0	23	0	0	31	0	0	21	3	0.143	1	93750109	ENSMUSG00000026279	exon	93749847	93750985	-	ENSMUST00000189173	Thap4	protein_coding	1138	6
1 93788030	aaggcctagtCaggaagagca	68	0	0	11	0	0	NA	NA	NA	NA	NA	NA	10	0	0	50	5	0.1	37	0	0	57	1	0.018	1	93788030	ENSMUSG00000026280	3UTR	93787760	93790610	+	ENSMUST00000027502	Atg4b	protein_coding	2850	2
10 110982059	gtacggcaacCagacaaagaa	142	0	0	NA	NA	NA	NA	NA	NA	NA	NA	NA	17	0	0	38	0	0	28	4	0.143	10	0	0	10	110982059	ENSMUSG00000035798	exon	110981996	110982118	-	ENSMUST00000099285	Zdhhc17	protein_coding	122	12
10 11343501	ggtggtgccgCccgcggtggc	NA	NA	NA	NA	NA	NA	NA	NA	NA	NA	NA	NA	26	3	0.115	76	2	0.026	101	8	0.079	133	8	0.06	10	11343501	ENSMUSG00000055493	exon	11343404	11343768	+	ENSMUST00000069106	Epm2a	protein_coding	364	6
10 11343619	gcgggcgccgCtgcgctggcg	NA	NA	NA	NA	NA	NA	NA	NA	NA	NA	NA	NA	30	3	0.1	141	1	0.007	153	0	0	195	0	0	10	11343619	ENSMUSG00000055493	exon	11343404	11343768	+	ENSMUST00000069106	Epm2a	protein_coding	364	14
10 120782486	ctgcctttctCaggtacctcc	64	0	0	NA	NA	NA	NA	NA	NA	NA	NA	NA	61	6	0.098	34	2	0.059	13	2	0.154	31	5	0.161	10	120782486	ENSMUSG00000051236	3UTR	120781096	120784067	-	ENSMUST00000092143	Msrb3	protein_coding	2971	9
10 127091269	cacggaggagCcgctgggccg	13	0	0	NA	NA	NA	NA	NA	NA	NA	NA	NA	18	0	0	30	0	0	28	3	0.107	21	0	0	10	127091269	ENSMUSG00000025422	exon	127091193	127091448	+	ENSMUST00000039259	Agap2	protein_coding	255	7
10 127199685	tggtacctccCctgagggtat	77	0	0	29	0	0	23	0	0	NA	NA	NA	NA	NA	NA	25	3	0.12	31	0	0	32	0	0	10	127199685	ENSMUSG00000025417	exon	127199589	127199856	-	ENSMUST00000013970	Pip4k2c	protein_coding	267	9
10 127520058	cagccatactCagggtcccca	203	0	0	17	0	0	21	0	0	NA	NA	NA	27	4	0.148	69	0	0	70	0	0	92	2	0.022	10	127520058	ENSMUSG00000025403	exon	127519971	127520171	-	ENSMUST00000026470	Shmt2	protein_coding	200	10
10 127560113	tggcggtgtaCggagagcaca	1383	125	0.09	227	26	0.115	172	13	0.076	116	7	0.06	35	1	0.029	31	3	0.097	34	3	0.088	42	3	0.071	10	127560113	ENSMUSG00000040249	exon	127559968	127560160	-	ENSMUST00000049149	Lrp1	protein_coding	192	17
10 128378106	gaggcgaaccCcattgcatgc	110	0	0	23	0	0	10	0	0	NA	NA	NA	17	0	0	37	0	0	36	0	0	26	3	0.115	10	128378106	ENSMUSG00000014498	exon	128378088	128378166	+	ENSMUST00000167990	Ankrd52	protein_coding	78	6
10 128401531	ccaccccaccCctgtcctgct	253	0	0	32	0	0	23	0	0	NA	NA	NA	NA	NA	NA	24	0	0	11	0	0	20	3	0.15	10	128401531	ENSMUSG00000025374	3UTR	128401395	128401723	-	ENSMUST00000026439	Nabp2	protein_coding	328	8
10 128495163	tggccaagaaCcgggaccaag	294	5	0.017	32	0	0	37	2	0.054	20	1	0.05	24	2	0.083	203	18	0.089	161	13	0.081	181	19	0.105	10	128495163	ENSMUSG00000039824	exon	128495054	128495227	-	ENSMUST00000026428	Myl6b	protein_coding	173	15
10 128511954	ctctgaggctCccgttgggcc	208	0	0	15	0	0	10	0	0	NA	NA	NA	NA	NA	NA	20	3	0.15	22	0	0	28	0	0	10	128511954	ENSMUSG00000025366	exon	128511869	128511967	-	ENSMUST00000026427	Esyt1	protein_coding	98	20
10 128519439	ggaccgagccCaggaccttcc	307	0	0	24	0	0	17	0	0	NA	NA	NA	23	2	0.087	27	3	0.111	16	0	0	16	0	0	10	128519439	ENSMUSG00000025366	exon	128519428	128519520	-	ENSMUST00000026427	Esyt1	protein_coding	92	3
10 128671828	ctgaggtcttCgatgtcacaa	248	1	0.004	12	0	0	NA	NA	NA	NA	NA	NA	29	3	0.103	83	5	0.06	70	3	0.043	72	6	0.083	10	128671828	ENSMUSG00000049858	exon	128669887	128671926	-	ENSMUST00000054764	Suox	protein_coding	2039	21
10 128678761	gattggacctCagagtgctcc	86	2	0.023	13	0	0	NA	NA	NA	NA	NA	NA	27	10	0.37	76	10	0.132	47	5	0.106	64	3	0.047	10	128678761	ENSMUSG00000000711	3UTR	128677193	128679529	-	ENSMUST00000000727	Rab5b	protein_coding	2336	13
10 13291899	tcccagacacCtcccttcaag	36	0	0	NA	NA	NA	NA	NA	NA	NA	NA	NA	13	0	0	18	0	0	16	0	0	25	3	0.12	10	13291899	ENSMUSG00000062866	exon	13291795	13291962	-	ENSMUST00000105546	Phactr2	protein_coding	167	14
10 14132248	gagattcttcCagggtccagg	12	0	0	NA	NA	NA	NA	NA	NA	NA	NA	NA	NA	NA	NA	16	0	0	14	3	0.214	20	4	0.2	10	14132248	ENSMUSG00000015501	exon	14127293	14132798	+	ENSMUST00000187083	Hivep2	protein_coding	5505	20
10 18845285	tcgcgctggcCggccgcggct	60	0	0	NA	NA	NA	NA	NA	NA	NA	NA	NA	NA	NA	NA	27	3	0.111	20	0	0	NA	NA	NA	10	18845285	ENSMUSG00000019851	exon	18845071	18845406	+	ENSMUST00000019998	Perp	protein_coding	335	15
10 27208338	ggcactgtgaCgagtgtaagg	111	0	0	12	0	0	10	0	0	10	0	0	NA	NA	NA	44	6	0.136	36	0	0	41	0	0	10	27208338	ENSMUSG00000019899	exon	27208329	27208435	-	ENSMUST00000189575	Lama2	protein_coding	106	3
10 29030574	gcggcaagttCaaggtggaga	79	1	0.013	NA	NA	NA	NA	NA	NA	NA	NA	NA	NA	NA	NA	17	0	0	22	3	0.136	31	5	0.161	10	29030574	ENSMUSG00000095478	exon	29030128	29030691	+	ENSMUST00000178707	Gm9824	processed_pseudogene	563	18
10 39105151	tagtgaaggtCaacaacggtg	2813	1	0	223	0	0	140	0	0	103	0	0	29	0	0	42	4	0.1	32	0	0	30	0	0	10	39105151	ENSMUSG00000019846	exon	39105137	39105230	+	ENSMUST00000019992	Lama4	protein_coding	93	4
10 39959933	ggcggagtgtCcgcgccaaga	NA	NA	NA	NA	NA	NA	NA	NA	NA	NA	NA	NA	10	1	0.1	25	5	0.2	24	1	0.042	42	5	0.119	10	39959933	ENSMUSG00000038528	3UTR	39958061	39960449	-	ENSMUST00000073618	BC021785	protein_coding	2388	15
10 40141992	gggagacgaaCgaggcgcagc	10	0	0	NA	NA	NA	NA	NA	NA	NA	NA	NA	53	18	0.34	113	28	0.248	120	34	0.283	120	26	0.217	10	40141992	ENSMUSG00000019838	exon	40141703	40142254	-	ENSMUST00000092566	Slc16a10	protein_coding	551	12
10 40648415	tagagctgtgCatgatcctct	10	0	0	NA	NA	NA	NA	NA	NA	NA	NA	NA	21	2	0.095	56	2	0.036	32	4	0.125	31	0	0	10	40648415	ENSMUSG00000063428	3UTR	40648042	40649931	+	ENSMUST00000019977	Ddo	protein_coding	1889	4
10 42183767	tcaggcgagaCttggacggca	222	38	0.171	29	2	0.069	18	3	0.167	17	2	0.118	51	25	0.49	131	64	0.489	134	45	0.336	187	86	0.46	10	42183767	ENSMUSG00000048756	3UTR	42181841	42186295	-	ENSMUST00000105502	Foxo3	protein_coding	4454	8
10 42701607	actcggttgaCaggctcgcac	1342	12	0.009	139	0	0	112	0	0	88	2	0.023	10	1	0.1	25	6	0.24	42	2	0.048	35	5	0.143	10	42701607	ENSMUSG00000038280	3UTR	42700539	42702459	+	ENSMUST00000040718	Ostm1	protein_coding	1920	11
10 43021650	gcccgcaggaCggcgtcatcg	NA	NA	NA	NA	NA	NA	NA	NA	NA	NA	NA	NA	19	1	0.053	22	0	0	30	3	0.1	30	0	0	10	43021650	ENSMUSG00000038248	exon	43020982	43022918	-	ENSMUST00000040275	Sobp	protein_coding	1936	8
10 45314808	gagaagaattCaagcttatgg	NA	NA	NA	NA	NA	NA	NA	NA	NA	NA	NA	NA	89	10	0.112	235	19	0.081	213	32	0.15	231	29	0.126	10	45314808	ENSMUSG00000019848	exon	45314561	45315279	+	ENSMUST00000019994	Popdc3	protein_coding	718	8
10 45354771	agctggagccCcagatgagcc	NA	NA	NA	NA	NA	NA	NA	NA	NA	NA	NA	NA	46	5	0.109	253	5	0.02	212	2	0.009	225	8	0.036	10	45354771	ENSMUSG00000071317	exon	45354751	45354892	+	ENSMUST00000095715	Bves	protein_coding	141	4
10 52418019	cgctggcgcgCggacgtccgg	167	26	0.156	56	7	0.125	61	11	0.18	26	6	0.231	23	9	0.391	45	22	0.489	53	22	0.415	54	25	0.463	10	52418019	ENSMUSG00000023068	exon	52417547	52418168	+	ENSMUST00000023830	Nus1	protein_coding	621	17
10 53379789	ccgccgtcacCggggagctac	NA	NA	NA	NA	NA	NA	NA	NA	NA	NA	NA	NA	24	1	0.042	121	13	0.107	109	6	0.055	113	11	0.097	10	53379789	ENSMUSG00000038594	5UTR	53379582	53379851	-	ENSMUST00000095691	Cep85l	protein_coding	269	4
10 59863403	gctgatgcatCgggagtggtg	94	0	0	NA	NA	NA	NA	NA	NA	NA	NA	NA	11	1	0.091	44	1	0.023	28	3	0.107	33	0	0	10	59863403	ENSMUSG00000020111	3UTR	59863337	59864130	+	ENSMUST00000020311	Micu1	protein_coding	793	2
10 61200468	cacaggagatCtccagaactc	183	10	0.055	20	3	0.15	NA	NA	NA	NA	NA	NA	NA	NA	NA	NA	NA	NA	NA	NA	NA	NA	NA	NA	10	61200468	ENSMUSG00000059901	exon	61200363	61200473	-	ENSMUST00000120336	Adamts14	protein_coding	110	22
10 61355841	tccatcatccCcaacaaggtg	217	0	0	19	0	0	10	0	0	NA	NA	NA	10	0	0	23	4	0.174	15	0	0	14	0	0	10	61355841	ENSMUSG00000020092	exon	61355814	61356036	-	ENSMUST00000020289	Pald1	protein_coding	222	3
10 61659458	ggatgtgttcCacatggtggt	135	1	0.007	NA	NA	NA	NA	NA	NA	NA	NA	NA	12	0	0	117	13	0.111	86	4	0.047	66	5	0.076	10	61659458	ENSMUSG00000020089	exon	61659449	61659502	+	ENSMUST00000020286	Ppa1	protein_coding	53	5
10 61695944	cgggcccgcgCgcggcctctg	180	0	0	16	0	0	NA	NA	NA	NA	NA	NA	18	0	0	67	0	0	43	0	0	49	5	0.102	10	61695944	ENSMUSG00000020087	exon	61695514	61696742	+	ENSMUST00000020284	Tysnd1	protein_coding	1228	8
10 75212158	gccgcgccacCgggcgagctc	81	0	0	11	0	0	10	0	0	NA	NA	NA	25	3	0.12	56	0	0	80	0	0	58	1	0.017	10	75212158	ENSMUSG00000033444	5UTR	75212073	75212219	+	ENSMUST00000105421	Specc1l	protein_coding	146	3
10 75310732	ccctccagggCaggagttaag	84	0	0	19	0	0	17	0	0	NA	NA	NA	24	3	0.125	46	0	0	74	0	0	62	0	0	10	75310732	ENSMUSG00000033444	3UTR	75309880	75312399	+	ENSMUST00000040105	Specc1l	protein_coding	2519	7
10 75508404	tcacacagcaCaagcatacct	21	0	0	NA	NA	NA	NA	NA	NA	NA	NA	NA	25	3	0.12	33	0	0	30	1	0.033	28	0	0	10	75508404	ENSMUSG00000033416	3UTR	75506283	75508877	-	ENSMUST00000039796	Gucd1	protein_coding	2594	15
10 76482688	gagcccctgcCacatgagctg	185	11	0.059	14	0	0	27	0	0	11	1	0.091	NA	NA	NA	19	0	0	25	0	0	20	0	0	10	76482688	ENSMUSG00000001150	exon	76482624	76482821	+	ENSMUST00000170795	Mcm3ap	protein_coding	197	8
10 76607132	cctggtgacgCcggacctcga	104	13	0.125	20	0	0	15	1	0.067	14	1	0.071	80	19	0.237	77	8	0.104	83	12	0.145	114	11	0.096	10	76607132	ENSMUSG00000020241	exon	76607095	76607157	-	ENSMUST00000105413	Col6a2	protein_coding	62	14
10 78196407	gacgtggacaCaggagccacc	71	0	0	NA	NA	NA	NA	NA	NA	NA	NA	NA	NA	NA	NA	30	4	0.133	13	0	0	NA	NA	NA	10	78196407	ENSMUSG00000000374	exon	78196288	78196458	-	ENSMUST00000000384	Trappc10	protein_coding	170	16
10 78270000	gcagaggtacCagggatggtg	301	1	0.003	32	0	0	25	0	0	NA	NA	NA	22	3	0.136	77	1	0.013	47	0	0	61	0	0	10	78270000	ENSMUSG00000001211	3UTR	78269178	78273686	-	ENSMUST00000001240	Agpat3	protein_coding	4508	4
10 78270009	gagcacttcgCagaggtacca	322	7	0.022	35	1	0.029	25	1	0.04	NA	NA	NA	26	5	0.192	83	11	0.133	51	12	0.235	59	11	0.186	10	78270009	ENSMUSG00000001211	3UTR	78269178	78273686	-	ENSMUST00000001240	Agpat3	protein_coding	4508	4
10 78271871	ccctcccccgCtggggaaagc	50	5	0.1	10	1	0.1	NA	NA	NA	NA	NA	NA	NA	NA	NA	NA	NA	NA	NA	NA	NA	NA	NA	NA	10	78271871	ENSMUSG00000001211	3UTR	78271563	78273686	-	ENSMUST00000105390	Agpat3	protein_coding	2123	3
10 78352279	ggccccgacgCagggccgggc	306	1	0.003	51	0	0	36	0	0	22	0	0	22	0	0	60	8	0.133	86	8	0.093	70	3	0.043	10	78352279	ENSMUSG00000001211	5UTR	78352213	78352442	-	ENSMUST00000001240	Agpat3	protein_coding	229	2
10 7907518	ggaaggtgctCagtggaattg	82	0	0	NA	NA	NA	NA	NA	NA	NA	NA	NA	39	7	0.179	151	8	0.053	113	6	0.053	114	4	0.035	10	7907518	ENSMUSG00000015755	exon	7907439	7907577	-	ENSMUST00000142007	Tab2	protein_coding	138	13
10 7956065	tcgctttgatCcgcggcaggc	NA	NA	NA	NA	NA	NA	NA	NA	NA	NA	NA	NA	NA	NA	NA	17	1	0.059	21	3	0.143	23	3	0.13	10	7956065	ENSMUSG00000015755	5UTR	7955801	7956230	-	ENSMUST00000146444	Tab2	protein_coding	429	4
10 79896464	actggcttccCgccagtgatg	295	1	0.003	26	0	0	NA	NA	NA	NA	NA	NA	NA	NA	NA	39	4	0.103	44	4	0.091	44	4	0.091	10	79896464	ENSMUSG00000013833	exon	79896348	79896564	-	ENSMUST00000165684	Med16	protein_coding	216	12
10 79903225	cgctggctgaCatcgccttca	354	4	0.011	35	0	0	22	0	0	10	2	0.2	21	3	0.143	99	12	0.121	113	15	0.133	98	17	0.173	10	79903225	ENSMUSG00000013833	exon	79902997	79903428	-	ENSMUST00000165684	Med16	protein_coding	431	12
10 79966618	accctgaattCaggcccagcc	210	2	0.01	24	0	0	16	0	0	NA	NA	NA	35	4	0.114	89	0	0	88	0	0	98	1	0.01	10	79966618	ENSMUSG00000035754	exon	79966560	79966726	+	ENSMUST00000045247	Wdr18	protein_coding	166	8
10 79984151	cggcggccgcCggggtgacgc	25	2	0.08	54	13	0.241	34	0	0	21	0	0	NA	NA	NA	NA	NA	NA	NA	NA	NA	NA	NA	NA	10	79984151	ENSMUSG00000013858	5UTR	79984132	79984330	-	ENSMUST00000052885	Tmem259	protein_coding	198	1
10 79984154	agccggcggcCgccggggtga	16	1	0.062	35	11	0.314	25	0	0	14	0	0	NA	NA	NA	NA	NA	NA	NA	NA	NA	NA	NA	NA	10	79984154	ENSMUSG00000013858	5UTR	79984132	79984330	-	ENSMUST00000052885	Tmem259	protein_coding	198	1
10 80007319	tgctggatccCcaagccccac	136	3	0.022	17	0	0	NA	NA	NA	NA	NA	NA	14	1	0.071	21	3	0.143	18	1	0.056	15	0	0	10	80007319	ENSMUSG00000035722	exon	80007300	80007451	+	ENSMUST00000171637	Abca7	protein_coding	151	3
10 80013749	gcccgaggccCaagttgccca	201	0	0	19	0	0	19	0	0	NA	NA	NA	12	0	0	35	0	0	50	0	0	23	3	0.13	10	80013749	ENSMUSG00000035722	exon	80013619	80013760	+	ENSMUST00000132517	Abca7	protein_coding	141	21
10 80015016	tagccttcatCaggatcacat	124	3	0.024	16	0	0	19	0	0	11	0	0	13	0	0	39	4	0.103	33	0	0	40	3	0.075	10	80015016	ENSMUSG00000035722	exon	80014947	80015187	+	ENSMUST00000171637	Abca7	protein_coding	240	7
10 80116199	gcggccgcgtCgaggccggtc	NA	NA	NA	NA	NA	NA	NA	NA	NA	NA	NA	NA	10	0	0	23	4	0.174	57	6	0.105	35	0	0	10	80116199	ENSMUSG00000003068	5UTR	80115803	80116617	+	ENSMUST00000003152	Stk11	protein_coding	814	3
10 80340231	catggattccCagtttgggag	NA	NA	NA	NA	NA	NA	NA	NA	NA	NA	NA	NA	16	3	0.188	48	6	0.125	36	3	0.083	66	9	0.136	10	80340231	ENSMUSG00000043822	exon	80339793	80341456	-	ENSMUST00000124789	Adamtsl5	protein_coding	1663	6
10 80585662	ggccggccctCggagaagaac	725	8	0.011	37	1	0.027	22	1	0.045	11	0	0	33	6	0.182	229	38	0.166	177	20	0.113	186	21	0.113	10	80585662	ENSMUSG00000003346	exon	80585608	80585802	-	ENSMUST00000191440	Abhd17a	protein_coding	194	7
10 80640178	caccatctttCgggacttggg	234	3	0.013	49	2	0.041	32	2	0.062	27	1	0.037	82	3	0.037	173	10	0.058	194	9	0.046	230	24	0.104	10	80640178	ENSMUSG00000003345	3UTR	80640077	80640771	+	ENSMUST00000085435	Csnk1g2	protein_coding	694	3
10 80640204	ttccttcacaCaggactttgg	150	0	0	21	0	0	NA	NA	NA	NA	NA	NA	16	2	0.125	42	2	0.048	35	4	0.114	43	1	0.023	10	80640204	ENSMUSG00000003345	3UTR	80640077	80640771	+	ENSMUST00000085435	Csnk1g2	protein_coding	694	4
10 80648610	ccacgtccacCgagattgagc	484	1	0.002	54	0	0	28	0	0	12	0	0	43	5	0.116	152	3	0.02	138	2	0.014	131	1	0.008	10	80648610	ENSMUSG00000003344	exon	80648560	80648679	-	ENSMUST00000131876	Btbd2	protein_coding	119	10
10 80790653	tcgagcgagcCtatcaacagc	76	0	0	NA	NA	NA	NA	NA	NA	NA	NA	NA	26	0	0	23	3	0.13	20	0	0	24	0	0	10	80790653	ENSMUSG00000061589	exon	80790611	80791561	+	ENSMUST00000105336	Dot1l	protein_coding	950	1
10 80810179	tcagctgtgtCggggtgagct	NA	NA	NA	NA	NA	NA	NA	NA	NA	NA	NA	NA	302	48	0.159	1617	290	0.179	1455	240	0.165	1394	259	0.186	10	80810179	ENSMUSG00000020216	3UTR	80810176	80810364	-	ENSMUST00000181945	Jsrp1	protein_coding	188	1
10 80828347	gaacagtcagCgggatcacag	940	2	0.002	24	0	0	12	0	0	NA	NA	NA	113	13	0.115	541	27	0.05	279	13	0.047	306	12	0.039	10	80828347	ENSMUSG00000035242	exon	80828296	80828382	+	ENSMUST00000060987	Oaz1	protein_coding	86	14
10 81049284	tggcatcgacCctgggtatag	541	2	0.004	51	0	0	41	0	0	19	0	0	60	6	0.1	192	28	0.146	246	18	0.073	228	13	0.057	10	81049284	ENSMUSG00000004937	exon	81049253	81049357	-	ENSMUST00000005067	Sgta	protein_coding	104	7
10 81081977	tcctcctgagCaagggtctgc	241	7	0.029	44	0	0	28	0	0	17	0	0	40	9	0.225	135	21	0.156	120	14	0.117	134	21	0.157	10	81081977	ENSMUSG00000004929	exon	81081864	81082559	+	ENSMUST00000005057	Thop1	protein_coding	695	4
10 81119291	tgaactctcgCggggagatta	552	0	0	64	0	0	41	0	0	27	0	0	450	41	0.091	1226	186	0.152	1315	178	0.135	1408	212	0.151	10	81119291	ENSMUSG00000035027	3UTR	81119257	81119381	+	ENSMUST00000048223	Map2k2	protein_coding	124	6
10 81119570	agctggccatCgggaggtatc	416	5	0.012	37	0	0	19	0	0	13	0	0	111	20	0.18	494	74	0.15	508	53	0.104	466	55	0.118	10	81119570	ENSMUSG00000035027	3UTR	81119490	81119703	+	ENSMUST00000048223	Map2k2	protein_coding	213	7
10 81200972	gggtgaccaaCggtgggaaga	NA	NA	NA	NA	NA	NA	NA	NA	NA	NA	NA	NA	41	3	0.073	119	14	0.118	85	9	0.106	218	22	0.101	10	81200972	ENSMUSG00000004939	exon	81200891	81200981	-	ENSMUST00000005069	Nmrk2	protein_coding	90	21
10 81322608	ccggggtcatCagcgtctagc	46	0	0	NA	NA	NA	10	0	0	NA	NA	NA	NA	NA	NA	20	4	0.2	21	0	0	30	0	0	10	81322608	ENSMUSG00000034889	exon	81322438	81323005	+	ENSMUST00000050867	Cactin	protein_coding	567	7
10 81325155	cctgtggaacCtgaggaggcc	76	0	0	19	0	0	11	0	0	13	0	0	21	3	0.143	59	0	0	46	0	0	56	0	0	10	81325155	ENSMUSG00000034889	exon	81325090	81325376	+	ENSMUST00000050867	Cactin	protein_coding	286	6
10 81350236	cggttcccatCgaggtggcag	68	5	0.074	14	3	0.214	10	0	0	NA	NA	NA	NA	NA	NA	62	4	0.065	21	5	0.238	40	8	0.2	10	81350236	ENSMUSG00000020232	5UTR	81350172	81350424	-	ENSMUST00000020454	Hmg20b	protein_coding	252	2
10 81388235	cagacgcttgCagggttggga	NA	NA	NA	NA	NA	NA	NA	NA	NA	NA	NA	NA	NA	NA	NA	17	1	0.059	44	2	0.045	45	6	0.133	10	81388235	ENSMUSG00000078440	3UTR	81388024	81388352	+	ENSMUST00000072751	Dohh	protein_coding	328	12
10 81398503	gtggaggggaCacagcgggcc	57	0	0	NA	NA	NA	NA	NA	NA	NA	NA	NA	41	5	0.122	140	0	0	91	0	0	86	0	0	10	81398503	ENSMUSG00000055053	3UTR	81396186	81401053	-	ENSMUST00000105321	Nfic	protein_coding	4867	9
10 81529128	ggcctgattgCaggggacaca	203	0	0	42	0	0	23	0	0	14	0	0	21	4	0.19	72	0	0	51	0	0	57	0	0	10	81529128	ENSMUSG00000034781	3UTR	81528724	81530794	-	ENSMUST00000043604	Gna11	protein_coding	2070	4
10 81559611	ccgcccgagcCggggcgcagc	576	7	0.012	75	1	0.013	47	0	0	21	0	0	60	24	0.4	334	68	0.204	341	81	0.238	320	86	0.269	10	81559611	ENSMUSG00000054452	5UTR	81559494	81559641	+	ENSMUST00000002518	Aes	protein_coding	147	5
10 81565604	actctctgctCtgggttctca	961	76	0.079	130	12	0.092	118	5	0.042	60	1	0.017	651	415	0.637	1416	951	0.672	1141	782	0.685	1581	1162	0.735	10	81565604	ENSMUSG00000054452	exon	81565472	81566362	+	ENSMUST00000002518	Aes	protein_coding	890	4
10 81566090	agcattggctCgggactgcag	120	0	0	46	0	0	55	0	0	37	0	0	95	14	0.147	105	15	0.143	165	16	0.097	210	17	0.081	10	81566090	ENSMUSG00000054452	3UTR	81565694	81566362	+	ENSMUST00000002518	Aes	protein_coding	668	11
10 81594470	gctgaagcacCaggaactgct	41	0	0	NA	NA	NA	NA	NA	NA	NA	NA	NA	12	0	0	21	0	0	32	0	0	30	3	0.1	10	81594470	ENSMUSG00000034758	exon	81594239	81594585	-	ENSMUST00000124724	Tle6	protein_coding	346	15
10 82985701	agaccagagtCggggcctcgg	1959	161	0.082	246	32	0.13	163	16	0.099	147	9	0.062	NA	NA	NA	NA	NA	NA	NA	NA	NA	NA	NA	NA	10	82985701	ENSMUSG00000034612	5UTR	82985498	82985864	+	ENSMUST00000040110	Chst11	protein_coding	366	3
10 82985781	ctccccggtgCtggtaccccc	2760	1	0	398	0	0	276	1	0.004	251	57	0.228	NA	NA	NA	NA	NA	NA	NA	NA	NA	NA	NA	NA	10	82985781	ENSMUSG00000034612	5UTR	82985498	82985864	+	ENSMUST00000040110	Chst11	protein_coding	366	4
10 83514468	ctgaaggtggCagagaccatt	52	0	0	NA	NA	NA	NA	NA	NA	NA	NA	NA	NA	NA	NA	21	5	0.238	NA	NA	NA	NA	NA	NA	10	83514468	ENSMUSG00000020256	exon	83514455	83514580	-	ENSMUST00000146640	Aldh1l2	protein_coding	125	3
10 84440430	ccccggtttcCctcggtgggg	86	5	0.058	17	0	0	15	0	0	NA	NA	NA	12	1	0.083	31	2	0.065	25	5	0.2	31	1	0.032	10	84440430	ENSMUSG00000020032	5UTR	84440358	84440597	-	ENSMUST00000020220	Nuak1	protein_coding	239	2
10 84589998	ttgaagaaatCagagaggcaa	NA	NA	NA	NA	NA	NA	NA	NA	NA	NA	NA	NA	NA	NA	NA	36	4	0.111	19	0	0	22	0	0	10	84589998	ENSMUSG00000020034	exon	84589884	84590004	+	ENSMUST00000162874	Tcp11l2	protein_coding	120	22
10 86815912	gtcccacgtgCccttggagca	19	0	0	NA	NA	NA	NA	NA	NA	NA	NA	NA	20	0	0	34	0	0	33	0	0	37	4	0.108	10	86815912	ENSMUSG00000054027	exon	86815854	86815944	+	ENSMUST00000099396	Nt5dc3	protein_coding	90	15
10 86836629	gttggtttttCaggggagagc	NA	NA	NA	NA	NA	NA	NA	NA	NA	NA	NA	NA	47	5	0.106	135	8	0.059	156	8	0.051	142	6	0.042	10	86836629	ENSMUSG00000054027	3UTR	86834184	86838389	+	ENSMUST00000099396	Nt5dc3	protein_coding	4205	11
10 87913640	ggctatggctCcagcattcgg	14	0	0	NA	NA	NA	NA	NA	NA	NA	NA	NA	27	3	0.111	34	0	0	48	0	0	30	0	0	10	87913640	ENSMUSG00000020053	exon	87913619	87913800	+	ENSMUST00000122386	Igf1	protein_coding	181	3
10 88433815	agacagtgacCgtgaaaggcc	507	5	0.01	30	0	0	22	0	0	NA	NA	NA	10	4	0.4	26	3	0.115	19	3	0.158	23	4	0.174	10	88433815	ENSMUSG00000035311	3UTR	88433049	88434088	+	ENSMUST00000151273	Gnptab	protein_coding	1039	14
10 89805560	ttttacttcgCagtgcggagc	57	2	0.035	NA	NA	NA	NA	NA	NA	NA	NA	NA	NA	NA	NA	41	7	0.171	31	4	0.129	30	7	0.233	10	89805560	ENSMUSG00000019951	exon	89804712	89806213	+	ENSMUST00000020112	Uhrf1bp1l	protein_coding	1501	13
10 93480772	gttcctggcaCaggtgcttca	161	3	0.019	16	0	0	11	1	0.091	NA	NA	NA	12	0	0	23	3	0.13	14	1	0.071	23	3	0.13	10	93480772	ENSMUSG00000015889	exon	93480691	93480786	+	ENSMUST00000016033	Lta4h	protein_coding	95	20
10 93970416	gctgctgctgCgggggccact	123	0	0	12	0	0	NA	NA	NA	NA	NA	NA	NA	NA	NA	22	1	0.045	39	5	0.128	29	2	0.069	10	93970416	ENSMUSG00000036099	exon	93961522	93970704	-	ENSMUST00000119818	Vezt	protein_coding	9182	22
10 94514972	tgccacccggCgccgagtgga	32	0	0	NA	NA	NA	NA	NA	NA	NA	NA	NA	24	3	0.125	50	0	0	74	0	0	74	0	0	10	94514972	ENSMUSG00000020023	5UTR	94514857	94515026	+	ENSMUST00000065060	Tmcc3	protein_coding	169	4
10 94728682	gaagagtttaCtcgggtttca	62	0	0	NA	NA	NA	NA	NA	NA	NA	NA	NA	43	6	0.14	55	0	0	47	0	0	61	0	0	10	94728682	ENSMUSG00000020024	exon	94728591	94728722	+	ENSMUST00000020212	Cep83	protein_coding	131	16
10 96041484	cggaagacaaCgaagtgcaga	67	4	0.06	NA	NA	NA	NA	NA	NA	NA	NA	NA	36	4	0.111	81	10	0.123	73	11	0.151	77	10	0.13	10	96041484	ENSMUSG00000036499	exon	96041440	96041538	+	ENSMUST00000053484	Eea1	protein_coding	98	11
10 96617245	gccgtcgggtCtgggcgagag	710	0	0	106	0	0	49	0	0	48	0	0	21	4	0.19	66	0	0	57	0	0	66	0	0	10	96617245	ENSMUSG00000036478	5UTR	96617001	96617324	+	ENSMUST00000038377	Btg1	protein_coding	323	4
10 98915221	gcctccttccCgaggtgcagc	47	10	0.213	NA	NA	NA	NA	NA	NA	NA	NA	NA	NA	NA	NA	NA	NA	NA	10	4	0.4	18	9	0.5	10	98915221	ENSMUSG00000019943	5UTR	98915152	98915371	+	ENSMUST00000020107	Atp2b1	protein_coding	219	2
10 99009557	agattttaacCgaagaatacg	497	0	0	32	0	0	39	0	0	NA	NA	NA	20	0	0	34	0	0	22	3	0.136	19	0	0	10	99009557	ENSMUSG00000019943	exon	99009404	99009583	+	ENSMUST00000020107	Atp2b1	protein_coding	179	20
11 100711165	ggcagcccccCatttgagaag	157	0	0	NA	NA	NA	NA	NA	NA	NA	NA	NA	22	6	0.273	31	0	0	47	0	0	31	0	0	11	100711165	ENSMUSG00000020918	exon	100711140	100711229	-	ENSMUST00000153526	Kat2a	protein_coding	89	7
11 100782731	aagaaaaggaCagaggaaaaa	12	0	0	NA	NA	NA	NA	NA	NA	NA	NA	NA	32	6	0.188	215	12	0.056	181	16	0.088	215	14	0.065	11	100782731	ENSMUSG00000020919	3UTR	100780731	100783095	-	ENSMUST00000004143	Stat5b	protein_coding	2364	16
11 100880489	gtttcgtgaaCaagcaacagg	10	0	0	NA	NA	NA	NA	NA	NA	NA	NA	NA	20	0	0	25	0	0	29	1	0.034	28	3	0.107	11	100880489	ENSMUSG00000004043	exon	100880468	100880598	+	ENSMUST00000107357	Stat5a	protein_coding	130	4
11 100888730	gatctgacctCggagtgtgct	381	1	0.003	36	0	0	25	0	0	30	0	0	50	6	0.12	107	2	0.019	140	0	0	138	0	0	11	100888730	ENSMUSG00000004040	3UTR	100885098	100888760	-	ENSMUST00000103114	Stat3	protein_coding	3662	18
11 101027288	gtgtgattaaCcgggagcgga	1055	131	0.124	124	15	0.121	103	16	0.155	64	9	0.141	170	85	0.5	333	125	0.375	478	198	0.414	423	191	0.452	11	101027288	ENSMUSG00000019302	exon	101027267	101027393	+	ENSMUST00000092663	Atp6v0a1	protein_coding	126	4
11 101099022	acacctctaaCagaaggctct	432	0	0	38	0	0	16	0	0	NA	NA	NA	12	0	0	41	0	0	20	0	0	20	3	0.15	11	101099022	ENSMUSG00000017802	exon	101099008	101099140	-	ENSMUST00000154513	Fam134c	protein_coding	132	3
11 101125320	ctcagcccacCgggtcagcgg	170	0	0	17	0	0	11	0	0	NA	NA	NA	29	6	0.207	78	0	0	57	0	0	59	0	0	11	101125320	ENSMUSG00000035198	exon	101125203	101125364	+	ENSMUST00000043680	Tubg1	protein_coding	161	17
11 101192202	ctgctttcttCagggtagctg	22	1	0.045	NA	NA	NA	NA	NA	NA	NA	NA	NA	39	5	0.128	116	11	0.095	94	2	0.021	106	19	0.179	11	101192202	ENSMUSG00000006920	3UTR	101191116	101192938	-	ENSMUST00000107285	Ezh1	protein_coding	1822	11
11 101421596	gcctcaaactCagagatccac	NA	NA	NA	NA	NA	NA	NA	NA	NA	NA	NA	NA	13	0	0	40	4	0.1	24	0	0	50	4	0.08	11	101421596	ENSMUSG00000097487	3UTR	101421418	101421615	-	ENSMUST00000149706	Ptges3l	protein_coding	197	17
11 102152703	tgagaacaggCagggcctggt	313	32	0.102	39	3	0.077	25	3	0.12	12	0	0	NA	NA	NA	NA	NA	NA	20	5	0.25	30	8	0.267	11	102152703	ENSMUSG00000020921	3UTR	102152546	102153285	-	ENSMUST00000021296	Tmem101	protein_coding	739	4
11 102162799	cctgcacctcCagggtagtct	61	3	0.049	NA	NA	NA	11	0	0	NA	NA	NA	26	1	0.038	48	7	0.146	59	3	0.051	60	10	0.167	11	102162799	ENSMUSG00000020922	3UTR	102162497	102164074	-	ENSMUST00000021297	Lsm12	protein_coding	1577	4
11 102272641	aggcgtgtgcCcaagcccatc	NA	NA	NA	NA	NA	NA	NA	NA	NA	NA	NA	NA	197	22	0.112	364	25	0.069	354	25	0.071	413	43	0.104	11	102272641	ENSMUSG00000034768	exon	102272487	102272754	+	ENSMUST00000036467	Asb16	protein_coding	267	13
11 102278540	ggtagaacttCaaagaatggt	NA	NA	NA	NA	NA	NA	NA	NA	NA	NA	NA	NA	20	3	0.15	54	0	0	51	0	0	32	0	0	11	102278540	ENSMUSG00000034768	3UTR	102278062	102279462	+	ENSMUST00000036467	Asb16	protein_coding	1400	7
11 102288575	acccaggaagCaggtgtgtgg	127	2	0.016	54	1	0.019	24	2	0.083	30	0	0	NA	NA	NA	14	0	0	17	0	0	38	6	0.158	11	102288575	ENSMUSG00000034757	3UTR	102288437	102289237	+	ENSMUST00000156326	Tmub2	protein_coding	800	4
11 103678626	tgtcagtgtcCcagggagtgt	194	4	0.021	14	2	0.143	NA	NA	NA	11	1	0.091	42	4	0.095	155	21	0.135	187	21	0.112	192	23	0.12	11	103678626	ENSMUSG00000020946	3UTR	103676849	103679235	-	ENSMUST00000021329	Gosr2	protein_coding	2386	14
11 104306665	cgccacacctCggggagcagc	NA	NA	NA	NA	NA	NA	NA	NA	NA	NA	NA	NA	18	2	0.111	72	5	0.069	47	5	0.106	88	10	0.114	11	104306665	ENSMUSG00000018411	exon	104306626	104306734	+	ENSMUST00000146353	Mapt	protein_coding	108	9
11 104328722	gggactgaaaCagcgacagcg	NA	NA	NA	NA	NA	NA	NA	NA	NA	NA	NA	NA	30	3	0.1	52	2	0.038	70	1	0.014	90	3	0.033	11	104328722	ENSMUSG00000018411	3UTR	104328188	104332090	+	ENSMUST00000106992	Mapt	protein_coding	3902	3
11 104331525	gtacagctctCaggtttgtgg	NA	NA	NA	NA	NA	NA	NA	NA	NA	NA	NA	NA	73	9	0.123	124	13	0.105	103	8	0.078	128	10	0.078	11	104331525	ENSMUSG00000018411	3UTR	104328188	104332090	+	ENSMUST00000106992	Mapt	protein_coding	3902	16
11 105968158	aaagctataaCtcgagtgccg	NA	NA	NA	NA	NA	NA	NA	NA	NA	NA	NA	NA	47	2	0.043	76	13	0.171	118	8	0.068	133	17	0.128	11	105968158	ENSMUSG00000020681	exon	105967945	105968245	+	ENSMUST00000001963	Ace	protein_coding	300	16
11 106568365	tcttgaatccCagggtggcca	109	1	0.009	22	0	0	21	0	0	12	0	0	10	2	0.2	62	6	0.097	62	4	0.065	70	13	0.186	11	106568365	ENSMUSG00000040548	exon	106566965	106568627	-	ENSMUST00000042780	Tex2	protein_coding	1662	19
11 106775480	cctgtggaacCtaggagatca	16	0	0	NA	NA	NA	NA	NA	NA	NA	NA	NA	15	7	0.467	19	1	0.053	31	3	0.097	23	4	0.174	11	106775480	ENSMUSG00000020718	5UTR	106775427	106775600	-	ENSMUST00000127061	Polg2	protein_coding	173	2
11 106920384	ggccgcggcgCgggctgttcg	71	3	0.042	23	1	0.043	19	0	0	NA	NA	NA	NA	NA	NA	27	4	0.148	19	0	0	26	3	0.115	11	106920384	ENSMUSG00000018363	5UTR	106920233	106920470	-	ENSMUST00000092517	Smurf2	protein_coding	237	4
11 106920415	ctcggcacatCcgggaccctc	52	6	0.115	22	2	0.091	13	1	0.077	NA	NA	NA	NA	NA	NA	30	1	0.033	20	6	0.3	22	4	0.182	11	106920415	ENSMUSG00000018363	5UTR	106920233	106920470	-	ENSMUST00000092517	Smurf2	protein_coding	237	4
11 107979247	cagccgagatCtccatcggac	43	0	0	NA	NA	NA	NA	NA	NA	NA	NA	NA	22	3	0.136	24	2	0.083	24	0	0	19	0	0	11	107979247	ENSMUSG00000050965	exon	107979203	107979265	-	ENSMUST00000059595	Prkca	protein_coding	62	17
11 109436806	tctgcggaggCcaggtgacag	89	3	0.034	11	0	0	NA	NA	NA	NA	NA	NA	53	14	0.264	163	51	0.313	128	36	0.281	162	44	0.272	11	109436806	ENSMUSG00000020610	3UTR	109436716	109436989	+	ENSMUST00000103061	Amz2	protein_coding	273	7
11 115244705	gcatccttccCcagggtttag	256	0	0	16	0	0	23	0	0	21	0	0	22	3	0.136	29	0	0	37	0	0	48	0	0	11	115244705	ENSMUSG00000045980	3UTR	115244131	115247023	+	ENSMUST00000100235	Tmem104	protein_coding	2892	4
11 115244706	catccttcccCagggtttaga	255	4	0.016	16	0	0	23	1	0.043	22	0	0	22	4	0.182	29	1	0.034	36	2	0.056	49	3	0.061	11	115244706	ENSMUSG00000045980	3UTR	115244131	115247023	+	ENSMUST00000100235	Tmem104	protein_coding	2892	4
11 115615505	gcctgtccccCagcctgatga	21	0	0	NA	NA	NA	NA	NA	NA	NA	NA	NA	17	2	0.118	21	0	0	23	3	0.13	25	3	0.12	11	115615505	ENSMUSG00000020744	exon	115614178	115615591	-	ENSMUST00000021089	Slc25a19	protein_coding	1413	21
11 115615506	ggcctgtcccCcagcctgatg	22	0	0	NA	NA	NA	NA	NA	NA	NA	NA	NA	17	0	0	18	0	0	22	3	0.136	24	0	0	11	115615506	ENSMUSG00000020744	exon	115614178	115615591	-	ENSMUST00000021089	Slc25a19	protein_coding	1413	21
11 115790191	tgtagacaaaCaggggatcct	368	3	0.008	45	0	0	31	0	0	14	0	0	26	5	0.192	60	1	0.017	64	4	0.062	47	5	0.106	11	115790191	ENSMUSG00000020747	exon	115790170	115790334	+	ENSMUST00000125918	2310067B10Rik	protein_coding	164	3
11 115957391	cgcaacatgtCacccgatgaa	171	0	0	18	0	0	20	0	0	NA	NA	NA	NA	NA	NA	38	0	0	11	0	0	26	4	0.154	11	115957391	ENSMUSG00000020755	exon	115957361	115957449	+	ENSMUST00000021101	Sap30bp	protein_coding	88	8
11 116078957	cactgtgttaCagaggaagcc	495	47	0.095	67	5	0.075	42	4	0.095	32	4	0.125	87	15	0.172	141	19	0.135	156	26	0.167	197	37	0.188	11	116078957	ENSMUSG00000034341	3UTR	116078573	116079542	-	ENSMUST00000074628	Wbp2	protein_coding	969	8
11 116079420	ataaagttagCaggagctagc	309	4	0.013	33	0	0	35	0	0	21	0	0	72	10	0.139	189	14	0.074	212	16	0.075	299	28	0.094	11	116079420	ENSMUSG00000034341	3UTR	116079252	116079542	-	ENSMUST00000106444	Wbp2	protein_coding	290	11
11 116181015	gctcatcactCgaggggagtg	282	0	0	43	0	0	29	0	0	17	0	0	74	8	0.108	310	4	0.013	290	2	0.007	302	5	0.017	11	116181015	ENSMUSG00000020777	exon	116180943	116181062	-	ENSMUST00000072948	Acox1	protein_coding	119	14
11 116358680	gcccctcaagCagaagcaagt	134	68	0.507	14	3	0.214	18	10	0.556	11	7	0.636	NA	NA	NA	NA	NA	NA	16	11	0.688	31	29	0.935	11	116358680	ENSMUSG00000052949	exon	116358669	116358716	-	ENSMUST00000141229	Rnf157	protein_coding	47	6
11 116359297	tggctttgatCtggaccgtga	168	9	0.054	30	1	0.033	20	1	0.05	17	0	0	NA	NA	NA	17	11	0.647	31	14	0.452	25	4	0.16	11	116359297	ENSMUSG00000052949	exon	116359243	116359309	-	ENSMUST00000141229	Rnf157	protein_coding	66	19
11 116581123	cgggctgctcCgaggccgggg	NA	NA	NA	10	0	0	11	1	0.091	NA	NA	NA	11	2	0.182	26	3	0.115	37	1	0.027	44	7	0.159	11	116581123	ENSMUSG00000020802	exon	116581012	116581447	-	ENSMUST00000082152	Ube2o	protein_coding	435	6
11 116849015	gcaaagttgcCagatgaataa	247	8	0.032	15	0	0	NA	NA	NA	10	0	0	124	4	0.032	522	28	0.054	352	15	0.043	453	51	0.113	11	116849015	ENSMUSG00000090266	3UTR	116848901	116849053	+	ENSMUST00000140869	Mettl23	protein_coding	152	14
11 117076837	gtgctccgtgCagaggggatg	NA	NA	NA	NA	NA	NA	NA	NA	NA	NA	NA	NA	NA	NA	NA	23	0	0	29	0	0	27	5	0.185	11	117076837	ENSMUSG00000086859	exon	117076790	117076898	+	ENSMUST00000145438	2810008D09Rik	lincRNA	108	10
11 117077176	aggagcgtttCcagtgacttg	17	0	0	NA	NA	NA	NA	NA	NA	NA	NA	NA	10	0	0	NA	NA	NA	12	0	0	20	3	0.15	11	117077176	ENSMUSG00000086859	exon	117077108	117077457	+	ENSMUST00000145438	2810008D09Rik	lincRNA	349	5
11 117360989	ctcacctgccCctccgggggc	514	0	0	68	0	0	48	0	0	33	0	0	NA	NA	NA	11	0	0	21	3	0.143	20	0	0	11	117360989	ENSMUSG00000059248	3UTR	117360556	117362325	+	ENSMUST00000093907	2022-09-09	protein_coding	1769	5
11 118165728	tgaggcaccaCagggagctcg	39	1	0.026	NA	NA	NA	NA	NA	NA	NA	NA	NA	23	3	0.13	106	9	0.085	112	9	0.08	121	15	0.124	11	118165728	ENSMUSG00000017132	3UTR	118164166	118166015	-	ENSMUST00000106302	Cyth1	protein_coding	1849	16
11 118301820	aaaaaaaaaaCaaaaatgttg	2953	52	0.018	295	0	0	218	0	0	112	0	0	88	11	0.126	128	4	0.031	112	4	0.036	157	2	0.013	11	118301820	ENSMUSG00000017466	3UTR	118301069	118303698	-	ENSMUST00000017610	Timp2	protein_coding	2629	6
11 118303641	tagactggtcCagctttgaca	2955	2	0.001	237	0	0	111	0	0	71	0	0	30	0	0	42	0	0	31	0	0	25	3	0.12	11	118303641	ENSMUSG00000017466	3UTR	118301069	118303698	-	ENSMUST00000017610	Timp2	protein_coding	2629	18
11 119209015	cacctcacagCctgtgcatag	13	0	0	NA	NA	NA	NA	NA	NA	NA	NA	NA	28	4	0.143	50	3	0.06	35	0	0	45	0	0	11	119209015	ENSMUSG00000039976	exon	119208771	119209368	-	ENSMUST00000036113	Tbc1d16	protein_coding	597	10
11 119280417	cccagacatcCtgcagttcaa	3018	195	0.065	360	24	0.067	273	14	0.051	140	13	0.093	472	137	0.29	1151	284	0.247	1044	267	0.256	1392	405	0.291	11	119280417	ENSMUSG00000025579	exon	119280412	119280563	+	ENSMUST00000143288	Gaa	protein_coding	151	1
11 119899079	ctcagttctgCagagagcttc	181	30	0.166	29	5	0.172	17	5	0.294	NA	NA	NA	36	21	0.583	70	46	0.657	78	49	0.628	110	69	0.627	11	119899079	ENSMUSG00000025583	3UTR	119897414	119899576	+	ENSMUST00000147781	Rptor	protein_coding	2162	14
11 120071935	gaggaggagcCagagccgctg	100	0	0	NA	NA	NA	10	0	0	NA	NA	NA	NA	NA	NA	24	0	0	25	3	0.12	22	0	0	11	120071935	ENSMUSG00000039781	exon	120071877	120072059	-	ENSMUST00000106227	Cep131	protein_coding	182	8
11 120104834	ccagacatcaCttgctccaag	1667	2	0.001	64	0	0	33	0	0	16	0	0	NA	NA	NA	28	3	0.107	11	0	0	22	0	0	11	120104834	ENSMUSG00000061306	3UTR	120104452	120104996	-	ENSMUST00000179094	Slc38a10	protein_coding	544	13
11 120291988	tcctcttgctCtgtctttatc	88	0	0	NA	NA	NA	20	6	0.3	NA	NA	NA	NA	NA	NA	NA	NA	NA	NA	NA	NA	NA	NA	NA	11	120291988	ENSMUSG00000039741	3UTR	120289884	120292282	+	ENSMUST00000122148	Bahcc1	protein_coding	2398	16
11 120350961	tgttaggcaaCgggaacgaga	25	0	0	NA	NA	NA	NA	NA	NA	NA	NA	NA	30	2	0.067	62	11	0.177	36	3	0.083	40	3	0.075	11	120350961	ENSMUSG00000043644	exon	120350757	120351190	+	ENSMUST00000143813	0610009L18Rik	protein_coding	433	11
11 120373931	cagcctccatCagggtgtctg	42	0	0	NA	NA	NA	NA	NA	NA	NA	NA	NA	10	0	0	21	3	0.143	33	2	0.061	14	0	0	11	120373931	ENSMUSG00000025384	exon	120373026	120374651	-	ENSMUST00000154826	2310003H01Rik	protein_coding	1625	13
11 120543162	gccccactttCagagtcgaat	215	4	0.019	10	0	0	NA	NA	NA	NA	NA	NA	19	3	0.158	47	5	0.106	38	6	0.158	43	6	0.14	11	120543162	ENSMUSG00000061111	3UTR	120542888	120543683	-	ENSMUST00000034913	Fam195b	protein_coding	795	7
11 120618795	gacccttgttCaggggctccg	90	1	0.011	12	0	0	NA	NA	NA	NA	NA	NA	27	0	0	46	5	0.109	71	4	0.056	46	2	0.043	11	120618795	ENSMUSG00000025138	3UTR	120618420	120619049	-	ENSMUST00000146809	Sirt7	protein_coding	629	11
11 120627379	gcccaccttcCaggcttggct	47	7	0.149	NA	NA	NA	NA	NA	NA	NA	NA	NA	11	1	0.091	21	7	0.333	15	1	0.067	NA	NA	NA	11	120627379	ENSMUSG00000051510	3UTR	120625117	120629283	-	ENSMUST00000058162	Mafg	protein_coding	4166	10
11 120720719	ctcccgtatcCgggacgaaga	75	26	0.347	12	2	0.167	NA	NA	NA	NA	NA	NA	43	3	0.07	84	18	0.214	96	25	0.26	104	29	0.279	11	120720719	ENSMUSG00000025145	3UTR	120720618	120721123	+	ENSMUST00000145781	Lrrc45	protein_coding	505	4
11 120784150	gagccgtgcgCggcgggtgtt	51	0	0	NA	NA	NA	NA	NA	NA	NA	NA	NA	NA	NA	NA	26	3	0.115	14	0	0	14	0	0	11	120784150	ENSMUSG00000025158	exon	120783893	120784185	-	ENSMUST00000123273	Rfng	protein_coding	292	20
11 120921716	ggaccgggagCtggagcgcta	16	0	0	NA	NA	NA	NA	NA	NA	NA	NA	NA	23	3	0.13	32	0	0	41	0	0	48	0	0	11	120921716	ENSMUSG00000048445	exon	120921520	120921934	-	ENSMUST00000056781	Ccdc57	protein_coding	414	11
11 121594273	agctgattccCcagtaccttg	251	6	0.024	25	0	0	16	2	0.125	17	0	0	19	3	0.158	45	0	0	67	0	0	53	1	0.019	11	121594273	ENSMUSG00000039230	exon	121594260	121594378	+	ENSMUST00000103013	Tbcd	protein_coding	118	3
11 20225950	gcctcgaactCagggatccac	47	10	0.213	NA	NA	NA	NA	NA	NA	NA	NA	NA	NA	NA	NA	12	8	0.667	11	5	0.455	11	7	0.636	11	20225950	ENSMUSG00000020149	3UTR	20224846	20226856	+	ENSMUST00000020358	Rab1	protein_coding	2010	10
11 21147975	tgaaaccaatCagctacaaga	135	0	0	NA	NA	NA	13	0	0	NA	NA	NA	15	0	0	36	0	0	38	0	0	29	3	0.103	11	21147975	ENSMUSG00000020134	exon	21147957	21148546	+	ENSMUST00000149675	Peli1	protein_coding	589	1
11 23665791	gcagaattccCggggccggcc	257	12	0.047	24	0	0	17	0	0	NA	NA	NA	NA	NA	NA	20	6	0.3	NA	NA	NA	NA	NA	NA	11	23665791	ENSMUSG00000020283	exon	23665747	23665842	-	ENSMUST00000124839	Pex13	protein_coding	95	11
11 23761143	ggatataatcCatacgtagaa	NA	NA	NA	NA	NA	NA	NA	NA	NA	NA	NA	NA	NA	NA	NA	25	3	0.12	39	0	0	32	0	0	11	23761143	ENSMUSG00000020275	exon	23761013	23761155	-	ENSMUST00000102864	Rel	protein_coding	142	21
11 23770696	gcgcgcggagCcgagccatgg	NA	NA	NA	NA	NA	NA	NA	NA	NA	NA	NA	NA	NA	NA	NA	24	3	0.125	41	0	0	34	0	0	11	23770696	ENSMUSG00000020275	5UTR	23770690	23770970	-	ENSMUST00000102864	Rel	protein_coding	280	1
11 29850878	tccttcagccCagatggatct	26	4	0.154	NA	NA	NA	NA	NA	NA	NA	NA	NA	NA	NA	NA	NA	NA	NA	NA	NA	NA	NA	NA	NA	11	29850878	ENSMUSG00000044072	exon	29850818	29850955	-	ENSMUST00000058902	Eml6	protein_coding	137	10
11 30812067	agtttggtatCaggcagcaaa	52	1	0.019	NA	NA	NA	NA	NA	NA	NA	NA	NA	NA	NA	NA	21	9	0.429	11	8	0.727	24	14	0.583	11	30812067	ENSMUSG00000040850	exon	30811978	30812164	+	ENSMUST00000041231	Psme4	protein_coding	186	11
11 31671731	cagcggagcgCggggcccggc	NA	NA	NA	NA	NA	NA	NA	NA	NA	NA	NA	NA	NA	NA	NA	48	3	0.062	30	3	0.1	42	2	0.048	11	31671731	ENSMUSG00000044502	5UTR	31671702	31671885	-	ENSMUST00000058060	Bod1	protein_coding	183	1
11 35708157	ccctctgccaCccacccatcc	1573	2	0.001	256	0	0	160	0	0	91	0	0	27	3	0.111	33	0	0	44	0	0	23	0	0	11	35708157	ENSMUSG00000056427	3UTR	35708143	35708507	+	ENSMUST00000069837	Slit3	protein_coding	364	1
11 3917356	taccactgctCtgggaccagg	1181	70	0.059	93	19	0.204	73	2	0.027	22	0	0	16	9	0.562	47	1	0.021	47	10	0.213	48	6	0.125	11	3917356	ENSMUSG00000020432	3UTR	3917192	3917647	-	ENSMUST00000109993	Tcn2	protein_coding	455	7
11 40750145	actagagaggCagagacaggt	310	1	0.003	21	0	0	12	0	0	18	0	0	173	19	0.11	441	40	0.091	248	20	0.081	294	31	0.105	11	40750145	ENSMUSG00000020326	3UTR	40748552	40750867	-	ENSMUST00000020576	Ccng1	protein_coding	2315	13
11 4091590	ttgggacactCagggcagagt	20	0	0	NA	NA	NA	NA	NA	NA	NA	NA	NA	29	3	0.103	151	12	0.079	164	9	0.055	211	15	0.071	11	4091590	ENSMUSG00000004748	3UTR	4091480	4092226	-	ENSMUST00000004868	Mtfp1	protein_coding	746	3
11 4146688	gactttgctaCagcagctgga	120	1	0.008	24	2	0.083	14	0	0	12	0	0	25	0	0	24	3	0.125	34	0	0	30	0	0	11	4146688	ENSMUSG00000051427	exon	4146542	4146718	-	ENSMUST00000137060	Ccdc157	protein_coding	176	19
11 4482721	gttcctttaaCaggctcacac	88	4	0.045	NA	NA	NA	NA	NA	NA	NA	NA	NA	47	13	0.277	135	23	0.17	132	17	0.129	123	23	0.187	11	4482721	ENSMUSG00000034354	3UTR	4480875	4482767	-	ENSMUST00000040448	Mtmr3	protein_coding	1892	18
11 4488094	agaggactccCaggaggtccc	64	1	0.016	NA	NA	NA	NA	NA	NA	NA	NA	NA	35	0	0	25	0	0	25	3	0.12	21	0	0	11	4488094	ENSMUSG00000034354	exon	4487225	4488632	-	ENSMUST00000130716	Mtmr3	protein_coding	1407	14
11 45909118	gggaacagcgCagggatgagc	37	0	0	12	0	0	10	1	0.1	NA	NA	NA	10	4	0.4	17	1	0.059	29	3	0.103	33	2	0.061	11	45909118	ENSMUSG00000006169	exon	45908941	45910625	+	ENSMUST00000109260	Clint1	protein_coding	1684	3
11 4808295	tgtgcacaagCggggattttt	95	0	0	15	0	0	10	0	0	NA	NA	NA	40	4	0.1	110	0	0	109	1	0.009	114	0	0	11	4808295	ENSMUSG00000009073	3UTR	4808257	4808325	-	ENSMUST00000124878	Nf2	protein_coding	68	11
11 48800545	accgcagttcCcggacatgat	5671	413	0.073	315	26	0.083	208	19	0.091	59	6	0.102	100	41	0.41	741	336	0.453	435	184	0.423	433	235	0.543	11	48800545	ENSMUSG00000020372	exon	48800332	48803968	+	ENSMUST00000142269	Gnb2l1	protein_coding	3636	2
11 48817281	gcacggagaaCagggcgctgc	17	5	0.294	NA	NA	NA	NA	NA	NA	NA	NA	NA	NA	NA	NA	61	56	0.918	44	35	0.795	77	61	0.792	11	48817281	ENSMUSG00000040365	5UTR	48816656	48817353	-	ENSMUST00000047145	Trim41	protein_coding	697	5
11 48851017	gattcctgagCatctgccctg	15	0	0	NA	NA	NA	NA	NA	NA	NA	NA	NA	29	3	0.103	102	0	0	93	0	0	58	0	0	11	48851017	ENSMUSG00000040350	3UTR	48849990	48851187	+	ENSMUST00000109213	Trim7	protein_coding	1197	16
11 49262796	ggctcctcccCgagggcttgc	412	2	0.005	46	0	0	29	0	0	32	0	0	20	0	0	35	0	0	29	4	0.138	43	6	0.14	11	49262796	ENSMUSG00000020346	3UTR	49262036	49262995	+	ENSMUST00000109194	Mgat1	protein_coding	959	15
11 50383745	ttacggtagcCaaatgctagg	83	6	0.072	NA	NA	NA	NA	NA	NA	NA	NA	NA	47	15	0.319	91	16	0.176	67	7	0.104	79	11	0.139	11	50383745	ENSMUSG00000007850	exon	50383680	50384033	+	ENSMUST00000132715	Hnrnph1	protein_coding	353	5
11 50383896	ttatggtagcCaaatgatggg	739	93	0.126	59	13	0.22	49	3	0.061	48	0	0	249	39	0.157	405	73	0.18	302	36	0.119	401	85	0.212	11	50383896	ENSMUSG00000007850	exon	50383680	50384033	+	ENSMUST00000132715	Hnrnph1	protein_coding	353	14
11 50779812	gcgtgaagttCaggacccgcc	NA	NA	NA	NA	NA	NA	NA	NA	NA	NA	NA	NA	17	2	0.118	30	7	0.233	23	7	0.304	27	8	0.296	11	50779812	ENSMUSG00000036545	exon	50779693	50779838	+	ENSMUST00000040523	Adamts2	protein_coding	145	19
11 50781707	tcctgcagtcCagccaatggg	NA	NA	NA	NA	NA	NA	NA	NA	NA	NA	NA	NA	19	0	0	25	0	0	23	0	0	26	3	0.115	11	50781707	ENSMUSG00000036545	exon	50781705	50781880	+	ENSMUST00000040523	Adamts2	protein_coding	175	1
11 50796455	gctcagatccCtccaagaaga	NA	NA	NA	NA	NA	NA	NA	NA	NA	NA	NA	NA	11	0	0	42	7	0.167	24	3	0.125	24	2	0.083	11	50796455	ENSMUSG00000036545	exon	50796439	50798346	+	ENSMUST00000142118	Adamts2	protein_coding	1907	1
11 51582296	tgtccccttcCtccaagggca	93	20	0.215	10	2	0.2	NA	NA	NA	NA	NA	NA	NA	NA	NA	NA	NA	NA	NA	NA	NA	NA	NA	NA	11	51582296	ENSMUSG00000063564	3UTR	51580067	51583918	+	ENSMUST00000102765	Col23a1	protein_coding	3851	11
11 51627955	agatcagagaCacagtccaga	216	4	0.019	10	1	0.1	10	0	0	12	0	0	12	2	0.167	34	3	0.088	39	3	0.077	36	5	0.139	11	51627955	ENSMUSG00000001054	exon	51627880	51628025	-	ENSMUST00000001081	Rmnd5b	protein_coding	145	12
11 51643889	ctgggggaggCaggaggcagt	60	0	0	20	0	0	19	0	0	12	0	0	27	3	0.111	33	0	0	50	0	0	55	0	0	11	51643889	ENSMUSG00000001053	exon	51643063	51644148	-	ENSMUST00000001080	N4bp3	protein_coding	1085	17
11 51977201	cttgtcttctCagatgcggcc	75	2	0.027	NA	NA	NA	10	0	0	NA	NA	NA	13	1	0.077	84	13	0.155	104	4	0.038	96	6	0.062	11	51977201	ENSMUSG00000020392	3UTR	51975912	51977334	+	ENSMUST00000102763	Cdkn2aipnl	protein_coding	1422	17
11 51997677	aattgtgctcCcatccctaag	NA	NA	NA	NA	NA	NA	NA	NA	NA	NA	NA	NA	NA	NA	NA	33	0	0	28	3	0.107	19	0	0	11	51997677	ENSMUSG00000020390	exon	51997570	51997898	-	ENSMUST00000124699	Ube2b	protein_coding	328	8
11 52388480	aacgtcaatgCgggtggccac	335	5	0.015	12	0	0	NA	NA	NA	NA	NA	NA	214	60	0.28	335	81	0.242	272	73	0.268	299	88	0.294	11	52388480	ENSMUSG00000020402	3UTR	52388432	52388496	+	ENSMUST00000125694	Vdac1	protein_coding	64	14
11 52389078	gccagtcattCaggacttaat	NA	NA	NA	NA	NA	NA	NA	NA	NA	NA	NA	NA	61	12	0.197	70	9	0.129	89	11	0.124	133	15	0.113	11	52389078	ENSMUSG00000020402	3UTR	52388524	52389397	+	ENSMUST00000102758	Vdac1	protein_coding	873	12
11 5261467	actctggcggCccggcccgcg	224	0	0	22	0	0	18	0	0	11	0	0	22	3	0.136	94	5	0.053	81	0	0	118	3	0.025	11	5261467	ENSMUSG00000020393	exon	5261435	5261558	-	ENSMUST00000020662	Kremen1	protein_coding	123	6
11 53707226	cgcgccctccCgggaaaccga	68	4	0.059	NA	NA	NA	NA	NA	NA	NA	NA	NA	NA	NA	NA	NA	NA	NA	NA	NA	NA	10	0	0	11	53707226	ENSMUSG00000020380	5UTR	53707056	53707295	-	ENSMUST00000124352	Rad50	protein_coding	239	4
11 54930793	gggcctggaaCagcgggatct	71	0	0	12	0	0	NA	NA	NA	NA	NA	NA	89	4	0.045	185	24	0.13	177	15	0.085	219	24	0.11	11	54930793	ENSMUSG00000020400	exon	54930765	54930859	-	ENSMUST00000126703	Tnip1	protein_coding	94	7
11 5531179	atctcctctgCctgtgacttg	18	0	0	NA	NA	NA	NA	NA	NA	NA	NA	NA	NA	NA	NA	20	3	0.15	25	0	0	31	0	0	11	5531179	ENSMUSG00000020482	3UTR	5528887	5531295	-	ENSMUST00000020776	Ccdc117	protein_coding	2408	18
11 57785792	atgctgggatCggggtcatcg	380	26	0.068	41	2	0.049	34	2	0.059	15	3	0.2	NA	NA	NA	NA	NA	NA	NA	NA	NA	NA	NA	NA	11	57785792	ENSMUSG00000020520	3UTR	57784729	57787514	+	ENSMUST00000066987	Galnt10	protein_coding	2785	7
11 57802040	ctagcagccgCggagtggcct	NA	NA	NA	NA	NA	NA	NA	NA	NA	NA	NA	NA	NA	NA	NA	33	3	0.091	27	4	0.148	33	3	0.091	11	57802040	ENSMUSG00000020519	5UTR	57801637	57802091	+	ENSMUST00000020826	Sap30l	protein_coding	454	5
11 58051700	gatggattctCgggagcacag	171	3	0.018	23	1	0.043	14	1	0.071	NA	NA	NA	103	11	0.107	122	11	0.09	137	7	0.051	122	8	0.066	11	58051700	ENSMUSG00000037331	exon	58051625	58051731	+	ENSMUST00000071487	Larp1	protein_coding	106	16
11 58055496	tggccagtctCaggagatgaa	216	3	0.014	20	0	0	NA	NA	NA	15	0	0	71	8	0.113	105	13	0.124	87	9	0.103	89	13	0.146	11	58055496	ENSMUSG00000037331	exon	58055467	58055611	+	ENSMUST00000071487	Larp1	protein_coding	144	5
11 58933354	gagcacgaggCagaaggaacc	589	1	0.002	44	0	0	23	0	0	15	0	0	19	0	0	50	2	0.04	36	4	0.111	32	0	0	11	58933354	ENSMUSG00000020496	3UTR	58932288	58933393	-	ENSMUST00000094151	Rnf187	protein_coding	1105	18
11 58999752	gggcccattgCtgaggccagt	NA	NA	NA	NA	NA	NA	NA	NA	NA	NA	NA	NA	388	162	0.418	804	263	0.327	978	349	0.357	1039	372	0.358	11	58999752	ENSMUSG00000061462	exon	58999195	59001178	-	ENSMUST00000047441	Obscn	protein_coding	1983	7
11 59079890	cagagtactaCaggatgtggt	NA	NA	NA	NA	NA	NA	NA	NA	NA	NA	NA	NA	1350	151	0.112	1518	122	0.08	1821	180	0.099	1575	180	0.114	11	59079890	ENSMUSG00000061462	exon	59079810	59079919	-	ENSMUST00000047441	Obscn	protein_coding	109	17
11 59082725	ggccaccagtCtgggtgatac	NA	NA	NA	NA	NA	NA	NA	NA	NA	NA	NA	NA	1189	195	0.164	1632	172	0.105	1908	186	0.098	1736	217	0.125	11	59082725	ENSMUSG00000061462	exon	59082617	59082895	-	ENSMUST00000020732	Obscn	protein_coding	278	9
11 59228014	gacagaggatCgggacgcccc	45	2	0.044	NA	NA	NA	10	0	0	NA	NA	NA	NA	NA	NA	13	0	0	16	0	0	25	3	0.12	11	59228014	ENSMUSG00000048076	5UTR	59227876	59228162	-	ENSMUST00000163300	Arf1	protein_coding	286	3
11 59332961	tgccacgtttCcaggatgtga	32	0	0	NA	NA	NA	NA	NA	NA	NA	NA	NA	19	0	0	44	1	0.023	44	6	0.136	74	0	0	11	59332961	ENSMUSG00000000126	3UTR	59331376	59333552	+	ENSMUST00000000128	Wnt9a	protein_coding	2176	14
11 59332962	gccacgtttcCaggatgtgag	31	0	0	NA	NA	NA	NA	NA	NA	NA	NA	NA	20	1	0.05	46	4	0.087	45	4	0.089	76	10	0.132	11	59332962	ENSMUSG00000000126	3UTR	59331376	59333552	+	ENSMUST00000000128	Wnt9a	protein_coding	2176	14
11 59504201	tccaaagcttCaagattgtgg	118	1	0.008	12	0	0	NA	NA	NA	NA	NA	NA	36	1	0.028	78	9	0.115	68	5	0.074	84	9	0.107	11	59504201	ENSMUSG00000020472	5UTR	59504148	59504254	-	ENSMUST00000101150	Zkscan17	protein_coding	106	3
11 5970518	gagggcccatCaggacagtgt	NA	NA	NA	NA	NA	NA	NA	NA	NA	NA	NA	NA	36	7	0.194	45	11	0.244	68	10	0.147	52	11	0.212	11	5970518	ENSMUSG00000057897	3UTR	5969672	5971826	-	ENSMUST00000090443	Camk2b	protein_coding	2154	8
11 59758674	gtgagtgattCtccaaaggat	296	2	0.007	23	0	0	31	0	0	19	3	0.158	14	0	0	31	0	0	39	1	0.026	40	4	0.1	11	59758674	ENSMUSG00000005417	exon	59757524	59761327	+	ENSMUST00000066330	Mprip	protein_coding	3803	7
11 59874620	agagacaagaCtgtgatctca	76	1	0.013	NA	NA	NA	NA	NA	NA	NA	NA	NA	22	1	0.045	97	12	0.124	134	15	0.112	144	26	0.181	11	59874620	ENSMUSG00000032615	exon	59874553	59874667	+	ENSMUST00000149076	Nt5m	protein_coding	114	14
11 59875864	caactaccacCtgcagctgca	76	0	0	NA	NA	NA	NA	NA	NA	NA	NA	NA	20	3	0.15	71	0	0	72	0	0	55	0	0	11	59875864	ENSMUSG00000032615	exon	59875805	59876533	+	ENSMUST00000102695	Nt5m	protein_coding	728	2
11 5992849	ccattgtcacCaaatgggggt	24	0	0	NA	NA	NA	NA	NA	NA	NA	NA	NA	148	16	0.108	291	17	0.058	279	15	0.054	271	18	0.066	11	5992849	ENSMUSG00000057897	exon	5992820	5992892	-	ENSMUST00000130427	Camk2b	protein_coding	72	10
11 60417554	gcccctccccCgcgcgtgcgc	10	0	0	NA	NA	NA	NA	NA	NA	NA	NA	NA	70	11	0.157	160	19	0.119	156	27	0.173	213	47	0.221	11	60417554	ENSMUSG00000018415	5UTR	60417145	60417655	+	ENSMUST00000139477	Gid4	protein_coding	510	5
11 60417763	gcgtggccacCagcttgctct	37	0	0	NA	NA	NA	NA	NA	NA	NA	NA	NA	55	13	0.236	187	22	0.118	184	14	0.076	181	17	0.094	11	60417763	ENSMUSG00000018415	exon	60417262	60417844	+	ENSMUST00000070681	Gid4	protein_coding	582	20
11 60442097	aagagctttgCgaggaaatta	50	0	0	NA	NA	NA	NA	NA	NA	NA	NA	NA	116	10	0.086	366	28	0.077	262	28	0.107	278	20	0.072	11	60442097	ENSMUSG00000018415	3UTR	60442043	60445277	+	ENSMUST00000070681	Gid4	protein_coding	3234	1
11 60844336	cctcaggtctCggcagaggta	625	7	0.011	76	0	0	55	2	0.036	38	0	0	101	12	0.119	206	40	0.194	262	32	0.122	319	59	0.185	11	60844336	ENSMUSG00000042569	exon	60844165	60844343	+	ENSMUST00000042281	Dhrs7b	protein_coding	178	22
11 60855763	atggaagaggCtaacatcaag	358	2	0.006	11	0	0	NA	NA	NA	NA	NA	NA	29	5	0.172	104	0	0	65	0	0	94	0	0	11	60855763	ENSMUSG00000042569	exon	60855700	60855852	+	ENSMUST00000042281	Dhrs7b	protein_coding	152	10
11 6106815	caagggacagCagtggacccc	377	1	0.003	21	0	0	12	0	0	NA	NA	NA	37	0	0	62	1	0.016	58	7	0.121	48	1	0.021	11	6106815	ENSMUSG00000053838	3UTR	6105986	6108244	-	ENSMUST00000109805	Nudcd3	protein_coding	2258	7
11 61069241	ggaggacgggCtgcacctggt	NA	NA	NA	NA	NA	NA	NA	NA	NA	NA	NA	NA	30	3	0.1	131	0	0	109	1	0.009	79	0	0	11	61069241	ENSMUSG00000042529	exon	61069128	61071131	+	ENSMUST00000108717	Kcnj12	protein_coding	2003	2
11 61512669	tgttcgctctCagggatttgt	481	41	0.085	62	5	0.081	51	6	0.118	35	2	0.057	NA	NA	NA	NA	NA	NA	11	2	0.182	11	2	0.182	11	61512669	ENSMUSG00000001039	exon	61512652	61512931	+	ENSMUST00000140548	B9d1	protein_coding	279	2
11 61791494	ggggtctcctCcacacagtgc	42	0	0	NA	NA	NA	NA	NA	NA	NA	NA	NA	30	4	0.133	13	0	0	NA	NA	NA	NA	NA	NA	11	61791494	ENSMUSG00000004798	exon	61791434	61791583	-	ENSMUST00000004920	Ulk2	protein_coding	149	10
11 61791577	gcagctcctgCaggagcctgt	134	0	0	12	0	0	14	2	0.143	NA	NA	NA	229	58	0.253	478	113	0.236	546	113	0.207	558	145	0.26	11	61791577	ENSMUSG00000004798	exon	61791434	61791583	-	ENSMUST00000004920	Ulk2	protein_coding	149	22
11 62527502	gctccaacccCgggggctttg	113	16	0.142	11	2	0.182	NA	NA	NA	10	2	0.2	70	36	0.514	99	53	0.535	112	55	0.491	117	63	0.538	11	62527502	ENSMUSG00000018509	exon	62527492	62527606	-	ENSMUST00000123542	Cenpv	protein_coding	114	3
11 62604665	gctatattccCagaggagtct	476	48	0.101	42	1	0.024	39	5	0.128	18	1	0.056	67	5	0.075	266	52	0.195	247	45	0.182	315	70	0.222	11	62604665	ENSMUSG00000086841	exon	62604655	62604807	+	ENSMUST00000131787	2410006H16Rik	processed_transcript	152	2
11 6405787	ctgccccttaCtgagcacaga	23	0	0	NA	NA	NA	NA	NA	NA	NA	NA	NA	NA	NA	NA	36	2	0.056	39	11	0.282	32	3	0.094	11	6405787	ENSMUSG00000041164	3UTR	6405098	6406074	+	ENSMUST00000102914	Zmiz2	protein_coding	976	13
11 6475158	actcgaagcgCttcttcttcg	126	0	0	32	0	0	20	0	0	11	0	0	22	4	0.182	35	0	0	31	0	0	37	0	0	11	6475158	ENSMUSG00000094483	exon	6467599	6475917	-	ENSMUST00000179343	Purb	protein_coding	8318	20
11 6475397	gacggtgaacCgcggcggcgg	90	0	0	23	0	0	18	0	0	13	0	0	21	4	0.19	45	0	0	39	0	0	29	0	0	11	6475397	ENSMUSG00000094483	exon	6467599	6475917	-	ENSMUST00000179343	Purb	protein_coding	8318	21
11 67210404	aatgaccaatCtgaggagcac	NA	NA	NA	NA	NA	NA	NA	NA	NA	NA	NA	NA	65	14	0.215	68	5	0.074	59	3	0.051	78	7	0.09	11	67210404	ENSMUSG00000056328	exon	67210377	67210464	+	ENSMUST00000075734	Myh1	protein_coding	87	8
11 69060429	ctggagggcaCggtgagccgc	30	0	0	NA	NA	NA	NA	NA	NA	NA	NA	NA	NA	NA	NA	26	13	0.5	43	12	0.279	46	21	0.457	11	69060429	ENSMUSG00000045176	exon	69059717	69061578	+	ENSMUST00000051888	2310047M10Rik	protein_coding	1861	9
11 69060922	ctggccagacCagggtccagt	125	2	0.016	NA	NA	NA	10	0	0	NA	NA	NA	122	39	0.32	275	80	0.291	309	80	0.259	353	87	0.246	11	69060922	ENSMUSG00000045176	3UTR	69060881	69061578	+	ENSMUST00000051888	2310047M10Rik	protein_coding	697	2
11 69779617	tctgtcttctCcagggaatgg	27	7	0.259	NA	NA	NA	NA	NA	NA	NA	NA	NA	20	13	0.65	35	12	0.343	34	14	0.412	52	38	0.731	11	69779617	ENSMUSG00000018750	3UTR	69778263	69779673	+	ENSMUST00000108638	Zbtb4	protein_coding	1410	18
11 69913131	taacagattcCgggacccaaa	101	6	0.059	NA	NA	NA	15	0	0	NA	NA	NA	18	0	0	47	5	0.106	28	2	0.071	42	1	0.024	11	69913131	ENSMUSG00000047284	3UTR	69913127	69913331	+	ENSMUST00000133203	Neurl4	protein_coding	204	1
11 69940016	gaggctccctCaggtgggaca	NA	NA	NA	NA	NA	NA	NA	NA	NA	NA	NA	NA	NA	NA	NA	24	3	0.125	21	3	0.143	31	2	0.065	11	69940016	ENSMUSG00000018554	exon	69939874	69940158	+	ENSMUST00000108601	Ybx2	protein_coding	284	12
11 70170651	cctacccggtCtcaacattac	NA	NA	NA	NA	NA	NA	NA	NA	NA	NA	NA	NA	22	4	0.182	63	0	0	38	0	0	41	0	0	11	70170651	ENSMUSG00000000318	3UTR	70170575	70170833	+	ENSMUST00000000327	Clec10a	protein_coding	258	6
11 70216879	acctagaatcCagaggatccg	40	14	0.35	NA	NA	NA	NA	NA	NA	NA	NA	NA	NA	NA	NA	NA	NA	NA	NA	NA	NA	NA	NA	NA	11	70216879	ENSMUSG00000044367	3UTR	70216789	70217715	-	ENSMUST00000060010	Slc16a13	protein_coding	926	2
11 70607409	ccaagcagtgCggggccagag	127	5	0.039	19	0	0	17	0	0	NA	NA	NA	19	5	0.263	NA	NA	NA	20	4	0.2	17	5	0.294	11	70607409	ENSMUSG00000020827	exon	70607342	70607515	+	ENSMUST00000079244	Mink1	protein_coding	173	9
11 70645560	ttaggattgcCagggaagaag	408	1	0.002	57	0	0	33	0	0	25	0	0	469	170	0.362	1407	516	0.367	1381	515	0.373	1669	653	0.391	11	70645560	ENSMUSG00000014606	exon	70645530	70645620	-	ENSMUST00000014750	Slc25a11	protein_coding	90	8
11 70654374	gccgccgtccCcgggaagacc	4280	4	0.001	388	6	0.015	297	1	0.003	162	1	0.006	790	236	0.299	1919	546	0.285	1819	432	0.237	1838	548	0.298	11	70654374	ENSMUSG00000018293	exon	70654349	70654598	-	ENSMUST00000108549	Pfn1	protein_coding	249	3
11 70702429	cccccacaatCagggtttccc	60	0	0	NA	NA	NA	NA	NA	NA	NA	NA	NA	16	7	0.438	71	14	0.197	36	9	0.25	49	24	0.49	11	70702429	ENSMUSG00000020821	5UTR	70702372	70702551	+	ENSMUST00000094499	Kif1c	protein_coding	179	2
11 70730929	tggggggtggCggggaatgcc	22	0	0	NA	NA	NA	NA	NA	NA	NA	NA	NA	70	8	0.114	142	0	0	161	6	0.037	175	7	0.04	11	70730929	ENSMUSG00000020821	3UTR	70728880	70731964	+	ENSMUST00000102554	Kif1c	protein_coding	3084	12
11 72489862	acgcactgagCgggcccgggc	NA	NA	NA	NA	NA	NA	NA	NA	NA	NA	NA	NA	NA	NA	NA	53	5	0.096	48	5	0.104	57	9	0.158	11	72489862	ENSMUSG00000040447	5UTR	72489796	72489904	-	ENSMUST00000045303	Spns2	protein_coding	108	4
11 72796510	ctgcgaatccCtggtgtcgag	127	6	0.047	11	0	0	15	0	0	NA	NA	NA	NA	NA	NA	22	3	0.136	22	3	0.136	22	7	0.318	11	72796510	ENSMUSG00000055670	exon	72796226	72796650	+	ENSMUST00000150551	Zzef1	protein_coding	424	15
11 73172496	gaaggcaagcCagccactacg	NA	NA	NA	NA	NA	NA	NA	NA	NA	NA	NA	NA	20	1	0.05	65	15	0.231	63	3	0.048	83	22	0.265	11	73172496	ENSMUSG00000005950	3UTR	73171835	73172685	+	ENSMUST00000006104	P2rx5	protein_coding	850	15
11 75071024	gtatgtcaagCtggtggaggc	33	0	0	NA	NA	NA	NA	NA	NA	NA	NA	NA	10	0	0	29	3	0.103	25	2	0.08	26	3	0.115	11	75071024	ENSMUSG00000082481	exon	75070814	75071213	-	ENSMUST00000119773	Rps12-ps19	processed_pseudogene	399	12
11 75500933	agggtctgttCtggtaaggac	240	0	0	34	0	0	31	0	0	18	1	0.056	29	3	0.103	61	0	0	65	0	0	59	0	0	11	75500933	ENSMUSG00000020850	exon	75500766	75500935	+	ENSMUST00000018449	Prpf8	protein_coding	169	22
11 75577350	tttctgttacCaggagcatct	258	28	0.109	50	15	0.3	36	4	0.111	13	0	0	25	11	0.44	60	25	0.417	38	16	0.421	51	17	0.333	11	75577350	ENSMUSG00000038178	3UTR	75572477	75577575	+	ENSMUST00000042561	Slc43a2	protein_coding	5098	18
11 75599936	ccagagtatcCggaggttcac	32	1	0.031	NA	NA	NA	NA	NA	NA	NA	NA	NA	28	3	0.107	92	18	0.196	108	22	0.204	104	24	0.231	11	75599936	ENSMUSG00000081485	exon	75599763	75599954	-	ENSMUST00000122170	Gm12338	processed_pseudogene	191	21
11 75599937	gccagagtatCcggaggttca	36	4	0.111	NA	NA	NA	NA	NA	NA	NA	NA	NA	29	6	0.207	95	14	0.147	107	13	0.121	102	17	0.167	11	75599937	ENSMUSG00000081485	exon	75599763	75599954	-	ENSMUST00000122170	Gm12338	processed_pseudogene	191	21
11 75620254	ctcctcatagCaagagaagcg	476	10	0.021	50	0	0	32	0	0	15	1	0.067	141	26	0.184	535	122	0.228	471	75	0.159	465	96	0.206	11	75620254	ENSMUSG00000017781	3UTR	75620254	75620376	+	ENSMUST00000102509	Pitpna	protein_coding	122	1
11 75679519	gccagcggcaCggggtgttcc	123	0	0	20	2	0.1	17	0	0	13	0	0	38	7	0.184	68	6	0.088	79	5	0.063	102	4	0.039	11	75679519	ENSMUSG00000017776	exon	75679284	75679664	+	ENSMUST00000108425	Crk	protein_coding	380	14
11 76136203	ggtggactccCtggagtaagc	170	0	0	12	0	0	12	0	0	14	0	0	33	0	0	76	8	0.105	72	1	0.014	61	1	0.016	11	76136203	ENSMUSG00000017288	exon	76136199	76136314	-	ENSMUST00000169734	Vps53	protein_coding	115	1
11 76233242	ctggacacccCagggaaagcc	696	31	0.045	54	2	0.037	49	1	0.02	21	2	0.095	84	12	0.143	206	38	0.184	230	41	0.178	230	44	0.191	11	76233242	ENSMUSG00000017286	5UTR	76233202	76233315	-	ENSMUST00000170017	Glod4	protein_coding	113	2
11 76414519	aagtatccatCatgagtccca	114	0	0	NA	NA	NA	NA	NA	NA	NA	NA	NA	NA	NA	NA	33	4	0.121	32	0	0	23	0	0	11	76414519	ENSMUSG00000020843	3UTR	76414123	76416292	+	ENSMUST00000021203	Timm22	protein_coding	2169	4
11 76463576	ctagcattaaCgaggacattg	97	11	0.113	NA	NA	NA	NA	NA	NA	NA	NA	NA	NA	NA	NA	NA	NA	NA	NA	NA	NA	NA	NA	NA	11	76463576	ENSMUSG00000017631	exon	76463528	76463668	-	ENSMUST00000141442	Abr	protein_coding	140	8
11 76846487	cgggctaccgCcgcggggacc	2165	13	0.006	316	4	0.013	240	2	0.008	106	0	0	NA	NA	NA	83	0	0	56	1	0.018	111	2	0.018	11	76846487	ENSMUSG00000020841	exon	76846224	76847018	-	ENSMUST00000021201	Cpd	protein_coding	794	8
11 77471663	ggaggagaggCggcggcgagt	118	0	0	15	0	0	15	0	0	12	0	0	26	3	0.115	129	1	0.008	93	0	0	98	0	0	11	77471663	ENSMUSG00000037907	3UTR	77470485	77472270	-	ENSMUST00000145934	Ankrd13b	protein_coding	1785	12
11 77472309	aggccgccgaCaggacaggtc	112	0	0	10	0	0	NA	NA	NA	NA	NA	NA	NA	NA	NA	23	0	0	21	3	0.143	31	0	0	11	77472309	ENSMUSG00000037907	exon	77470485	77472378	-	ENSMUST00000145934	Ankrd13b	protein_coding	1893	22
11 77507235	aggatgtgagCggcagtgccg	118	1	0.008	30	8	0.267	15	0	0	NA	NA	NA	48	0	0	101	0	0	112	0	0	146	1	0.007	11	77507235	ENSMUSG00000011877	3UTR	77506609	77507786	+	ENSMUST00000037285	Git1	protein_coding	1177	10
11 77508281	ggccctgattCggagagctcc	323	62	0.192	40	6	0.15	35	6	0.171	21	6	0.286	NA	NA	NA	28	8	0.286	16	4	0.25	23	4	0.174	11	77508281	ENSMUSG00000044328	exon	77508099	77508377	-	ENSMUST00000060417	Trp53i13	protein_coding	278	15
11 77534187	actggtcttaCagagtgagta	89	1	0.011	NA	NA	NA	NA	NA	NA	NA	NA	NA	NA	NA	NA	28	2	0.071	38	5	0.132	38	1	0.026	11	77534187	ENSMUSG00000017291	3UTR	77529162	77537866	-	ENSMUST00000058496	Taok1	protein_coding	8704	11
11 77829759	gacctgccccCgggagacccc	276	2	0.007	38	1	0.026	44	0	0	12	0	0	114	10	0.088	235	30	0.128	241	21	0.087	364	40	0.11	11	77829759	ENSMUSG00000000631	exon	77829620	77829863	+	ENSMUST00000092884	Myo18a	protein_coding	243	13
11 77978020	cagtctctttCctttgcagga	195	0	0	21	0	0	22	4	0.182	11	0	0	NA	NA	NA	NA	NA	NA	NA	NA	NA	NA	NA	NA	11	77978020	ENSMUSG00000000632	3UTR	77978013	77979048	+	ENSMUST00000151982	Sez6	protein_coding	1035	1
11 77982987	gccttcccggCcggaccagcg	29	0	0	NA	NA	NA	NA	NA	NA	NA	NA	NA	10	0	0	18	2	0.111	23	4	0.174	26	4	0.154	11	77982987	ENSMUSG00000037791	5UTR	77982802	77983311	+	ENSMUST00000049167	Phf12	protein_coding	509	2
11 78058091	cccaccgcatCcagcagatcg	527	8	0.015	87	5	0.058	41	1	0.024	29	1	0.034	308	45	0.146	596	101	0.169	643	92	0.143	578	96	0.166	11	78058091	ENSMUSG00000061981	3UTR	78057900	78058114	+	ENSMUST00000148162	Flot2	protein_coding	214	17
11 78060098	ggagctctccCaggaggccag	95	6	0.063	17	0	0	NA	NA	NA	NA	NA	NA	19	3	0.158	67	8	0.119	58	2	0.034	61	6	0.098	11	78060098	ENSMUSG00000061981	3UTR	78059234	78060434	+	ENSMUST00000073660	Flot2	protein_coding	1200	13
11 78060106	cccaggaggcCagggctgtgc	82	1	0.012	13	0	0	NA	NA	NA	NA	NA	NA	14	1	0.071	51	7	0.137	38	2	0.053	39	2	0.051	11	78060106	ENSMUSG00000061981	3UTR	78059234	78060434	+	ENSMUST00000073660	Flot2	protein_coding	1200	14
11 78269588	taaaatcagtCacagagaaga	928	5	0.005	82	1	0.012	59	0	0	16	0	0	35	3	0.086	135	26	0.193	102	22	0.216	102	19	0.186	11	78269588	ENSMUSG00000010277	exon	78269488	78269693	+	ENSMUST00000010421	2610507B11Rik	protein_coding	205	11
11 78289362	aacacgtggaCatggctggac	1418	5	0.004	153	0	0	99	1	0.01	61	1	0.016	263	50	0.19	705	121	0.172	697	128	0.184	647	117	0.182	11	78289362	ENSMUSG00000010277	exon	78289286	78289420	+	ENSMUST00000010421	2610507B11Rik	protein_coding	134	13
11 78527610	agatctgctgCtggtctttct	213	2	0.009	25	0	0	12	0	0	NA	NA	NA	53	5	0.094	152	27	0.178	155	21	0.135	188	26	0.138	11	78527610	ENSMUSG00000017615	exon	78527526	78527721	-	ENSMUST00000108277	Tnfaip1	protein_coding	195	10
11 80319589	tacatcagcaCaggaaagttc	44	0	0	NA	NA	NA	NA	NA	NA	NA	NA	NA	30	6	0.2	54	0	0	52	0	0	51	0	0	11	80319589	ENSMUSG00000017692	exon	80319558	80319716	+	ENSMUST00000017836	Rhbdl3	protein_coding	158	5
11 82783428	gttcccagaaCagaatcgctg	110	0	0	14	0	0	NA	NA	NA	NA	NA	NA	NA	NA	NA	24	0	0	45	0	0	34	4	0.118	11	82783428	ENSMUSG00000020697	exon	82783346	82783899	+	ENSMUST00000021039	Lig3	protein_coding	553	4
11 82942805	gagtcgtgagCtgggtcctcc	NA	NA	NA	NA	NA	NA	NA	NA	NA	NA	NA	NA	25	3	0.12	139	0	0	163	1	0.006	138	0	0	11	82942805	ENSMUSG00000018845	3UTR	82942752	82943403	+	ENSMUST00000164945	Unc45b	protein_coding	651	2
11 84127047	aactctacatCaagggagatc	23	0	0	NA	NA	NA	NA	NA	NA	NA	NA	NA	NA	NA	NA	24	0	0	22	3	0.136	22	0	0	11	84127047	ENSMUSG00000018651	5UTR	84127013	84127095	-	ENSMUST00000018795	Tada2a	protein_coding	82	3
11 85311553	taactcagatCgtggtggagc	81	0	0	25	0	0	19	0	0	NA	NA	NA	NA	NA	NA	21	0	0	16	0	0	20	3	0.15	11	85311553	ENSMUSG00000020525	exon	85311244	85311923	+	ENSMUST00000020835	Ppm1d	protein_coding	679	11
11 87589002	catgaaggccCtgcatcagcg	157	0	0	14	0	0	NA	NA	NA	NA	NA	NA	27	4	0.148	54	0	0	45	0	0	44	0	0	11	87589002	ENSMUSG00000020486	exon	87588968	87589085	+	ENSMUST00000122067	2022-09-04	protein_coding	117	7
11 94099068	tcagtattgcCaaatgaacaa	352	3	0.009	NA	NA	NA	NA	NA	NA	NA	NA	NA	NA	NA	NA	42	5	0.119	32	0	0	33	4	0.121	11	94099068	ENSMUSG00000020859	exon	94099027	94099152	+	ENSMUST00000153076	Spag9	protein_coding	125	8
11 94114257	aaagtgactcCagggacattt	474	52	0.11	66	5	0.076	29	10	0.345	24	4	0.167	20	10	0.5	248	81	0.328	172	63	0.366	151	70	0.464	11	94114257	ENSMUSG00000020859	exon	94114173	94114349	+	ENSMUST00000041956	Spag9	protein_coding	176	11
11 94124855	tgaactagctCaaggacgaga	500	10	0.02	28	1	0.036	36	2	0.056	17	0	0	127	19	0.15	181	48	0.265	145	36	0.25	149	37	0.248	11	94124855	ENSMUSG00000020859	3UTR	94122838	94126080	+	ENSMUST00000092777	Spag9	protein_coding	3242	12
11 94942058	tgaaggtcccCagggtgtgcg	88	6	0.068	15	1	0.067	NA	NA	NA	NA	NA	NA	185	32	0.173	129	10	0.078	117	21	0.179	121	26	0.215	11	94942058	ENSMUSG00000001506	exon	94942016	94942114	+	ENSMUST00000001547	Col1a1	protein_coding	98	10
11 94950145	actcaacggtCtccctggccc	33	0	0	NA	NA	NA	NA	NA	NA	NA	NA	NA	27	3	0.111	35	0	0	55	0	0	36	0	0	11	94950145	ENSMUSG00000001506	exon	94950097	94950204	+	ENSMUST00000001547	Col1a1	protein_coding	107	11
11 95025131	cgactggagaCaggagacagc	137	16	0.117	36	4	0.111	23	3	0.13	10	2	0.2	NA	NA	NA	NA	NA	NA	NA	NA	NA	NA	NA	NA	11	95025131	ENSMUSG00000047181	3UTR	95024734	95026087	+	ENSMUST00000055947	Samd14	protein_coding	1353	6
11 95485899	gcttcatctaCacggggaagg	689	0	0	95	0	0	77	8	0.104	38	0	0	734	1	0.001	2319	1	0	2581	2	0.001	2219	4	0.002	11	95485899	ENSMUSG00000057522	exon	95485837	95485959	+	ENSMUST00000107724	Spop	protein_coding	122	12
11 95675598	gaattgattaCccagcgagag	2376	28	0.012	185	2	0.011	171	2	0.012	78	0	0	365	27	0.074	1764	176	0.1	1715	143	0.083	1845	159	0.086	11	95675598	ENSMUSG00000038845	exon	95675570	95675686	+	ENSMUST00000036374	Phb	protein_coding	116	6
11 95765276	gtctctaaaaCgtggatgtcc	55	0	0	NA	NA	NA	NA	NA	NA	NA	NA	NA	91	11	0.121	117	3	0.026	101	3	0.03	80	3	0.037	11	95765276	ENSMUSG00000075595	3UTR	95764060	95772353	+	ENSMUST00000107717	Zfp652	protein_coding	8293	3
11 95830853	gctcctgcttCgaggttattc	NA	NA	NA	NA	NA	NA	NA	NA	NA	NA	NA	NA	262	112	0.427	871	330	0.379	680	241	0.355	801	334	0.417	11	95830853	ENSMUSG00000018381	3UTR	95830074	95832712	-	ENSMUST00000059026	Abi3	protein_coding	2638	6
11 95837073	gcacactgggCcaggtaagga	NA	NA	NA	NA	NA	NA	NA	NA	NA	NA	NA	NA	11	0	0	21	0	0	25	3	0.12	23	0	0	11	95837073	ENSMUSG00000018381	exon	95837070	95837237	-	ENSMUST00000131049	Abi3	protein_coding	167	1
11 96801448	cacttgggagCcagaagagaa	412	0	0	34	0	0	36	14	0.389	17	0	0	190	0	0	258	0	0	190	0	0	234	0	0	11	96801448	ENSMUSG00000018666	exon	96801429	96801606	+	ENSMUST00000018810	Cbx1	protein_coding	177	3
11 96829821	acctcagcagCgggtacctgc	689	2	0.003	211	1	0.005	143	3	0.021	80	0	0	28	4	0.143	61	7	0.115	76	6	0.079	75	4	0.053	11	96829821	ENSMUSG00000038615	5UTR	96829819	96829968	-	ENSMUST00000081775	Nfe2l1	protein_coding	149	1
11 97397953	ttttcaccacCggggagctgt	20	0	0	NA	NA	NA	NA	NA	NA	NA	NA	NA	24	4	0.167	55	0	0	55	0	0	57	1	0.018	11	97397953	ENSMUSG00000038485	3UTR	97393389	97398542	+	ENSMUST00000045540	Socs7	protein_coding	5153	16
11 97628288	gcttcgcctcCagggagacgc	74	0	0	11	0	0	NA	NA	NA	NA	NA	NA	NA	NA	NA	24	0	0	26	3	0.115	28	0	0	11	97628288	ENSMUSG00000043439	exon	97627389	97629702	-	ENSMUST00000052281	E130012A19Rik	protein_coding	2313	9
11 97674046	ccagcttgagCttagagtcat	34	0	0	NA	NA	NA	NA	NA	NA	NA	NA	NA	26	5	0.192	59	0	0	52	0	0	76	0	0	11	97674046	ENSMUSG00000038437	exon	97673460	97674071	+	ENSMUST00000155835	Mllt6	protein_coding	611	22
11 97683988	ggcacaaggtCtactcttaat	44	0	0	NA	NA	NA	NA	NA	NA	NA	NA	NA	11	0	0	82	3	0.037	53	0	0	41	0	0	11	97683988	ENSMUSG00000038437	3UTR	97681588	97685463	+	ENSMUST00000044730	Mllt6	protein_coding	3875	12
11 97781822	ctgtgatcaaCtgtgcagaca	4404	600	0.136	443	56	0.126	265	41	0.155	162	18	0.111	579	177	0.306	2257	872	0.386	2054	738	0.359	2204	843	0.382	11	97781822	ENSMUSG00000071415	exon	97781806	97782362	-	ENSMUST00000151965	Rpl23	protein_coding	556	1
11 98155695	gggctcaggcCacagatagcc	75	0	0	11	0	0	NA	NA	NA	NA	NA	NA	20	0	0	17	0	0	14	0	0	22	3	0.136	11	98155695	ENSMUSG00000018160	exon	98152155	98158469	-	ENSMUST00000107545	Med1	protein_coding	6314	13
11 98378424	cggtgactgcCtgccaggtga	719	0	0	65	0	0	67	8	0.119	49	0	0	67	0	0	274	0	0	210	0	0	203	0	0	11	98378424	ENSMUSG00000018167	exon	98378335	98378430	+	ENSMUST00000154960	Stard3	protein_coding	95	22
11 98716182	tgaacctgacCggggagatgc	337	7	0.021	30	0	0	20	0	0	NA	NA	NA	44	8	0.182	87	5	0.057	107	10	0.093	73	4	0.055	11	98716182	ENSMUSG00000017210	3UTR	98716131	98716281	-	ENSMUST00000138750	Med24	protein_coding	150	7
11 98718053	gcagcttctgCggagcgactc	461	105	0.228	48	6	0.125	22	8	0.364	21	2	0.095	117	73	0.624	294	174	0.592	281	145	0.516	280	172	0.614	11	98718053	ENSMUSG00000017210	5UTR	98717910	98718142	-	ENSMUST00000138750	Med24	protein_coding	232	4
11 98800557	gatggaattaCagcaaaatgt	48	0	0	NA	NA	NA	NA	NA	NA	NA	NA	NA	32	2	0.062	53	7	0.132	34	1	0.029	31	8	0.258	11	98800557	ENSMUSG00000052915	3UTR	98800394	98801052	+	ENSMUST00000107485	Msl1	protein_coding	658	5
11 98832478	ctggacaaccCaggcgtcaga	60	9	0.15	NA	NA	NA	NA	NA	NA	NA	NA	NA	NA	NA	NA	47	15	0.319	38	8	0.211	44	4	0.091	11	98832478	ENSMUSG00000078676	3UTR	98832261	98833814	+	ENSMUST00000017384	Casc3	protein_coding	1553	3
11 99041697	ggatgccctgCggggtgtaca	663	58	0.087	169	10	0.059	131	6	0.046	64	10	0.156	64	1	0.016	121	10	0.083	210	13	0.062	194	8	0.041	11	99041697	ENSMUSG00000017493	exon	99041244	99041845	+	ENSMUST00000017637	Igfbp4	protein_coding	601	17
12 100209626	cttctgttacCgaagtcaccc	86	0	0	NA	NA	NA	NA	NA	NA	NA	NA	NA	39	4	0.103	76	4	0.053	46	0	0	63	3	0.048	12	100209626	ENSMUSG00000001175	3UTR	100206429	100209806	+	ENSMUST00000110082	Calm1	protein_coding	3377	18
12 100500147	agccagtcccCggggccccag	50	0	0	NA	NA	NA	NA	NA	NA	NA	NA	NA	90	16	0.178	200	20	0.1	250	27	0.108	243	19	0.078	12	100500147	ENSMUSG00000033530	exon	100500076	100500230	-	ENSMUST00000062957	Ttc7b	protein_coding	154	11
12 100835259	ccagggcaacCggggtcctct	310	8	0.026	28	2	0.071	16	0	0	NA	NA	NA	NA	NA	NA	NA	NA	NA	NA	NA	NA	11	5	0.455	12	100835259	ENSMUSG00000021185	exon	100835185	100835335	+	ENSMUST00000110070	9030617O03Rik	protein_coding	150	12
12 100867180	atgagcgctaCctgaggaggg	1876	0	0	227	0	0	168	0	0	86	0	0	28	3	0.107	135	0	0	110	2	0.018	77	0	0	12	100867180	ENSMUSG00000021185	exon	100867104	100867255	+	ENSMUST00000110070	9030617O03Rik	protein_coding	151	12
12 100912872	aaagagcacaCcggcgtcccc	93	0	0	14	0	0	10	0	0	NA	NA	NA	35	4	0.114	38	0	0	49	0	0	41	0	0	12	100912872	ENSMUSG00000021182	exon	100912700	100913805	-	ENSMUST00000085096	Ccdc88c	protein_coding	1105	4
12 100937919	agtgccagtcCtcagagtatg	277	0	0	31	0	0	20	0	0	NA	NA	NA	51	0	0	69	2	0.029	56	8	0.143	65	1	0.015	12	100937919	ENSMUSG00000021182	exon	100937830	100938107	-	ENSMUST00000068411	Ccdc88c	protein_coding	277	8
12 102472300	ccaggacagtCggggatgcca	30	0	0	NA	NA	NA	NA	NA	NA	NA	NA	NA	12	2	0.167	42	4	0.095	37	2	0.054	25	3	0.12	12	102472300	ENSMUSG00000021192	exon	102471998	102472565	+	ENSMUST00000021609	Golga5	protein_coding	567	12
12 103418964	gccaagtttaCaggtgagatt	306	1	0.003	15	0	0	NA	NA	NA	NA	NA	NA	36	6	0.167	118	16	0.136	96	16	0.167	65	8	0.123	12	103418964	ENSMUSG00000041645	exon	103418962	103419483	-	ENSMUST00000110001	Ddx24	protein_coding	521	1
12 104731130	tgcttgaacaCtggctcaggg	30	0	0	NA	NA	NA	NA	NA	NA	NA	NA	NA	NA	NA	NA	41	0	0	34	0	0	38	4	0.105	12	104731130	ENSMUSG00000041415	exon	104731020	104731182	-	ENSMUST00000041987	Dicer1	protein_coding	162	16
12 105626194	atttagtgacCagcctgtgtt	72	0	0	13	0	0	NA	NA	NA	NA	NA	NA	13	0	0	30	3	0.1	27	0	0	26	0	0	12	105626194	ENSMUSG00000041341	exon	105626178	105626382	-	ENSMUST00000041055	Atg2b	protein_coding	204	2
12 108274399	gagccacgcgCcggtctctgg	231	0	0	11	0	0	10	0	0	11	0	0	38	4	0.105	102	2	0.02	83	0	0	50	0	0	12	108274399	ENSMUSG00000084883	exon	108274338	108275417	-	ENSMUST00000136175	Ccdc85c	protein_coding	1079	2
12 108274442	ctgctgccccCggggccgcac	166	1	0.006	16	0	0	NA	NA	NA	NA	NA	NA	21	3	0.143	38	5	0.132	39	7	0.179	19	1	0.053	12	108274442	ENSMUSG00000084883	exon	108274338	108275417	-	ENSMUST00000136175	Ccdc85c	protein_coding	1079	3
12 108334412	gtcgcagcctCcggccccctc	42	6	0.143	NA	NA	NA	NA	NA	NA	NA	NA	NA	NA	NA	NA	NA	NA	NA	NA	NA	NA	NA	NA	NA	12	108334412	ENSMUSG00000021259	5UTR	108334377	108334445	+	ENSMUST00000021684	Cyp46a1	protein_coding	68	3
12 110561441	gacagttagcCaaatgtgttt	58	5	0.086	NA	NA	NA	NA	NA	NA	NA	NA	NA	11	6	0.545	NA	NA	NA	NA	NA	NA	NA	NA	NA	12	110561441	ENSMUSG00000017843	exon	110561298	110561468	+	ENSMUST00000109832	Ppp2r5c	protein_coding	170	19
12 110581324	gatccttcaaCaaggctctcg	119	0	0	NA	NA	NA	NA	NA	NA	NA	NA	NA	10	3	0.3	38	7	0.184	24	3	0.125	25	7	0.28	12	110581324	ENSMUSG00000017843	3UTR	110580533	110583061	+	ENSMUST00000084985	Ppp2r5c	protein_coding	2528	6
12 112820577	gtggagaccaCtggctcccag	66	10	0.152	13	1	0.077	NA	NA	NA	NA	NA	NA	NA	NA	NA	21	4	0.19	16	2	0.125	17	6	0.353	12	112820577	ENSMUSG00000047832	3UTR	112820237	112821392	-	ENSMUST00000062092	Cdca4	protein_coding	1155	6
12 112979701	agctttgcatCaacgcaccag	103	0	0	11	0	0	NA	NA	NA	NA	NA	NA	NA	NA	NA	22	0	0	23	3	0.13	23	0	0	12	112979701	ENSMUSG00000011158	exon	112979685	112979757	-	ENSMUST00000011302	Brf1	protein_coding	72	6
12 113049884	tcaaggtggcCgagatctgga	194	2	0.01	11	0	0	20	1	0.05	NA	NA	NA	45	12	0.267	111	37	0.333	91	28	0.308	75	22	0.293	12	113049884	ENSMUSG00000021143	exon	113049807	113049969	+	ENSMUST00000084891	Pacs2	protein_coding	162	11
12 113131388	tcttgttggaCatattggaag	228	0	0	23	0	0	26	0	0	NA	NA	NA	49	8	0.163	99	10	0.101	86	6	0.07	114	7	0.062	12	113131388	ENSMUSG00000021144	exon	113131316	113131467	+	ENSMUST00000109723	Mta1	protein_coding	151	11
12 119162684	tcaaccacacCcggcaattgg	480	59	0.123	29	5	0.172	28	6	0.214	NA	NA	NA	NA	NA	NA	NA	NA	NA	NA	NA	NA	NA	NA	NA	12	119162684	ENSMUSG00000025321	3UTR	119158022	119163116	-	ENSMUST00000026360	Itgb8	protein_coding	5094	17
12 16825602	gcctccagcaCggggtcctga	30	0	0	NA	NA	NA	NA	NA	NA	NA	NA	NA	NA	NA	NA	41	5	0.122	28	4	0.143	38	1	0.026	12	16825602	ENSMUSG00000057469	3UTR	16825385	16826743	+	ENSMUST00000020908	E2f6	protein_coding	1358	3
12 16968627	aaagcagattCtgagcagctg	108	1	0.009	NA	NA	NA	NA	NA	NA	NA	NA	NA	NA	NA	NA	24	4	0.167	20	0	0	11	0	0	12	16968627	ENSMUSG00000020580	exon	16968580	16968766	+	ENSMUST00000020904	Rock2	protein_coding	186	6
12 26445456	gtttctgaagCgtggcggaaa	15	0	0	NA	NA	NA	NA	NA	NA	NA	NA	NA	17	0	0	38	4	0.105	27	0	0	25	0	0	12	26445456	ENSMUSG00000020641	3UTR	26442753	26445570	-	ENSMUST00000137792	Rsad2	protein_coding	2817	18
12 30895666	cttagactaaCtaaacctctg	275	4	0.015	13	0	0	NA	NA	NA	NA	NA	NA	14	0	0	16	0	0	13	0	0	17	0	0	12	30895666	ENSMUSG00000044573	3UTR	30893326	30895875	-	ENSMUST00000062740	Acp1	protein_coding	2549	17
12 31299950	agaaagctgtCatcactgtac	4681	0	0	530	1	0.002	274	0	0	222	0	0	NA	NA	NA	35	4	0.114	19	0	0	33	0	0	12	31299950	ENSMUSG00000002900	exon	31299924	31300051	+	ENSMUST00000002979	Lamb1	protein_coding	127	5
12 32379623	gcgccgcttcCcggtgcaccg	45	0	0	NA	NA	NA	NA	NA	NA	NA	NA	NA	26	3	0.115	89	0	0	101	0	0	111	0	0	12	32379623	ENSMUSG00000090946	exon	32378704	32382943	+	ENSMUST00000172332	Ccdc71l	protein_coding	4239	5
12 32379735	tttacagaacCggcccccttt	47	0	0	NA	NA	NA	NA	NA	NA	NA	NA	NA	24	0	0	29	0	0	39	5	0.128	42	0	0	12	32379735	ENSMUSG00000090946	3UTR	32379641	32382943	+	ENSMUST00000172332	Ccdc71l	protein_coding	3302	1
12 40037901	tcgccgctgcCcggggacaga	15	0	0	NA	NA	NA	NA	NA	NA	NA	NA	NA	18	0	0	82	6	0.073	59	2	0.034	73	9	0.123	12	40037901	ENSMUSG00000047446	5UTR	40037838	40038025	-	ENSMUST00000101472	Arl4a	protein_coding	187	2
12 51691670	cggcggcggcCaggggatggc	NA	NA	NA	NA	NA	NA	NA	NA	NA	NA	NA	NA	26	3	0.115	27	1	0.037	37	1	0.027	48	1	0.021	12	51691670	ENSMUSG00000020954	exon	51691422	51691914	-	ENSMUST00000169503	Strn3	protein_coding	492	12
12 51748871	ttttcttggcCaaatgtattc	241	5	0.021	11	0	0	NA	NA	NA	NA	NA	NA	14	0	0	47	0	0	15	0	0	31	0	0	12	51748871	ENSMUSG00000035247	exon	51748404	51749011	-	ENSMUST00000179265	Hectd1	protein_coding	607	17
12 55299007	aaaaagcgaaCaagaattaaa	100	0	0	10	0	0	11	0	0	NA	NA	NA	70	7	0.1	121	0	0	119	0	0	124	1	0.008	12	55299007	ENSMUSG00000021022	exon	55298894	55299021	-	ENSMUST00000021410	Ppp2r3c	protein_coding	127	20
12 55869297	tgcaggaaacCggagccctca	47	0	0	10	0	0	NA	NA	NA	NA	NA	NA	16	0	0	52	2	0.038	40	1	0.025	49	5	0.102	12	55869297	ENSMUSG00000012076	3UTR	55868280	55869735	+	ENSMUST00000059250	Brms1l	protein_coding	1455	13
12 59043668	aggcaaatttCaggtgatgat	111	0	0	NA	NA	NA	NA	NA	NA	NA	NA	NA	24	4	0.167	131	5	0.038	128	3	0.023	112	3	0.027	12	59043668	ENSMUSG00000020993	exon	59043093	59043676	-	ENSMUST00000021380	Trappc6b	protein_coding	583	22
12 69198185	ggagaacattCggcggaactc	14	0	0	NA	NA	NA	NA	NA	NA	NA	NA	NA	22	3	0.136	66	3	0.045	67	2	0.03	57	3	0.053	12	69198185	ENSMUSG00000097061	3UTR	69197867	69199868	+	ENSMUST00000181850	9330151L19Rik	protein_coding	2001	3
12 69284488	gctgagcgagCccagtggacc	NA	NA	NA	NA	NA	NA	NA	NA	NA	NA	NA	NA	90	18	0.2	219	54	0.247	191	37	0.194	235	49	0.209	12	69284488	ENSMUSG00000051890	3UTR	69283320	69284632	+	ENSMUST00000063445	Klhdc1	protein_coding	1312	17
12 69341587	attagaagctCttcagcaggc	136	0	0	15	0	0	13	0	0	NA	NA	NA	23	4	0.174	41	0	0	32	0	0	20	0	0	12	69341587	ENSMUSG00000020982	exon	69341573	69341650	-	ENSMUST00000021368	Nemf	protein_coding	77	5
12 69702309	gaccgtatttCagagttgagt	57	0	0	NA	NA	NA	NA	NA	NA	NA	NA	NA	17	0	0	76	3	0.039	67	7	0.104	63	9	0.143	12	69702309	ENSMUSG00000020988	exon	69702203	69702370	-	ENSMUST00000021370	L2hgdh	protein_coding	167	15
12 73040278	cagcgaccctCggcctctgca	NA	NA	NA	NA	NA	NA	NA	NA	NA	NA	NA	NA	NA	NA	NA	19	1	0.053	21	2	0.095	20	4	0.2	12	73040278	ENSMUSG00000051367	exon	73040015	73040574	-	ENSMUST00000176310	Six1	protein_coding	559	11
12 76581169	gtcacccaggCcccaaggcac	NA	NA	NA	NA	NA	NA	NA	NA	NA	NA	NA	NA	27	0	0	26	3	0.115	NA	NA	NA	NA	NA	NA	12	76581169	ENSMUSG00000021061	3UTR	76580488	76583224	-	ENSMUST00000021458	Sptb	protein_coding	2736	5
12 76581707	ccaacatgatCtgagtatgaa	NA	NA	NA	NA	NA	NA	NA	NA	NA	NA	NA	NA	30	5	0.167	NA	NA	NA	NA	NA	NA	NA	NA	NA	12	76581707	ENSMUSG00000021061	3UTR	76580488	76583224	-	ENSMUST00000021458	Sptb	protein_coding	2736	9
12 76581996	ctatgggagaCtaggaccacg	NA	NA	NA	NA	NA	NA	NA	NA	NA	NA	NA	NA	NA	NA	NA	26	3	0.115	12	1	0.083	10	0	0	12	76581996	ENSMUSG00000021061	3UTR	76580488	76583224	-	ENSMUST00000021458	Sptb	protein_coding	2736	10
12 76582643	tgggctccttCagagatagga	NA	NA	NA	NA	NA	NA	NA	NA	NA	NA	NA	NA	18	1	0.056	20	3	0.15	22	5	0.227	25	3	0.12	12	76582643	ENSMUSG00000021061	3UTR	76580488	76583224	-	ENSMUST00000021458	Sptb	protein_coding	2736	15
12 76621104	gaaagacctgCaggatgcgga	NA	NA	NA	NA	NA	NA	NA	NA	NA	NA	NA	NA	267	56	0.21	538	86	0.16	552	99	0.179	532	95	0.179	12	76621104	ENSMUSG00000021061	exon	76620656	76621526	-	ENSMUST00000166101	Sptb	protein_coding	870	12
12 76921241	ctgctacagtCacagcgagct	96	1	0.01	NA	NA	NA	10	0	0	NA	NA	NA	23	0	0	76	3	0.039	69	4	0.058	101	13	0.129	12	76921241	ENSMUSG00000033373	3UTR	76920208	76921412	+	ENSMUST00000041008	Fntb	protein_coding	1204	16
12 81928326	cggcacaatgCagggagtaac	57	3	0.053	NA	NA	NA	NA	NA	NA	NA	NA	NA	NA	NA	NA	37	9	0.243	49	5	0.102	46	5	0.109	12	81928326	ENSMUSG00000021140	exon	81928242	81928374	+	ENSMUST00000021567	Pcnx	protein_coding	132	15
12 81996208	tcccagccctCggagagaaag	232	1	0.004	29	1	0.034	23	0	0	18	0	0	41	8	0.195	121	8	0.066	134	5	0.037	125	8	0.064	12	81996208	ENSMUSG00000021140	3UTR	81996163	82000924	+	ENSMUST00000021567	Pcnx	protein_coding	4761	1
12 83597089	ggagatggagCtgaggatgga	17	0	0	NA	NA	NA	NA	NA	NA	NA	NA	NA	NA	NA	NA	26	3	0.115	29	0	0	22	0	0	12	83597089	ENSMUSG00000042628	5UTR	83596997	83597147	-	ENSMUST00000048319	Zfyve1	protein_coding	150	4
12 83799552	gccccaatgaCcaaaccagtg	21	0	0	NA	NA	NA	NA	NA	NA	NA	NA	NA	NA	NA	NA	33	4	0.121	NA	NA	NA	39	0	0	12	83799552	ENSMUSG00000021224	3UTR	83799508	83799657	-	ENSMUST00000110298	Numb	protein_coding	149	6
12 84154986	gtgccagacaCccaggagaag	18	0	0	15	0	0	NA	NA	NA	NA	NA	NA	10	0	0	28	0	0	31	0	0	28	3	0.107	12	84154986	ENSMUSG00000042507	exon	84154895	84155107	-	ENSMUST00000110294	Elmsan1	protein_coding	212	10
12 84376175	gtggaaagtgCtgggaatcga	44	3	0.068	NA	NA	NA	NA	NA	NA	NA	NA	NA	NA	NA	NA	NA	NA	NA	NA	NA	NA	NA	NA	NA	12	84376175	ENSMUSG00000021236	3UTR	84373857	84377293	-	ENSMUST00000021662	Entpd5	protein_coding	3436	13
12 84392535	ctgagactgtCcaggagctct	250	13	0.052	23	1	0.043	29	3	0.103	19	4	0.211	13	5	0.385	52	16	0.308	39	22	0.564	49	26	0.531	12	84392535	ENSMUSG00000021236	exon	84392406	84392549	-	ENSMUST00000021662	Entpd5	protein_coding	143	21
12 85133727	gggtggactgCggtgggaacc	112	1	0.009	38	0	0	43	0	0	22	0	0	51	1	0.02	157	13	0.083	156	20	0.128	217	17	0.078	12	85133727	ENSMUSG00000004789	3UTR	85132754	85134091	+	ENSMUST00000053811	Dlst	protein_coding	1337	14
12 85300397	gaggctggtgCtgggaggaag	188	0	0	31	0	0	15	0	0	NA	NA	NA	207	35	0.169	384	54	0.141	375	46	0.123	404	49	0.122	12	85300397	ENSMUSG00000034290	3UTR	85299514	85301803	-	ENSMUST00000040992	Nek9	protein_coding	2289	7
12 86069800	ccgggtcttgCgggtgcccaa	414	4	0.01	36	0	0	21	0	0	NA	NA	NA	16	0	0	61	0	0	35	4	0.114	68	5	0.074	12	86069800	ENSMUSG00000021253	exon	86069747	86069910	-	ENSMUST00000003687	Tgfb3	protein_coding	163	8
12 86078604	tttagaaagcCcccgaggaag	369	0	0	74	15	0.203	33	0	0	38	0	0	39	0	0	80	0	0	66	0	0	81	0	0	12	86078604	ENSMUSG00000021253	5UTR	86077933	86079041	-	ENSMUST00000003687	Tgfb3	protein_coding	1108	4
12 86162029	agtgctggccCcagagcatga	91	0	0	13	0	0	NA	NA	NA	NA	NA	NA	20	4	0.2	40	0	0	41	0	0	53	0	0	12	86162029	ENSMUSG00000007867	exon	86161987	86162049	+	ENSMUST00000054565	Ift43	protein_coding	62	16
12 87428273	gcacggagccCtgggttcagt	42	1	0.024	NA	NA	NA	NA	NA	NA	NA	NA	NA	NA	NA	NA	25	0	0	41	1	0.024	35	4	0.114	12	87428273	ENSMUSG00000079036	3UTR	87428077	87429270	-	ENSMUST00000160113	Alkbh1	protein_coding	1193	3
12 91825300	tgttgccaatCatggtacctg	1250	1	0.001	131	0	0	83	0	0	53	0	0	24	3	0.125	91	0	0	85	0	0	48	0	0	12	91825300	ENSMUSG00000020964	exon	91825297	91825378	-	ENSMUST00000167594	Sel1l	protein_coding	81	2
13 106936781	gcgggccgggCggttccggac	25	5	0.2	NA	NA	NA	NA	NA	NA	NA	NA	NA	NA	NA	NA	17	4	0.235	12	4	0.333	NA	NA	NA	13	106936781	ENSMUSG00000042590	5UTR	106936760	106936958	-	ENSMUST00000080856	Ipo11	protein_coding	198	1
13 109953230	agagaggaatCcagatttcag	16	0	0	NA	NA	NA	NA	NA	NA	NA	NA	NA	30	3	0.1	73	0	0	75	0	0	81	0	0	13	109953230	ENSMUSG00000021699	3UTR	109951345	109953461	+	ENSMUST00000120664	Pde4d	protein_coding	2116	17
13 112480210	gtggtcctccCgagcgtgcag	508	58	0.114	34	5	0.147	NA	NA	NA	NA	NA	NA	19	6	0.316	65	26	0.4	44	23	0.523	35	14	0.4	13	112480210	ENSMUSG00000021756	exon	112479985	112480290	+	ENSMUST00000070731	Il6st	protein_coding	305	17
13 112887498	gcaaggaaagCctgaagaact	304	4	0.013	53	1	0.019	30	0	0	25	0	0	228	17	0.075	382	24	0.063	394	22	0.056	422	53	0.126	13	112887498	ENSMUSG00000016018	exon	112887435	112887563	-	ENSMUST00000022281	Skiv2l2	protein_coding	128	12
13 113617369	catctccaaaCgcaggaaggg	152	0	0	22	0	0	NA	NA	NA	NA	NA	NA	10	0	0	37	0	0	30	0	0	28	3	0.107	13	113617369	ENSMUSG00000042364	exon	113616802	113618564	-	ENSMUST00000109241	Snx18	protein_coding	1762	8
13 119429265	gcggtcgcagCaccagtcgcc	43	0	0	31	0	0	17	0	0	10	0	0	29	3	0.103	136	0	0	138	0	0	164	0	0	13	119429265	ENSMUSG00000025451	exon	119429133	119429412	+	ENSMUST00000126957	Paip1	protein_coding	279	11
13 17803712	caggcggcggCagcggtccct	102	2	0.02	17	1	0.062	NA	NA	NA	NA	NA	NA	21	0	0	22	0	0	22	3	0.136	32	0	0	13	17803712	ENSMUSG00000041297	exon	17803438	17805097	-	ENSMUST00000042365	Cdk13	protein_coding	1659	4
13 17803722	cgaaggcctaCaggcggcggc	110	3	0.027	19	0	0	NA	NA	NA	NA	NA	NA	21	1	0.048	24	3	0.125	27	3	0.111	40	2	0.05	13	17803722	ENSMUSG00000041297	exon	17803438	17805097	-	ENSMUST00000042365	Cdk13	protein_coding	1659	4
13 22040885	gccttgaactCagaagcctgt	20	0	0	NA	NA	NA	NA	NA	NA	NA	NA	NA	NA	NA	NA	61	6	0.098	52	5	0.096	59	9	0.153	13	22040885	ENSMUSG00000060639	3UTR	22040636	22041011	-	ENSMUST00000102977	Hist1h4i	protein_coding	375	13
13 23620002	ttgccactggCagagattatg	NA	NA	NA	NA	NA	NA	NA	NA	NA	NA	NA	NA	NA	NA	NA	35	7	0.2	27	9	0.333	14	7	0.5	13	23620002	ENSMUSG00000047246	exon	23618980	23621078	-	ENSMUST00000129312	Hist1h2be	protein_coding	2098	11
13 28949078	aaaaaaaaaaCaaaaaaaaaa	153	10	0.067	NA	NA	NA	NA	NA	NA	NA	NA	NA	NA	NA	NA	NA	NA	NA	NA	NA	NA	NA	NA	NA	13	28949078	ENSMUSG00000076431	3UTR	28948919	28951698	-	ENSMUST00000067230	Sox4	protein_coding	2779	2
13 36868785	tcttcagattCaaagacgacc	NA	NA	NA	NA	NA	NA	NA	NA	NA	NA	NA	NA	12	0	0	30	3	0.1	19	0	0	31	0	0	13	36868785	ENSMUSG00000039109	exon	36867178	36868918	-	ENSMUST00000164727	F13a1	protein_coding	1740	21
13 41274689	tatacattttCtggggagatc	36	0	0	NA	NA	NA	NA	NA	NA	NA	NA	NA	58	21	0.362	83	7	0.084	81	9	0.111	90	6	0.067	13	41274689	ENSMUSG00000091264	3UTR	41272757	41276574	+	ENSMUST00000165561	Smim13	protein_coding	3817	10
13 43154693	gtccagtttaCagaggtacat	98	1	0.01	NA	NA	NA	NA	NA	NA	NA	NA	NA	NA	NA	NA	38	4	0.105	37	2	0.054	38	0	0	13	43154693	ENSMUSG00000021368	exon	43154689	43154834	-	ENSMUST00000179852	Tbc1d7	protein_coding	145	1
13 43376773	ggaggtcatgCggagcaaaga	47	0	0	NA	NA	NA	NA	NA	NA	NA	NA	NA	NA	NA	NA	32	2	0.062	29	0	0	27	3	0.111	13	43376773	ENSMUSG00000054021	exon	43376695	43376920	+	ENSMUST00000066804	Sirt5	protein_coding	225	8
13 45550565	gccccttgctCggaagttatt	35	0	0	NA	NA	NA	NA	NA	NA	NA	NA	NA	63	7	0.111	71	6	0.085	51	5	0.098	72	10	0.139	13	45550565	ENSMUSG00000046876	3UTR	45549758	45557054	-	ENSMUST00000167708	Atxn1	protein_coding	7296	2
13 45567430	gtcagtgcctCatccctatga	52	0	0	NA	NA	NA	NA	NA	NA	NA	NA	NA	47	0	0	38	0	0	25	3	0.12	39	0	0	13	45567430	ENSMUSG00000046876	exon	45566573	45568580	-	ENSMUST00000091628	Atxn1	protein_coding	2007	10
13 45568545	aaagaacccaCggggagatga	19	0	0	NA	NA	NA	NA	NA	NA	NA	NA	NA	27	0	0	25	4	0.16	23	0	0	29	0	0	13	45568545	ENSMUSG00000046876	3UTR	45568418	45568580	-	ENSMUST00000091628	Atxn1	protein_coding	162	15
13 46670097	gctgcggggcCcgggccgggg	82	9	0.11	24	3	0.125	23	0	0	NA	NA	NA	NA	NA	NA	NA	NA	NA	NA	NA	NA	10	0	0	13	46670097	ENSMUSG00000069237	exon	46669522	46670255	+	ENSMUST00000099547	C78339	protein_coding	733	18
13 46670098	ctgcggggccCgggccggggg	83	10	0.12	25	4	0.16	23	0	0	NA	NA	NA	NA	NA	NA	NA	NA	NA	NA	NA	NA	11	0	0	13	46670098	ENSMUSG00000069237	exon	46669522	46670255	+	ENSMUST00000099547	C78339	protein_coding	733	18
13 46670103	gggcccgggcCgggggcggcc	82	0	0	23	4	0.182	29	0	0	NA	NA	NA	NA	NA	NA	NA	NA	NA	NA	NA	NA	11	0	0	13	46670103	ENSMUSG00000069237	exon	46669522	46670255	+	ENSMUST00000099547	C78339	protein_coding	733	18
13 46769197	tccaccaaagCgaggcacatt	181	1	0.006	21	0	0	11	1	0.091	NA	NA	NA	40	9	0.225	101	20	0.198	76	11	0.145	65	8	0.123	13	46769197	ENSMUSG00000021375	exon	46769154	46769231	-	ENSMUST00000056978	Kif13a	protein_coding	77	13
13 46772881	ggtcacaccgCagaatgaaag	74	11	0.149	NA	NA	NA	NA	NA	NA	NA	NA	NA	NA	NA	NA	35	21	0.6	35	19	0.543	34	25	0.735	13	46772881	ENSMUSG00000021375	exon	46772771	46772947	-	ENSMUST00000056978	Kif13a	protein_coding	176	14
13 47098343	tatactgcagCcattaccaaa	303	0	0	14	0	0	NA	NA	NA	NA	NA	NA	49	0	0	34	0	0	10	0	0	20	3	0.15	13	47098343	ENSMUSG00000021377	exon	47098155	47098343	-	ENSMUST00000021807	Dek	protein_coding	188	23
13 48803061	aggtagcaggCtaggtaatgg	115	0	0	25	0	0	18	0	0	NA	NA	NA	26	5	0.192	54	4	0.074	49	3	0.061	63	2	0.032	13	48803061	ENSMUSG00000038025	3UTR	48801750	48803598	-	ENSMUST00000035540	Phf2	protein_coding	1848	13
13 48822983	cacattgactCtggaggtgcc	274	5	0.018	31	0	0	18	0	0	12	0	0	80	4	0.05	139	7	0.05	98	7	0.071	146	18	0.123	13	48822983	ENSMUSG00000038025	exon	48822949	48823135	-	ENSMUST00000035540	Phf2	protein_coding	186	5
13 48870804	cggcccgaccCgggcagcgca	72	2	0.028	22	0	0	NA	NA	NA	NA	NA	NA	NA	NA	NA	28	4	0.143	38	7	0.184	24	6	0.25	13	48870804	ENSMUSG00000038025	5UTR	48870766	48870885	-	ENSMUST00000035540	Phf2	protein_coding	119	2
13 48902081	ccactcacctCatggtgctct	701	1	0.001	84	0	0	46	0	0	32	0	0	47	6	0.128	158	3	0.019	137	1	0.007	125	1	0.008	13	48902081	ENSMUSG00000038014	exon	48902058	48902307	-	ENSMUST00000060805	Fam120a	protein_coding	249	3
13 49042684	cacgctcaacCagctgaagca	NA	NA	NA	NA	NA	NA	NA	NA	NA	NA	NA	NA	542	76	0.14	835	98	0.117	888	120	0.135	893	125	0.14	13	49042684	ENSMUSG00000037989	exon	49042628	49042866	-	ENSMUST00000159196	Wnk2	protein_coding	238	6
13 49061137	cccatctcaaCcagggaggtc	NA	NA	NA	NA	NA	NA	NA	NA	NA	NA	NA	NA	20	2	0.1	51	9	0.176	17	3	0.176	28	4	0.143	13	49061137	ENSMUSG00000037989	exon	49060701	49061521	-	ENSMUST00000110096	Wnk2	protein_coding	820	12
13 49061302	gcaggaggtcCagggactcat	NA	NA	NA	NA	NA	NA	NA	NA	NA	NA	NA	NA	47	6	0.128	98	2	0.02	66	1	0.015	68	3	0.044	13	49061302	ENSMUSG00000037989	exon	49060701	49061521	-	ENSMUST00000110096	Wnk2	protein_coding	820	17
13 49379617	cgactattatCgtgagggcca	64	0	0	11	0	0	12	0	0	NA	NA	NA	35	4	0.114	98	0	0	104	0	0	95	0	0	13	49379617	ENSMUSG00000037933	exon	49379008	49380033	+	ENSMUST00000110084	Bicd2	protein_coding	1025	14
13 49446495	agaaaaagccCgagctggtgc	33	0	0	12	0	0	NA	NA	NA	NA	NA	NA	NA	NA	NA	19	0	0	30	3	0.1	25	0	0	13	49446495	ENSMUSG00000021385	exon	49446303	49446576	+	ENSMUST00000021817	Ippk	protein_coding	273	16
13 51700960	cagaagccctCggccggcctt	NA	NA	NA	NA	NA	NA	NA	NA	NA	NA	NA	NA	17	5	0.294	39	14	0.359	40	5	0.125	45	8	0.178	13	51700960	ENSMUSG00000051107	5UTR	51700837	51701041	-	ENSMUST00000110042	Gm15440	protein_coding	204	4
13 51705075	aggcctccagCaggtatgcct	175	0	0	13	0	0	NA	NA	NA	NA	NA	NA	65	8	0.123	149	17	0.114	169	18	0.107	192	16	0.083	13	51705075	ENSMUSG00000021451	exon	51705073	51705245	-	ENSMUST00000021900	Sema4d	protein_coding	172	1
13 51708906	gactctgaacCggtcctaact	87	0	0	NA	NA	NA	NA	NA	NA	NA	NA	NA	50	4	0.08	65	1	0.016	33	2	0.061	50	6	0.12	13	51708906	ENSMUSG00000021451	exon	51708875	51708990	-	ENSMUST00000110039	Sema4d	protein_coding	115	7
13 54585212	aggcaaggggCgtggagcatc	171	0	0	23	0	0	30	5	0.167	12	0	0	23	0	0	42	0	0	59	0	0	70	0	0	13	54585212	ENSMUSG00000025869	3UTR	54584185	54585280	-	ENSMUST00000026987	Nop16	protein_coding	1095	17
13 55100237	ctcgcgacccCcagcgttcag	NA	NA	NA	NA	NA	NA	NA	NA	NA	NA	NA	NA	NA	NA	NA	16	0	0	22	0	0	25	3	0.12	13	55100237	ENSMUSG00000025878	5UTR	55100197	55100300	-	ENSMUST00000099496	Uimc1	protein_coding	103	3
13 55293679	agccacactaCagggagattg	195	0	0	14	0	0	11	0	0	16	0	0	37	4	0.108	73	0	0	86	0	0	78	0	0	13	55293679	ENSMUSG00000021488	exon	55293558	55293714	+	ENSMUST00000099490	Nsd1	protein_coding	156	18
13 55477585	gcagctgtgaCgcgcctgcgc	1452	1	0.001	115	0	0	67	0	0	55	0	0	NA	NA	NA	10	0	0	NA	NA	NA	27	4	0.148	13	55477585	ENSMUSG00000034675	exon	55477551	55477680	-	ENSMUST00000135705	Dbn1	protein_coding	129	7
13 59809457	gcttggctgaCcacaaagcac	234	0	0	16	0	0	15	0	0	NA	NA	NA	21	3	0.143	62	0	0	67	0	0	49	0	0	13	59809457	ENSMUSG00000035248	exon	59809378	59809504	-	ENSMUST00000071703	Zcchc6	protein_coding	126	15
13 60175840	cgcctggaccCcgtttgcctg	4327	2	0	695	0	0	404	0	0	180	1	0.006	35	4	0.114	105	0	0	141	0	0	125	0	0	13	60175840	ENSMUSG00000052957	exon	60174405	60177365	-	ENSMUST00000065086	Gas1	protein_coding	2960	11
13 62006922	cccagccctcCtccaatggct	136	1	0.007	22	0	0	28	0	0	21	0	0	10	0	0	25	3	0.12	27	0	0	25	0	0	13	62006922	ENSMUSG00000059511	exon	62006666	62006941	+	ENSMUST00000071632	Gm20563	processed_pseudogene	275	21
13 63298903	attggtaagcCacatgatgag	16	2	0.125	NA	NA	NA	NA	NA	NA	NA	NA	NA	12	0	0	24	5	0.208	11	0	0	21	2	0.095	13	63298903	ENSMUSG00000021458	3UTR	63298853	63299656	+	ENSMUST00000091560	2010111I01Rik	protein_coding	803	2
13 64162167	cgcgatgaggCggcggcggcg	49	0	0	NA	NA	NA	NA	NA	NA	NA	NA	NA	30	3	0.1	60	0	0	54	0	0	68	0	0	13	64162167	ENSMUSG00000021476	exon	64161866	64162334	+	ENSMUST00000021929	Habp4	protein_coding	468	15
13 6549679	tcactgtaaaCcaggtaccca	487	15	0.031	65	1	0.015	31	1	0.032	12	0	0	12	3	0.25	86	19	0.221	111	18	0.162	70	8	0.114	13	6549679	ENSMUSG00000021193	exon	6549580	6549682	+	ENSMUST00000021611	Pitrm1	protein_coding	102	22
13 6555630	tcgtcttcaaCgagatgaaag	276	5	0.018	46	4	0.087	32	0	0	20	0	0	15	2	0.133	47	12	0.255	61	5	0.082	64	15	0.234	13	6555630	ENSMUSG00000021193	exon	6555552	6555648	+	ENSMUST00000021611	Pitrm1	protein_coding	96	19
13 66972525	gaagatcaagCgagctgtgct	901	110	0.122	74	11	0.149	45	4	0.089	25	4	0.16	22	11	0.5	66	25	0.379	66	29	0.439	48	12	0.25	13	66972525	ENSMUSG00000021518	exon	66972494	66972635	+	ENSMUST00000021990	Ptdss1	protein_coding	141	6
13 72630873	ccccaaggaaCaaaagcgagg	NA	NA	NA	NA	NA	NA	NA	NA	NA	NA	NA	NA	NA	NA	NA	NA	NA	NA	22	3	0.136	NA	NA	NA	13	72630873	ENSMUSG00000001504	exon	72630571	72630976	+	ENSMUST00000074372	Irx2	protein_coding	405	17
13 73331880	gtgtatgaagCaggaatacag	124	0	0	NA	NA	NA	NA	NA	NA	NA	NA	NA	27	3	0.111	186	1	0.005	144	0	0	164	0	0	13	73331880	ENSMUSG00000021607	3UTR	73331682	73332175	+	ENSMUST00000022098	Mrpl36	protein_coding	493	8
13 74323957	gtttttacctCaggtgcgggt	NA	NA	NA	NA	NA	NA	NA	NA	NA	NA	NA	NA	24	0	0	31	0	0	29	6	0.207	23	0	0	13	74323957	ENSMUSG00000021577	exon	74323841	74324256	-	ENSMUST00000161434	Sdha	protein_coding	415	7
13 78163766	tgcattatttCtagatgagtg	105	0	0	11	0	0	NA	NA	NA	NA	NA	NA	NA	NA	NA	27	4	0.148	19	0	0	18	0	0	13	78163766	ENSMUSG00000064138	3UTR	78163656	78166238	+	ENSMUST00000163257	Fam172a	protein_coding	2582	1
13 81669525	cgaaaggatcCgtattacgga	82	0	0	11	0	0	NA	NA	NA	NA	NA	NA	NA	NA	NA	32	0	0	27	3	0.111	18	0	0	13	81669525	ENSMUSG00000035840	exon	81669161	81671888	+	ENSMUST00000049055	Lysmd3	protein_coding	2727	3
13 86046657	ccagagtatcCggaggttcac	991	44	0.044	142	3	0.021	91	3	0.033	76	4	0.053	488	89	0.182	2418	423	0.175	2392	422	0.176	2630	474	0.18	13	86046657	ENSMUSG00000017778	exon	86046601	86046904	-	ENSMUST00000131011	Cox7c	protein_coding	303	5
13 86046658	gccagagtatCcggaggttca	979	47	0.048	143	4	0.028	92	1	0.011	77	3	0.039	486	65	0.134	2419	340	0.141	2349	332	0.141	2608	374	0.143	13	86046658	ENSMUSG00000017778	exon	86046601	86046904	-	ENSMUST00000131011	Cox7c	protein_coding	303	5
13 89941104	tttagaaactCttcataagga	116	0	0	NA	NA	NA	NA	NA	NA	NA	NA	NA	26	4	0.154	40	0	0	31	0	0	26	0	0	13	89941104	ENSMUSG00000021615	exon	89940962	89941109	-	ENSMUST00000022115	Xrcc4	protein_coding	147	22
13 93063454	ctcctgagggCgagggcctga	NA	NA	NA	NA	NA	NA	NA	NA	NA	NA	NA	NA	142	19	0.134	302	17	0.056	304	20	0.066	266	15	0.056	13	93063454	ENSMUSG00000047419	exon	93063443	93063590	-	ENSMUST00000062122	Cmya5	protein_coding	147	2
13 93304191	gaggcagcgaCgggcgccagg	NA	NA	NA	NA	NA	NA	NA	NA	NA	NA	NA	NA	NA	NA	NA	32	4	0.125	60	2	0.033	37	1	0.027	13	93304191	ENSMUSG00000007617	5UTR	93303757	93305297	+	ENSMUST00000109494	Homer1	protein_coding	1540	2
13 93940957	gccagggtggCcgggttcatc	199	13	0.065	20	1	0.05	14	0	0	11	5	0.455	NA	NA	NA	NA	NA	NA	NA	NA	NA	NA	NA	NA	13	93940957	ENSMUSG00000042082	3UTR	93940732	93943016	+	ENSMUST00000091403	Arsb	protein_coding	2284	2
13 95336484	ccagcgggagCtggagctgga	350	44	0.126	52	7	0.135	36	6	0.167	17	1	0.059	20	0	0	35	6	0.171	34	8	0.235	50	14	0.28	13	95336484	ENSMUSG00000041995	exon	95336056	95337841	+	ENSMUST00000045909	Zbed3	protein_coding	1785	6
13 9563140	ccaacaatgaCcctgctgctt	50	0	0	10	0	0	NA	NA	NA	NA	NA	NA	NA	NA	NA	30	3	0.1	16	0	0	NA	NA	NA	13	9563140	ENSMUSG00000048264	exon	9563114	9563224	+	ENSMUST00000174552	Dip2c	protein_coding	110	6
13 97172688	tgcatgcctcCagggtaaggg	239	2	0.008	14	0	0	NA	NA	NA	11	1	0.091	28	1	0.036	164	14	0.085	140	11	0.079	140	24	0.171	13	97172688	ENSMUSG00000021666	exon	97172512	97172691	+	ENSMUST00000042084	Gfm2	protein_coding	179	22
13 97174924	tcacagtgagCagggagtacc	230	3	0.013	21	0	0	11	0	0	11	1	0.091	158	51	0.323	428	141	0.329	552	194	0.351	523	179	0.342	13	97174924	ENSMUSG00000021666	exon	97174862	97175044	+	ENSMUST00000159321	Gfm2	protein_coding	182	8
13 97177895	caaagttgagCcccttaattt	1024	0	0	33	0	0	29	0	0	13	0	0	NA	NA	NA	30	4	0.133	18	0	0	18	0	0	13	97177895	ENSMUSG00000021665	exon	97177880	97178054	-	ENSMUST00000022169	Hexb	protein_coding	174	3
13 97931047	cacgtgcgacCagcaacagcg	51	0	0	NA	NA	NA	NA	NA	NA	NA	NA	NA	21	3	0.143	18	0	0	17	0	0	22	0	0	13	97931047	ENSMUSG00000021662	exon	97930778	97931263	-	ENSMUST00000109426	Arhgef28	protein_coding	485	13
13 98855401	tcttgacttaCtcagcggcct	598	0	0	26	0	0	24	0	0	15	0	0	13	0	0	29	3	0.103	28	0	0	54	0	0	13	98855401	ENSMUSG00000009470	exon	98855312	98855578	-	ENSMUST00000109399	Tnpo1	protein_coding	266	8
13 99435259	gacaatttgcCtgggatcaat	229	13	0.057	39	2	0.051	16	2	0.125	10	0	0	NA	NA	NA	NA	NA	NA	NA	NA	NA	NA	NA	NA	13	99435259	ENSMUSG00000052727	exon	99429212	99435701	-	ENSMUST00000064762	Map1b	protein_coding	6489	21
14 101926103	taggaagcagCaaatattcag	NA	NA	NA	NA	NA	NA	NA	NA	NA	NA	NA	NA	32	0	0	37	4	0.108	16	0	0	16	0	0	14	101926103	ENSMUSG00000033060	3UTR	101926096	101926309	+	ENSMUST00000159258	Lmo7	protein_coding	213	1
14 118148283	gccagagagtCcggtaagagg	394	2	0.005	46	2	0.043	45	2	0.044	25	0	0	21	3	0.143	54	11	0.204	68	16	0.235	67	21	0.313	14	118148283	ENSMUSG00000022131	exon	118148085	118148285	+	ENSMUST00000022728	Gpr180	protein_coding	200	22
14 118985159	caggcctacaCagtgaaactc	34	0	0	NA	NA	NA	NA	NA	NA	NA	NA	NA	16	0	0	36	5	0.139	18	0	0	26	1	0.038	14	118985159	ENSMUSG00000042104	3UTR	118985039	118986890	-	ENSMUST00000156203	Uggt2	protein_coding	1851	2
14 120478834	accccaccatCgaggacttct	160	0	0	32	0	0	16	0	0	14	0	0	NA	NA	NA	15	0	0	13	0	0	23	3	0.13	14	120478834	ENSMUSG00000051615	exon	120478461	120479040	+	ENSMUST00000062117	Rap2a	protein_coding	579	15
14 122020851	aggcagtgccCactgtgcaga	809	2	0.002	63	0	0	46	0	0	36	0	0	62	2	0.032	127	5	0.039	152	11	0.072	164	17	0.104	14	122020851	ENSMUSG00000041765	3UTR	122020058	122021034	+	ENSMUST00000039803	Ubac2	protein_coding	976	15
14 19752452	ttcccgctgtCggggtccagc	239	103	0.431	60	21	0.35	27	10	0.37	33	17	0.515	NA	NA	NA	NA	NA	NA	NA	NA	NA	NA	NA	NA	14	19752452	ENSMUSG00000021806	exon	19752241	19752549	+	ENSMUST00000022340	Nid2	protein_coding	308	16
14 19875839	aaacccctttCgggagaagaa	447	0	0	39	0	0	24	1	0.042	13	0	0	21	7	0.333	34	0	0	25	0	0	31	0	0	14	19875839	ENSMUSG00000043004	exon	19872559	19875935	-	ENSMUST00000160013	Gng2	protein_coding	3376	22
14 20324384	cttcaccacgCgggagcgatt	121	0	0	12	0	0	NA	NA	NA	NA	NA	NA	42	3	0.071	130	13	0.1	89	5	0.056	98	3	0.031	14	20324384	ENSMUSG00000021810	exon	20324373	20324581	-	ENSMUST00000022344	Ecd	protein_coding	208	2
14 20650491	agtccttcaaCaggtaggaca	NA	NA	NA	NA	NA	NA	NA	NA	NA	NA	NA	NA	1244	135	0.109	4396	795	0.181	2718	473	0.174	3353	546	0.163	14	20650491	ENSMUSG00000068697	exon	20650489	20650654	-	ENSMUST00000090469	Myoz1	protein_coding	165	1
14 20688427	gattacagcgCagggggccag	NA	NA	NA	NA	NA	NA	NA	NA	NA	NA	NA	NA	NA	NA	NA	14	4	0.286	NA	NA	NA	25	9	0.36	14	20688427	ENSMUSG00000039367	exon	20688386	20688524	+	ENSMUST00000048657	Sec24c	protein_coding	138	7
14 20689369	ggctcagccaCagatgatggt	251	0	0	13	0	0	NA	NA	NA	NA	NA	NA	23	4	0.174	56	0	0	35	0	0	26	0	0	14	20689369	ENSMUSG00000039367	exon	20689272	20689463	+	ENSMUST00000048657	Sec24c	protein_coding	191	12
14 20704165	tgggacagtcCgagagtttat	214	2	0.009	NA	NA	NA	NA	NA	NA	NA	NA	NA	82	2	0.024	67	2	0.03	50	5	0.1	51	0	0	14	20704165	ENSMUSG00000063787	exon	20704121	20704417	+	ENSMUST00000071215	Chchd1	protein_coding	296	4
14 21022027	ttcctggactCaggatatcgg	2057	21	0.01	108	0	0	61	0	0	62	1	0.016	60	6	0.1	113	9	0.08	123	18	0.146	133	11	0.083	14	21022027	ENSMUSG00000021823	exon	21022003	21022127	+	ENSMUST00000022369	Vcl	protein_coding	124	5
14 25874269	gcagcgtcagCagatcctcct	49	1	0.02	NA	NA	NA	NA	NA	NA	NA	NA	NA	92	1	0.011	318	8	0.025	194	5	0.026	233	13	0.056	14	25874269	ENSMUSG00000021866	exon	25874210	25874304	+	ENSMUST00000112364	Anxa11	protein_coding	94	15
14 26422582	ttctcagaagCagagttttga	281	0	0	29	0	0	17	1	0.059	11	0	0	28	4	0.143	143	0	0	103	0	0	109	0	0	14	26422582	ENSMUSG00000021870	exon	26422421	26422592	-	ENSMUST00000102956	Slmap	protein_coding	171	21
14 29022213	attcacctttCaaggttagta	NA	NA	NA	NA	NA	NA	NA	NA	NA	NA	NA	NA	20	4	0.2	66	25	0.379	97	38	0.392	74	31	0.419	14	29022213	ENSMUSG00000045776	exon	29021620	29022216	+	ENSMUST00000055662	Lrtm1	protein_coding	596	22
14 29028051	ctggattctgCagagcaataa	NA	NA	NA	NA	NA	NA	NA	NA	NA	NA	NA	NA	22	7	0.318	30	6	0.2	43	8	0.186	33	4	0.121	14	29028051	ENSMUSG00000045776	3UTR	29027755	29033642	+	ENSMUST00000055662	Lrtm1	protein_coding	5887	1
14 30570237	ccctcgaagaCctggccatgt	3668	190	0.052	274	18	0.066	208	6	0.029	95	5	0.053	45	13	0.289	25	2	0.08	152	25	0.164	42	6	0.143	14	30570237	ENSMUSG00000021957	exon	30570203	30570333	+	ENSMUST00000160406	Tkt	protein_coding	130	6
14 30984426	ggattcaactCttagagcagg	53	0	0	10	0	0	NA	NA	NA	NA	NA	NA	16	0	0	38	0	0	30	4	0.133	26	0	0	14	30984426	ENSMUSG00000021918	exon	30984344	30984477	+	ENSMUST00000050171	Nek4	protein_coding	133	14
14 31172462	aggacttctaCtcagaatttg	1079	0	0	115	0	0	62	0	0	32	0	0	20	0	0	33	4	0.121	22	0	0	35	0	0	14	31172462	ENSMUSG00000021910	exon	31172437	31172598	-	ENSMUST00000168206	Nisch	protein_coding	161	4
14 31186632	gtctgctcttCagggctgcag	NA	NA	NA	NA	NA	NA	NA	NA	NA	NA	NA	NA	NA	NA	NA	31	30	0.968	19	17	0.895	32	31	0.969	14	31186632	ENSMUSG00000021910	3UTR	31185726	31186887	-	ENSMUST00000164989	Nisch	protein_coding	1161	15
14 31251105	tccgtgagagCgagcagcgga	11	0	0	NA	NA	NA	NA	NA	NA	NA	NA	NA	15	2	0.133	63	7	0.113	71	8	0.113	79	8	0.103	14	31251105	ENSMUSG00000021902	5UTR	31250705	31251218	-	ENSMUST00000022459	Phf7	protein_coding	513	4
14 31336841	ggttccgcgtCagggcctgtc	34	0	0	NA	NA	NA	NA	NA	NA	NA	NA	NA	29	3	0.103	56	5	0.089	58	11	0.19	66	15	0.227	14	31336841	ENSMUSG00000021893	5UTR	31336638	31336881	+	ENSMUST00000022451	Capn7	protein_coding	243	5
14 34336200	agcagttgacCaaatccaatg	522	0	0	13	0	0	28	7	0.25	NA	NA	NA	14	0	0	74	0	0	42	0	0	38	0	0	14	34336200	ENSMUSG00000021794	exon	34336093	34336230	+	ENSMUST00000022322	Glud1	protein_coding	137	18
14 34528920	attagcatcaCagagttacct	NA	NA	NA	NA	NA	NA	NA	NA	NA	NA	NA	NA	545	52	0.096	589	83	0.141	527	55	0.104	602	68	0.113	14	34528920	ENSMUSG00000021798	3UTR	34526699	34529459	-	ENSMUST00000022328	Ldb3	protein_coding	2760	15
14 45140511	ttcgggtggcCaagtgtatgc	352	10	0.028	47	0	0	28	0	0	10	0	0	NA	NA	NA	NA	NA	NA	10	0	0	NA	NA	NA	14	45140511	ENSMUSG00000021830	exon	45140418	45140608	-	ENSMUST00000022377	Txndc16	protein_coding	190	11
14 46776047	tcacttatcaCtgtagatgat	1453	4	0.003	118	1	0.008	67	1	0.015	53	1	0.019	253	28	0.111	423	22	0.052	322	20	0.062	368	22	0.06	14	46776047	ENSMUSG00000015759	3UTR	46775582	46776549	-	ENSMUST00000146629	Cnih1	protein_coding	967	9
14 46845942	atgcagtgtgCagaagctcta	526	22	0.042	38	0	0	17	2	0.118	17	1	0.059	58	17	0.293	183	79	0.432	232	131	0.567	193	107	0.554	14	46845942	ENSMUSG00000055128	exon	46845874	46846051	+	ENSMUST00000133989	Cgrrf1	protein_coding	177	9
14 47320386	agaaccccagCagggcttttg	116	2	0.017	15	1	0.067	13	0	0	NA	NA	NA	13	1	0.077	32	4	0.125	45	3	0.067	29	6	0.207	14	47320386	ENSMUSG00000021840	3UTR	47319424	47323091	+	ENSMUST00000166743	Mapk1ip1l	protein_coding	3667	5
14 48120968	cggatagctcCggggaagccg	NA	NA	NA	NA	NA	NA	NA	NA	NA	NA	NA	NA	15	3	0.2	17	0	0	22	3	0.136	38	2	0.053	14	48120968	ENSMUSG00000021846	5UTR	48120869	48121156	+	ENSMUST00000073150	Peli2	protein_coding	287	2
14 48250594	ccagatcacaCagagcaccat	49	1	0.02	NA	NA	NA	NA	NA	NA	NA	NA	NA	NA	NA	NA	32	8	0.25	15	0	0	18	2	0.111	14	48250594	ENSMUSG00000021846	exon	48250510	48250704	+	ENSMUST00000073150	Peli2	protein_coding	194	10
14 50807634	tcccagagagCagggctctac	21	3	0.143	NA	NA	NA	NA	NA	NA	NA	NA	NA	47	8	0.17	16	1	0.062	11	0	0	32	4	0.125	14	50807634	ENSMUSG00000092837	exon	50807449	50807767	-	ENSMUST00000175096	Rpph1	misc_RNA	318	13
14 52081801	ccttctccgtCccctctactc	316	0	0	28	0	0	10	0	0	NA	NA	NA	41	5	0.122	58	0	0	32	0	0	37	0	0	14	52081801	ENSMUSG00000060373	exon	52081789	52081903	-	ENSMUST00000164655	Hnrnpc	protein_coding	114	3
14 54464483	tgggtcgcacCggggctatgc	1177	25	0.021	184	3	0.016	148	4	0.027	76	0	0	25	3	0.12	42	1	0.024	46	4	0.087	53	3	0.057	14	54464483	ENSMUSG00000022175	5UTR	54464164	54464574	+	ENSMUST00000022782	Lrp10	protein_coding	410	4
14 54464566	cacccctgttCaacccaggat	508	0	0	116	0	0	50	6	0.12	64	0	0	NA	NA	NA	10	0	0	NA	NA	NA	NA	NA	NA	14	54464566	ENSMUSG00000022175	5UTR	54464164	54464574	+	ENSMUST00000022782	Lrp10	protein_coding	410	5
14 54985533	tcattgatagCaggaaagggg	NA	NA	NA	NA	NA	NA	NA	NA	NA	NA	NA	NA	21	6	0.286	242	0	0	150	0	0	137	0	0	14	54985533	ENSMUSG00000053093	exon	54985461	54985584	-	ENSMUST00000149852	Myh7	protein_coding	123	14
14 55543941	ctcactgactCggcttacgtg	241	2	0.008	15	0	0	19	0	0	15	0	0	NA	NA	NA	24	0	0	21	0	0	34	4	0.118	14	55543941	ENSMUSG00000040618	exon	55543860	55544063	+	ENSMUST00000048781	Pck2	protein_coding	203	9
14 55569276	tgagtacttcCaggatgacat	159	0	0	11	0	0	NA	NA	NA	NA	NA	NA	101	13	0.129	457	26	0.057	307	17	0.055	270	12	0.044	14	55569276	ENSMUSG00000022214	3UTR	55569228	55570064	+	ENSMUST00000150019	Dcaf11	protein_coding	836	2
14 55592599	tcgcaccgagCtcagtttgct	45	0	0	NA	NA	NA	NA	NA	NA	NA	NA	NA	23	3	0.13	49	0	0	26	0	0	30	0	0	14	55592599	ENSMUSG00000047098	exon	55592461	55592616	+	ENSMUST00000137296	Rnf31	protein_coding	155	20
14 55680666	gctcgttcatCacttcttcgg	47	0	0	NA	NA	NA	NA	NA	NA	NA	NA	NA	13	0	0	46	0	0	24	4	0.167	53	0	0	14	55680666	ENSMUSG00000007589	exon	55680611	55680707	-	ENSMUST00000007733	Tinf2	protein_coding	96	13
14 55720834	tgcctgagccCaactgggccc	168	0	0	10	0	0	15	0	0	NA	NA	NA	31	4	0.129	89	0	0	115	0	0	94	0	0	14	55720834	ENSMUSG00000040472	exon	55720776	55720963	-	ENSMUST00000062861	Rabggta	protein_coding	187	7
14 55942244	gcctccgacaCactgcaggaa	NA	NA	NA	NA	NA	NA	NA	NA	NA	NA	NA	NA	13	0	0	36	0	0	28	3	0.107	43	0	0	14	55942244	ENSMUSG00000022225	exon	55942126	55942380	-	ENSMUST00000022834	Cma1	protein_coding	254	11
14 56685061	agccctttatCacaacaaaca	169	0	0	23	0	0	12	0	0	NA	NA	NA	42	7	0.167	85	6	0.071	73	6	0.082	56	4	0.071	14	56685061	ENSMUSG00000079184	exon	56684958	56685083	+	ENSMUST00000116468	Mphosph8	protein_coding	125	19
14 56778142	taagaggaaaCctgaagcaag	133	0	0	NA	NA	NA	NA	NA	NA	NA	NA	NA	NA	NA	NA	22	3	0.136	29	0	0	16	0	0	14	56778142	ENSMUSG00000021938	exon	56777791	56778316	-	ENSMUST00000022507	Pspc1	protein_coding	525	15
14 60779718	atgaactgaaCcactacaatg	NA	NA	NA	NA	NA	NA	NA	NA	NA	NA	NA	NA	30	3	0.1	57	0	0	24	0	0	44	0	0	14	60779718	ENSMUSG00000071347	exon	60779252	60780869	+	ENSMUST00000025940	C1qtnf9	protein_coding	1617	7
14 61374327	ggggttgtacCcttcctcgta	99	0	0	15	0	0	NA	NA	NA	NA	NA	NA	26	4	0.154	147	0	0	76	0	0	137	0	0	14	61374327	ENSMUSG00000021929	exon	61374284	61374415	-	ENSMUST00000022496	Kpna3	protein_coding	131	8
14 62714319	tttgaaaaggCaggaccagat	46	0	0	NA	NA	NA	NA	NA	NA	NA	NA	NA	24	0	0	37	4	0.108	37	0	0	25	0	0	14	62714319	ENSMUSG00000035161	exon	62714293	62714418	-	ENSMUST00000053959	Ints6	protein_coding	125	5
14 63142709	gaacacttcaCgagaggacaa	3112	11	0.004	160	1	0.006	129	0	0	56	0	0	15	0	0	46	4	0.087	30	1	0.033	22	4	0.182	14	63142709	ENSMUSG00000021939	3UTR	63142330	63145919	+	ENSMUST00000006235	Ctsb	protein_coding	3589	2
14 65052823	gggatggacgCcagagctgtg	651	2	0.003	97	0	0	91	1	0.011	35	0	0	25	3	0.12	36	0	0	47	0	0	58	0	0	14	65052823	ENSMUSG00000021978	3UTR	65052060	65054612	-	ENSMUST00000022550	Extl3	protein_coding	2552	6
14 65053573	gaaggaacacCgaagtgaaat	646	9	0.014	103	1	0.01	59	0	0	33	0	0	42	2	0.048	67	2	0.03	89	9	0.101	76	3	0.039	14	65053573	ENSMUSG00000021978	3UTR	65052060	65054612	-	ENSMUST00000022550	Extl3	protein_coding	2552	11
14 65560131	tcgtgtgtacCgggtgcagag	566	9	0.016	58	2	0.034	33	0	0	27	1	0.037	184	18	0.099	474	57	0.121	437	48	0.11	440	47	0.107	14	65560131	ENSMUSG00000022031	exon	65560121	65560314	-	ENSMUST00000022609	Elp3	protein_coding	193	2
14 65577952	tcaggccataCttcaaacaat	273	0	0	11	0	0	NA	NA	NA	NA	NA	NA	40	5	0.125	56	0	0	27	0	0	39	0	0	14	65577952	ENSMUSG00000022031	exon	65577925	65578079	-	ENSMUST00000022609	Elp3	protein_coding	154	5
14 65981419	tgtctccaggCgagtaggcct	437	0	0	39	0	0	17	0	0	NA	NA	NA	NA	NA	NA	29	4	0.138	38	0	0	44	0	0	14	65981419	ENSMUSG00000022037	3UTR	65981318	65981548	+	ENSMUST00000022616	Clu	protein_coding	230	9
14 66110240	acaggaagtcCtccaaagcct	NA	NA	NA	NA	NA	NA	NA	NA	NA	NA	NA	NA	NA	NA	NA	23	3	0.13	23	1	0.043	18	4	0.222	14	66110240	ENSMUSG00000022040	exon	66110116	66110275	-	ENSMUST00000070515	Ephx2	protein_coding	159	18
14 66154143	cacagcgtccCataccctggc	80	0	0	12	0	0	10	0	0	NA	NA	NA	NA	NA	NA	NA	NA	NA	25	4	0.16	18	0	0	14	66154143	ENSMUSG00000059456	exon	66153262	66154269	-	ENSMUST00000089250	Ptk2b	protein_coding	1007	20
14 67741677	aagctgtgtcCaaatgggttc	NA	NA	NA	NA	NA	NA	NA	NA	NA	NA	NA	NA	NA	NA	NA	23	4	0.174	27	1	0.037	35	0	0	14	67741677	ENSMUSG00000034327	3UTR	67740296	67742161	+	ENSMUST00000156700	Kctd9	protein_coding	1865	14
14 67742113	ctgcggggttCagagctgatg	NA	NA	NA	NA	NA	NA	NA	NA	NA	NA	NA	NA	10	0	0	47	0	0	52	0	0	45	5	0.111	14	67742113	ENSMUSG00000034327	3UTR	67740296	67742161	+	ENSMUST00000156700	Kctd9	protein_coding	1865	18
14 69582603	cctggatgttCgaggtgttcc	18	0	0	NA	NA	NA	NA	NA	NA	NA	NA	NA	16	1	0.062	30	1	0.033	27	3	0.111	35	4	0.114	14	69582603	ENSMUSG00000022066	exon	69582573	69582734	+	ENSMUST00000185072	Gm21685	protein_coding	161	5
14 69694969	catcccaaggCtccaagggat	29	1	0.034	NA	NA	NA	NA	NA	NA	NA	NA	NA	25	5	0.2	23	5	0.217	22	1	0.045	40	0	0	14	69694969	ENSMUSG00000034205	3UTR	69693120	69695834	+	ENSMUST00000022660	Loxl2	protein_coding	2714	13
14 69805065	gttccctacaCtagaaattac	72	0	0	NA	NA	NA	NA	NA	NA	16	0	0	12	0	0	22	3	0.136	NA	NA	NA	21	0	0	14	69805065	ENSMUSG00000022075	5UTR	69805037	69805530	-	ENSMUST00000022665	Rhobtb2	protein_coding	493	1
14 73154839	agggactgcaCaggactgatc	239	5	0.021	16	0	0	15	0	0	NA	NA	NA	26	3	0.115	81	7	0.086	102	5	0.049	82	8	0.098	14	73154839	ENSMUSG00000022106	3UTR	73154831	73154852	+	ENSMUST00000171070	Rcbtb2	protein_coding	21	9
14 75845261	acgacagttcCgggggagccg	NA	NA	NA	NA	NA	NA	NA	NA	NA	NA	NA	NA	NA	NA	NA	16	2	0.125	27	5	0.185	34	5	0.147	14	75845261	ENSMUSG00000060126	5UTR	75845093	75845428	+	ENSMUST00000110894	Tpt1	protein_coding	335	3
14 76417164	gttgttaattCgagtatcttg	53	0	0	NA	NA	NA	NA	NA	NA	NA	NA	NA	33	4	0.121	35	0	0	25	0	0	21	0	0	14	76417164	ENSMUSG00000022010	exon	76415587	76419009	+	ENSMUST00000048371	Tsc22d1	protein_coding	3422	11
14 78912181	gctgaccaaaCgagaggtgga	303	10	0.033	23	0	0	18	1	0.056	11	1	0.091	53	10	0.189	225	30	0.133	214	28	0.131	201	32	0.159	14	78912181	ENSMUSG00000058997	exon	78912169	78912279	+	ENSMUST00000040990	Vwa8	protein_coding	110	3
14 78982263	cctgctacagCagcggtacac	242	0	0	28	0	0	11	0	0	NA	NA	NA	32	7	0.219	79	5	0.063	57	6	0.105	52	1	0.019	14	78982263	ENSMUSG00000058997	exon	78982236	78982396	+	ENSMUST00000040990	Vwa8	protein_coding	160	4
14 79180846	ctacaaacgtCggggtgacct	462	9	0.019	53	2	0.038	41	0	0	23	1	0.043	150	43	0.289	336	81	0.241	344	85	0.247	408	105	0.257	14	79180846	ENSMUSG00000058997	exon	79180741	79180866	+	ENSMUST00000040990	Vwa8	protein_coding	125	19
14 8090375	gtttctttccCaggaaattaa	93	2	0.022	NA	NA	NA	NA	NA	NA	NA	NA	NA	16	5	0.312	78	16	0.205	53	12	0.226	52	7	0.135	14	8090375	ENSMUSG00000023156	3UTR	8089965	8091834	+	ENSMUST00000023924	Rpp14	protein_coding	1869	4
15 100478516	gcagcttactCtggggtgagg	165	0	0	11	0	0	NA	NA	NA	NA	NA	NA	17	0	0	24	4	0.167	29	0	0	19	0	0	15	100478516	ENSMUSG00000037353	3UTR	100477847	100479252	+	ENSMUST00000037001	Letmd1	protein_coding	1405	9
15 102149253	ttgccagtgtCtccagatggt	352	59	0.168	51	7	0.137	37	3	0.081	18	5	0.278	467	126	0.27	780	240	0.308	907	266	0.293	1095	324	0.296	15	102149253	ENSMUSG00000023046	exon	102149180	102149511	+	ENSMUST00000023807	Igfbp6	protein_coding	331	5
15 10575100	aagtcagatgCcacaggaagc	282	0	0	27	0	0	27	0	0	11	0	0	NA	NA	NA	24	3	0.125	37	0	0	28	0	0	15	10575100	ENSMUSG00000022246	exon	10574312	10575844	-	ENSMUST00000090339	Rai14	protein_coding	1532	12
15 12810090	tggatcttctCcagacttgtt	54	1	0.019	NA	NA	NA	NA	NA	NA	NA	NA	NA	32	8	0.25	149	29	0.195	147	38	0.259	147	35	0.238	15	12810090	ENSMUSG00000022195	3UTR	12808177	12810711	-	ENSMUST00000057256	6030458C11Rik	protein_coding	2534	14
15 12824597	cttcgggcagCcgggctcctc	NA	NA	NA	NA	NA	NA	NA	NA	NA	NA	NA	NA	NA	NA	NA	NA	NA	NA	13	0	0	28	3	0.107	15	12824597	ENSMUSG00000022195	5UTR	12824548	12824657	-	ENSMUST00000057256	6030458C11Rik	protein_coding	109	3
15 28025652	gcgcgctcctCgggccgagcc	27	8	0.296	NA	NA	NA	NA	NA	NA	NA	NA	NA	NA	NA	NA	13	10	0.769	16	14	0.875	19	8	0.421	15	28025652	ENSMUSG00000022263	5UTR	28025497	28025848	-	ENSMUST00000090247	Trio	protein_coding	351	3
15 28025802	ttcgtgatcgCggagcttcgc	30	0	0	NA	NA	NA	NA	NA	NA	NA	NA	NA	NA	NA	NA	11	2	0.182	17	4	0.235	21	7	0.333	15	28025802	ENSMUSG00000022263	5UTR	28025497	28025848	-	ENSMUST00000090247	Trio	protein_coding	351	5
15 31292557	aaccccacccCtggagagctc	NA	NA	NA	NA	NA	NA	NA	NA	NA	NA	NA	NA	NA	NA	NA	17	4	0.235	16	6	0.375	27	7	0.259	15	31292557	ENSMUSG00000022237	3UTR	31291479	31297148	-	ENSMUST00000110410	Ankrd33b	protein_coding	5669	4
15 31458271	ccgactgcatCagggacgatg	1671	14	0.008	207	0	0	137	0	0	75	0	0	43	5	0.116	219	7	0.032	287	11	0.038	236	11	0.047	15	31458271	ENSMUSG00000039100	3UTR	31455899	31459188	-	ENSMUST00000090227	2022-03-06	protein_coding	3289	13
15 31617079	tcggagacagCaggcctgcag	144	6	0.042	18	2	0.111	12	1	0.083	11	1	0.091	NA	NA	NA	37	4	0.108	49	7	0.143	55	9	0.164	15	31617079	ENSMUSG00000039065	3UTR	31616871	31618609	+	ENSMUST00000161061	Fam173b	protein_coding	1738	3
15 35371711	aggagtgaagCaggacgtgct	23	0	0	NA	NA	NA	NA	NA	NA	NA	NA	NA	NA	NA	NA	NA	NA	NA	20	2	0.1	12	4	0.333	15	35371711	ENSMUSG00000037646	5UTR	35371546	35371777	+	ENSMUST00000048646	Vps13b	protein_coding	231	4
15 35617782	ttcatgttgaCttagagtcat	26	3	0.115	NA	NA	NA	NA	NA	NA	NA	NA	NA	NA	NA	NA	NA	NA	NA	NA	NA	NA	NA	NA	NA	15	35617782	ENSMUSG00000037646	exon	35617598	35617818	+	ENSMUST00000048646	Vps13b	protein_coding	220	19
15 41819997	gacgctttcaCagagtcagaa	289	0	0	36	0	0	24	0	0	21	0	0	32	2	0.062	84	9	0.108	95	18	0.189	74	9	0.122	15	41819997	ENSMUSG00000022307	exon	41819839	41820578	+	ENSMUST00000090095	Oxr1	protein_coding	739	5
15 51790106	cagcaatcatCtggggaagag	1286	29	0.023	95	1	0.011	69	0	0	40	2	0.05	304	47	0.155	1011	189	0.187	871	159	0.183	952	189	0.199	15	51790106	ENSMUSG00000022312	exon	51789993	51790113	-	ENSMUST00000022925	Eif3h	protein_coding	120	22
15 55016124	tcctgtggacCcacaaagtca	69	0	0	NA	NA	NA	NA	NA	NA	NA	NA	NA	NA	NA	NA	26	0	0	29	0	0	23	3	0.13	15	55016124	ENSMUSG00000037343	3UTR	55015129	55016341	-	ENSMUST00000041733	Taf2	protein_coding	1212	15
15 58028716	tccgtggaagCgagtggtagt	121	1	0.008	12	0	0	NA	NA	NA	NA	NA	NA	14	0	0	63	4	0.063	63	7	0.111	38	4	0.105	15	58028716	ENSMUSG00000022362	exon	58028243	58029044	-	ENSMUST00000176935	9130401M01Rik	protein_coding	801	14
15 58034225	cgcctcgtttCgaggtccagt	83	1	0.012	10	0	0	NA	NA	NA	NA	NA	NA	NA	NA	NA	30	4	0.133	30	0	0	48	2	0.042	15	58034225	ENSMUSG00000101892	5UTR	58034201	58034315	-	ENSMUST00000100655	9130401M01Rik	protein_coding	114	2
15 58177259	tctgtgcttcCtgggaggtca	21	0	0	NA	NA	NA	NA	NA	NA	NA	NA	NA	29	3	0.103	103	0	0	126	0	0	168	0	0	15	58177259	ENSMUSG00000022358	3UTR	58175879	58181465	-	ENSMUST00000022986	Fbxo32	protein_coding	5586	5
15 58823246	ggcgcccgggCcgcgcgtcag	15	0	0	16	0	0	NA	NA	NA	NA	NA	NA	30	3	0.1	163	4	0.025	154	1	0.006	183	2	0.011	15	58823246	ENSMUSG00000062373	5UTR	58823129	58823530	-	ENSMUST00000072113	Tmem65	protein_coding	401	2
15 58823321	tcacggcctgCgggaagcgga	15	2	0.133	NA	NA	NA	NA	NA	NA	NA	NA	NA	31	14	0.452	116	38	0.328	124	42	0.339	169	71	0.42	15	58823321	ENSMUSG00000062373	5UTR	58823129	58823530	-	ENSMUST00000072113	Tmem65	protein_coding	401	3
15 58873004	ggatcctcttCcttccaaaaa	39	0	0	10	0	0	NA	NA	NA	NA	NA	NA	NA	NA	NA	20	3	0.15	NA	NA	NA	24	0	0	15	58873004	ENSMUSG00000037085	exon	58872649	58876781	+	ENSMUST00000036937	Trmt12	protein_coding	4132	2
15 6654344	gaattgattaCccagcgagag	35	2	0.057	11	1	0.091	NA	NA	NA	NA	NA	NA	36	4	0.111	43	4	0.093	49	1	0.02	48	10	0.208	15	6654344	ENSMUSG00000067547	exon	6653923	6654741	+	ENSMUST00000146631	Gm7666	transcribed_processed_pseudogene	818	12
15 66577691	cgcgtttcctCgggccgacgc	17	1	0.059	NA	NA	NA	NA	NA	NA	NA	NA	NA	NA	NA	NA	20	6	0.3	15	3	0.2	NA	NA	NA	15	66577691	ENSMUSG00000072501	5UTR	66577572	66577847	+	ENSMUST00000048188	Phf20l1	protein_coding	275	3
15 66577767	cagactcgaaCgaggcccgcg	45	2	0.044	NA	NA	NA	13	1	0.077	NA	NA	NA	15	5	0.333	31	6	0.194	32	2	0.062	34	8	0.235	15	66577767	ENSMUSG00000072501	5UTR	66577572	66577847	+	ENSMUST00000048188	Phf20l1	protein_coding	275	4
15 66642674	ttgaatattgCaggaatcctt	19	0	0	NA	NA	NA	NA	NA	NA	NA	NA	NA	23	3	0.13	32	0	0	11	1	0.091	18	0	0	15	66642674	ENSMUSG00000072501	3UTR	66641941	66645255	+	ENSMUST00000048188	Phf20l1	protein_coding	3314	4
15 69029747	aggcctgttgCagttggggta	149	2	0.013	28	0	0	18	0	0	10	0	0	19	0	0	75	10	0.133	65	4	0.062	62	5	0.081	15	69029747	ENSMUSG00000022332	exon	69029715	69029910	+	ENSMUST00000022954	Khdrbs3	protein_coding	195	4
15 71841276	tcaagggcctCaggtaagtgc	NA	NA	NA	NA	NA	NA	NA	NA	NA	NA	NA	NA	21	0	0	29	3	0.103	38	3	0.079	24	2	0.083	15	71841276	ENSMUSG00000079022	exon	71841274	71841327	-	ENSMUST00000159993	Col22a1	protein_coding	53	2
15 73125304	caggttcccaCtgcagcagga	103	0	0	13	0	0	12	0	0	NA	NA	NA	33	5	0.152	110	0	0	136	0	0	130	0	0	15	73125304	ENSMUSG00000036698	exon	73125164	73125311	-	ENSMUST00000044113	Ago2	protein_coding	147	22
15 73571898	ccacgcccgtCtctgagatca	20	0	0	NA	NA	NA	NA	NA	NA	NA	NA	NA	NA	NA	NA	NA	NA	NA	23	3	0.13	10	0	0	15	73571898	ENSMUSG00000036661	3UTR	73570754	73572099	+	ENSMUST00000173292	Dennd3	protein_coding	1345	16
15 74724031	ggctaagattCtggtgatacc	197	0	0	34	0	0	23	0	0	18	0	0	20	1	0.05	86	9	0.105	51	9	0.176	64	7	0.109	15	74724031	ENSMUSG00000056665	3UTR	74723571	74724639	+	ENSMUST00000070923	Them6	protein_coding	1068	8
15 75664135	cagcggaagaCagcgtaacct	62	0	0	NA	NA	NA	NA	NA	NA	NA	NA	NA	18	4	0.222	54	2	0.037	44	2	0.045	65	8	0.123	15	75664135	ENSMUSG00000000934	exon	75664015	75664142	-	ENSMUST00000000958	Top1mt	protein_coding	127	22
15 75747758	cgacgcccctCagcacgccct	NA	NA	NA	NA	NA	NA	NA	NA	NA	NA	NA	NA	12	0	0	40	5	0.125	29	0	0	45	1	0.022	15	75747758	ENSMUSG00000047591	exon	75746843	75747922	-	ENSMUST00000062002	Mafa	protein_coding	1079	19
15 75892559	acagtgtacgCaggtgagctg	55	1	0.018	NA	NA	NA	NA	NA	NA	NA	NA	NA	NA	NA	NA	21	3	0.143	17	0	0	22	0	0	15	75892559	ENSMUSG00000022574	exon	75892557	75892753	-	ENSMUST00000023237	Naprt	protein_coding	196	1
15 75924873	cagttctcgcCaagaactgag	233	0	0	NA	NA	NA	17	0	0	NA	NA	NA	26	3	0.115	127	0	0	63	0	0	73	0	0	15	75924873	ENSMUSG00000022570	3UTR	75924684	75924938	-	ENSMUST00000023231	Tsta3	protein_coding	254	14
15 76069555	gtattgaacgCgggccgagcc	162	9	0.056	20	2	0.1	18	1	0.056	NA	NA	NA	21	6	0.286	44	14	0.318	81	13	0.16	83	13	0.157	15	76069555	ENSMUSG00000022568	5UTR	76069388	76069754	-	ENSMUST00000063747	Scrib	protein_coding	366	3
15 76297977	caatgcccctCgagccataac	13	0	0	NA	NA	NA	NA	NA	NA	NA	NA	NA	11	0	0	40	0	0	37	4	0.108	38	0	0	15	76297977	ENSMUSG00000022562	exon	76297619	76298040	-	ENSMUST00000169664	Oplah	protein_coding	421	19
15 76331363	gtcaagctgcCgcgagagcag	155	9	0.058	14	1	0.071	NA	NA	NA	NA	NA	NA	16	1	0.062	31	4	0.129	32	5	0.156	38	2	0.053	15	76331363	ENSMUSG00000022561	5UTR	76331344	76331389	+	ENSMUST00000164972	Gpaa1	protein_coding	45	3
15 76459112	gacggcgattCgaagttagaa	26	0	0	NA	NA	NA	NA	NA	NA	NA	NA	NA	34	4	0.118	70	5	0.071	73	9	0.123	81	13	0.16	15	76459112	ENSMUSG00000034161	exon	76459082	76459468	+	ENSMUST00000043089	Scx	protein_coding	386	2
15 76496946	actccaagctCctggccatga	186	9	0.048	23	2	0.087	11	0	0	NA	NA	NA	55	14	0.255	151	36	0.238	123	29	0.236	124	33	0.266	15	76496946	ENSMUSG00000022556	exon	76496836	76496960	+	ENSMUST00000072838	Hsf1	protein_coding	124	20
15 76600720	tgggcgaagaCatggcttcct	290	5	0.017	35	2	0.057	30	1	0.033	14	0	0	45	5	0.111	108	8	0.074	140	8	0.057	104	12	0.115	15	76600720	ENSMUSG00000034022	exon	76600682	76600792	-	ENSMUST00000071898	Cpsf1	protein_coding	110	8
15 76647135	cacacatccaCggcaggacat	65	0	0	14	0	0	10	0	0	NA	NA	NA	51	6	0.118	106	4	0.038	114	2	0.018	109	8	0.073	15	76647135	ENSMUSG00000053929	3UTR	76646927	76647337	-	ENSMUST00000176274	Cyhr1	protein_coding	410	10
15 76663003	cagccttcgtCagggatgtgg	NA	NA	NA	NA	NA	NA	NA	NA	NA	NA	NA	NA	NA	NA	NA	17	0	0	24	3	0.125	24	0	0	15	76663003	ENSMUSG00000004187	exon	76662974	76663083	+	ENSMUST00000004294	Kifc2	protein_coding	109	7
15 76721963	cccactggaaCgggagggggc	NA	NA	NA	NA	NA	NA	NA	NA	NA	NA	NA	NA	NA	NA	NA	22	0	0	37	0	0	35	4	0.114	15	76721963	ENSMUSG00000033707	3UTR	76721466	76722537	-	ENSMUST00000036247	Lrrc24	protein_coding	1071	9
15 76853881	ggatccacacCggggagaagc	50	0	0	10	0	0	NA	NA	NA	NA	NA	NA	23	0	0	40	5	0.125	25	0	0	50	1	0.02	15	76853881	ENSMUSG00000022526	exon	76852148	76854614	-	ENSMUST00000080406	Zfp251	protein_coding	2466	16
15 76900762	tggcattcccCaagatatgat	84	0	0	NA	NA	NA	NA	NA	NA	NA	NA	NA	NA	NA	NA	33	4	0.121	22	0	0	27	0	0	15	76900762	ENSMUSG00000055041	exon	76900352	76901191	+	ENSMUST00000109793	Commd5	protein_coding	839	11
15 77084077	cttcatcttgCtatagagtcc	NA	NA	NA	NA	NA	NA	27	27	1	NA	NA	NA	NA	NA	NA	NA	NA	NA	NA	NA	NA	NA	NA	NA	15	77084077	ENSMUSG00000033565	3UTR	77078991	77084161	-	ENSMUST00000111581	Rbfox2	protein_coding	5170	18
15 77084082	gtagaggactCtatagcaaga	127	0	0	14	1	0.071	24	18	0.75	NA	NA	NA	NA	NA	NA	16	0	0	NA	NA	NA	NA	NA	NA	15	77084082	ENSMUSG00000033565	3UTR	77078991	77084161	-	ENSMUST00000111581	Rbfox2	protein_coding	5170	18
15 77084084	tagtagaggaCtctatagcaa	127	0	0	14	0	0	24	18	0.75	NA	NA	NA	NA	NA	NA	16	0	0	NA	NA	NA	NA	NA	NA	15	77084084	ENSMUSG00000033565	3UTR	77078991	77084161	-	ENSMUST00000111581	Rbfox2	protein_coding	5170	18
15 77084086	gctatagagtCctctactagt	NA	NA	NA	NA	NA	NA	27	27	1	NA	NA	NA	NA	NA	NA	NA	NA	NA	NA	NA	NA	NA	NA	NA	15	77084086	ENSMUSG00000033565	3UTR	77078991	77084161	-	ENSMUST00000111581	Rbfox2	protein_coding	5170	18
15 77084087	ctatagagtcCtctactagta	NA	NA	NA	NA	NA	NA	28	28	1	NA	NA	NA	NA	NA	NA	NA	NA	NA	NA	NA	NA	NA	NA	NA	15	77084087	ENSMUSG00000033565	3UTR	77078991	77084161	-	ENSMUST00000111581	Rbfox2	protein_coding	5170	18
15 77084089	atagagtcctCtactagtaaa	NA	NA	NA	NA	NA	NA	27	27	1	NA	NA	NA	NA	NA	NA	NA	NA	NA	NA	NA	NA	NA	NA	NA	15	77084089	ENSMUSG00000033565	3UTR	77078991	77084161	-	ENSMUST00000111581	Rbfox2	protein_coding	5170	18
15 77084092	gagtcctctaCtagtaaatat	NA	NA	NA	NA	NA	NA	28	28	1	NA	NA	NA	NA	NA	NA	NA	NA	NA	NA	NA	NA	NA	NA	NA	15	77084092	ENSMUSG00000033565	3UTR	77078991	77084161	-	ENSMUST00000111581	Rbfox2	protein_coding	5170	18
15 77084095	gcaatatttaCtagtagagga	196	1	0.005	17	0	0	31	18	0.581	10	1	0.1	NA	NA	NA	27	0	0	23	0	0	19	0	0	15	77084095	ENSMUSG00000033565	3UTR	77078991	77084161	-	ENSMUST00000111581	Rbfox2	protein_coding	5170	18
15 77084104	ctggctattgCaatatttact	234	0	0	19	0	0	33	18	0.545	10	1	0.1	NA	NA	NA	27	0	0	23	0	0	22	0	0	15	77084104	ENSMUSG00000033565	3UTR	77078991	77084161	-	ENSMUST00000111581	Rbfox2	protein_coding	5170	18
15 77084105	gtaaatattgCaatagccagg	NA	NA	NA	NA	NA	NA	28	28	1	NA	NA	NA	NA	NA	NA	NA	NA	NA	NA	NA	NA	NA	NA	NA	15	77084105	ENSMUSG00000033565	3UTR	77078991	77084161	-	ENSMUST00000111581	Rbfox2	protein_coding	5170	18
15 77084110	tgaggcctggCtattgcaata	239	1	0.004	19	0	0	33	18	0.545	10	1	0.1	NA	NA	NA	30	0	0	23	0	0	23	0	0	15	77084110	ENSMUSG00000033565	3UTR	77078991	77084161	-	ENSMUST00000111581	Rbfox2	protein_coding	5170	18
15 77084111	attgcaatagCcaggcctcat	NA	NA	NA	NA	NA	NA	28	28	1	NA	NA	NA	NA	NA	NA	NA	NA	NA	NA	NA	NA	NA	NA	NA	15	77084111	ENSMUSG00000033565	3UTR	77078991	77084161	-	ENSMUST00000111581	Rbfox2	protein_coding	5170	18
15 77084112	ttgcaatagcCaggcctcatg	NA	NA	NA	NA	NA	NA	28	28	1	NA	NA	NA	NA	NA	NA	NA	NA	NA	NA	NA	NA	NA	NA	NA	15	77084112	ENSMUSG00000033565	3UTR	77078991	77084161	-	ENSMUST00000111581	Rbfox2	protein_coding	5170	18
15 77084114	ttcatgaggcCtggctattgc	238	0	0	18	0	0	33	18	0.545	11	1	0.091	NA	NA	NA	30	0	0	22	0	0	22	0	0	15	77084114	ENSMUSG00000033565	3UTR	77078991	77084161	-	ENSMUST00000111581	Rbfox2	protein_coding	5170	18
15 77084115	gttcatgaggCctggctattg	236	0	0	19	0	0	32	18	0.562	11	1	0.091	NA	NA	NA	29	0	0	24	0	0	22	0	0	15	77084115	ENSMUSG00000033565	3UTR	77078991	77084161	-	ENSMUST00000111581	Rbfox2	protein_coding	5170	18
15 77084116	aatagccaggCctcatgaact	NA	NA	NA	NA	NA	NA	28	28	1	NA	NA	NA	NA	NA	NA	NA	NA	NA	NA	NA	NA	NA	NA	NA	15	77084116	ENSMUSG00000033565	3UTR	77078991	77084161	-	ENSMUST00000111581	Rbfox2	protein_coding	5170	18
15 77084117	atagccaggcCtcatgaactg	NA	NA	NA	NA	NA	NA	28	28	1	NA	NA	NA	NA	NA	NA	NA	NA	NA	NA	NA	NA	NA	NA	NA	15	77084117	ENSMUSG00000033565	3UTR	77078991	77084161	-	ENSMUST00000111581	Rbfox2	protein_coding	5170	18
15 77084119	agccaggcctCatgaactggg	NA	NA	NA	NA	NA	NA	28	28	1	NA	NA	NA	NA	NA	NA	NA	NA	NA	NA	NA	NA	NA	NA	NA	15	77084119	ENSMUSG00000033565	3UTR	77078991	77084161	-	ENSMUST00000111581	Rbfox2	protein_coding	5170	18
15 77084122	gcccccagttCatgaggcctg	243	0	0	19	0	0	32	18	0.562	11	1	0.091	NA	NA	NA	29	0	0	25	0	0	21	0	0	15	77084122	ENSMUSG00000033565	3UTR	77078991	77084161	-	ENSMUST00000111581	Rbfox2	protein_coding	5170	18
15 77084125	gcctcatgaaCtgggggctgt	NA	NA	NA	NA	NA	NA	28	28	1	NA	NA	NA	NA	NA	NA	NA	NA	NA	NA	NA	NA	NA	NA	NA	15	77084125	ENSMUSG00000033565	3UTR	77078991	77084161	-	ENSMUST00000111581	Rbfox2	protein_coding	5170	18
15 77084127	ggacagccccCagttcatgag	260	0	0	21	0	0	36	18	0.5	11	0	0	NA	NA	NA	28	0	0	26	0	0	25	0	0	15	77084127	ENSMUSG00000033565	3UTR	77078991	77084161	-	ENSMUST00000111581	Rbfox2	protein_coding	5170	18
15 77084128	gggacagcccCcagttcatga	263	0	0	21	0	0	36	18	0.5	11	0	0	NA	NA	NA	28	0	0	26	0	0	21	0	0	15	77084128	ENSMUSG00000033565	3UTR	77078991	77084161	-	ENSMUST00000111581	Rbfox2	protein_coding	5170	18
15 77084129	tgggacagccCccagttcatg	262	0	0	21	0	0	35	17	0.486	11	0	0	NA	NA	NA	29	0	0	26	0	0	23	0	0	15	77084129	ENSMUSG00000033565	3UTR	77078991	77084161	-	ENSMUST00000111581	Rbfox2	protein_coding	5170	18
15 78165241	acgtcctgtgCcttgtctatg	422	0	0	37	0	0	25	5	0.2	NA	NA	NA	NA	NA	NA	35	0	0	35	0	0	17	0	0	15	78165241	ENSMUSG00000016637	exon	78165147	78165264	-	ENSMUST00000016781	Ift27	protein_coding	117	19
15 78410233	cgccacatccCgggcgccgcc	421	9	0.021	28	0	0	20	0	0	NA	NA	NA	65	14	0.215	301	64	0.213	249	46	0.185	197	48	0.244	15	78410233	ENSMUSG00000071711	exon	78410043	78410664	+	ENSMUST00000043865	Mpst	protein_coding	621	7
15 78413583	tgtggcaagtCagacgtgcct	427	8	0.019	52	0	0	23	0	0	24	0	0	77	3	0.039	226	26	0.115	230	17	0.074	233	33	0.142	15	78413583	ENSMUSG00000071711	exon	78413379	78414002	+	ENSMUST00000169133	Mpst	protein_coding	623	8
15 79030957	tcatgtggcaCggggcgctgt	66	2	0.03	NA	NA	NA	NA	NA	NA	NA	NA	NA	13	0	0	21	0	0	39	4	0.103	30	2	0.067	15	79030957	ENSMUSG00000006378	exon	79030874	79031120	+	ENSMUST00000171999	Gcat	protein_coding	246	8
15 79125260	gatggcagcgCcaaggaagga	75	0	0	13	0	0	NA	NA	NA	NA	NA	NA	16	0	0	32	0	0	21	3	0.143	29	0	0	15	79125260	ENSMUSG00000033039	exon	79125250	79125674	+	ENSMUST00000040320	Micall1	protein_coding	424	1
15 7920577	ttaccggtacCtctgtccaaa	65	0	0	NA	NA	NA	NA	NA	NA	NA	NA	NA	NA	NA	NA	25	0	0	24	4	0.167	NA	NA	NA	15	7920577	ENSMUSG00000039828	exon	7920487	7920625	-	ENSMUST00000045766	Wdr70	protein_coding	138	15
15 80113198	tacgcagattCaaggagctta	176	0	0	15	1	0.067	20	0	0	NA	NA	NA	20	0	0	39	0	0	28	6	0.214	36	0	0	15	80113198	ENSMUSG00000022415	exon	80113166	80113441	+	ENSMUST00000009728	Syngr1	protein_coding	275	3
15 80160366	ctgacctttgCgggggccatg	29	3	0.103	NA	NA	NA	NA	NA	NA	NA	NA	NA	NA	NA	NA	26	4	0.154	28	6	0.214	26	11	0.423	15	80160366	ENSMUSG00000022414	3UTR	80160282	80161701	+	ENSMUST00000023050	Tab1	protein_coding	1419	2
15 80880263	ctagggtgctCtcaaacactg	56	0	0	NA	NA	NA	NA	NA	NA	NA	NA	NA	27	3	0.111	26	0	0	28	0	0	15	0	0	15	80880263	ENSMUSG00000047888	exon	80878867	80881206	+	ENSMUST00000067689	Tnrc6b	protein_coding	2339	14
15 80968692	ggaagtgcgcCccctgctaaa	342	0	0	49	0	0	47	6	0.128	20	0	0	402	0	0	1124	0	0	1442	2	0.001	1609	0	0	15	80968692	ENSMUSG00000022407	3UTR	80968662	80969119	+	ENSMUST00000166711	Adsl	protein_coding	457	2
15 81684804	cactgtgaagCgggtggtgca	74	0	0	14	0	0	NA	NA	NA	NA	NA	NA	NA	NA	NA	42	0	0	30	3	0.1	28	0	0	15	81684804	ENSMUSG00000022394	exon	81684714	81684948	+	ENSMUST00000172620	L3mbtl2	protein_coding	234	9
15 81687153	cctggcgttcCagggctgcct	68	0	0	NA	NA	NA	NA	NA	NA	NA	NA	NA	NA	NA	NA	23	0	0	23	3	0.13	19	2	0.105	15	81687153	ENSMUSG00000022394	3UTR	81687053	81688315	+	ENSMUST00000023029	L3mbtl2	protein_coding	1262	2
15 81704604	aaaacaaaaaCaaaaaaaaaa	250	14	0.056	61	0	0	43	0	0	25	0	0	50	3	0.061	22	2	0.1	18	2	0.111	31	4	0.133	15	81704604	ENSMUSG00000022391	3UTR	81704248	81705188	-	ENSMUST00000170134	Rangap1	protein_coding	940	7
15 81825178	atgttaagacCagggcagact	109	0	0	10	0	0	NA	NA	NA	NA	NA	NA	73	7	0.096	204	15	0.074	118	14	0.119	156	14	0.09	15	81825178	ENSMUSG00000022389	3UTR	81823682	81826861	+	ENSMUST00000109553	Tef	protein_coding	3179	9
15 81914664	caatgggaccCaggagaccat	3212	33	0.01	204	3	0.015	132	2	0.015	75	1	0.013	1890	204	0.108	5246	808	0.154	4381	561	0.128	4821	658	0.137	15	81914664	ENSMUSG00000022477	exon	81914628	81915133	+	ENSMUST00000023116	Aco2	protein_coding	505	2
15 81972737	agtcagccctCagagctcttg	1006	21	0.021	113	1	0.009	69	0	0	74	2	0.027	489	74	0.151	1247	248	0.199	908	175	0.193	1109	207	0.187	15	81972737	ENSMUSG00000061848	exon	81972390	81972845	+	ENSMUST00000072779	Gm5805	processed_pseudogene	455	17
15 82022815	aggcgctaagCgagtgctaga	168	0	0	13	1	0.077	NA	NA	NA	NA	NA	NA	23	5	0.217	68	0	0	54	1	0.019	74	1	0.014	15	82022815	ENSMUSG00000022471	3UTR	82022807	82022952	+	ENSMUST00000164779	Xrcc6	protein_coding	145	2
15 8291286	aataagctgaCtaataaagtt	84	0	0	NA	NA	NA	NA	NA	NA	NA	NA	NA	30	3	0.1	32	0	0	13	0	0	NA	NA	NA	15	8291286	ENSMUSG00000022141	exon	8291225	8291590	-	ENSMUST00000052965	Nipbl	protein_coding	365	4
15 83576520	tctgcagaaaCagggttcgac	233	5	0.021	30	1	0.033	13	0	0	18	0	0	NA	NA	NA	34	3	0.088	23	4	0.174	30	5	0.167	15	83576520	ENSMUSG00000016757	3UTR	83575119	83577048	-	ENSMUST00000136066	Ttll12	protein_coding	1929	14
15 83587079	gacctagacaCaggcggtaag	235	0	0	26	0	0	20	0	0	11	0	0	NA	NA	NA	27	4	0.148	28	0	0	20	0	0	15	83587079	ENSMUSG00000016757	exon	83587074	83587233	-	ENSMUST00000136066	Ttll12	protein_coding	159	1
15 84187460	gtcggggctaCcagggagttc	NA	NA	NA	NA	NA	NA	NA	NA	NA	NA	NA	NA	27	3	0.111	10	0	0	26	0	0	55	0	0	15	84187460	ENSMUSG00000041653	3UTR	84186086	84189512	+	ENSMUST00000045289	Pnpla3	protein_coding	3426	8
15 84314819	aagaattggtCtgggacgggc	30	0	0	17	0	0	19	0	0	13	0	0	12	0	0	51	0	0	37	0	0	47	5	0.106	15	84314819	ENSMUSG00000022438	3UTR	84313032	84315688	+	ENSMUST00000023072	Parvb	protein_coding	2656	13
15 84941679	caggcactttCaggaacttgt	37	5	0.135	NA	NA	NA	NA	NA	NA	NA	NA	NA	NA	NA	NA	NA	NA	NA	NA	NA	NA	NA	NA	NA	15	84941679	ENSMUSG00000016619	3UTR	84939849	84942955	+	ENSMUST00000165443	Nup50	protein_coding	3106	11
15 84949100	actcgactccCggggccaggg	96	0	0	NA	NA	NA	NA	NA	NA	NA	NA	NA	38	0	0	59	3	0.051	77	9	0.117	61	5	0.082	15	84949100	ENSMUSG00000036046	3UTR	84945720	84949237	-	ENSMUST00000165743	5031439G07Rik	protein_coding	3517	18
15 84949623	gaagctaaacCgagctgatgg	159	3	0.019	11	1	0.091	NA	NA	NA	NA	NA	NA	93	23	0.247	285	59	0.208	263	38	0.144	268	43	0.161	15	84949623	ENSMUSG00000036046	exon	84949551	84949709	-	ENSMUST00000047144	5031439G07Rik	protein_coding	158	11
15 84960566	ctacctacttCatggagaaac	196	0	0	20	0	0	15	0	0	12	0	0	167	16	0.096	354	54	0.153	382	58	0.152	355	52	0.147	15	84960566	ENSMUSG00000036046	exon	84960470	84960983	-	ENSMUST00000124308	5031439G07Rik	protein_coding	513	5
15 85048576	aaggataagaCgaaggtgcgg	41	0	0	NA	NA	NA	NA	NA	NA	NA	NA	NA	NA	NA	NA	11	1	0.091	27	3	0.111	28	5	0.179	15	85048576	ENSMUSG00000022434	exon	85048359	85048580	+	ENSMUST00000023069	Fam118a	protein_coding	221	22
15 85856620	gtgaggttgaCtgcctggttg	27	0	0	NA	NA	NA	NA	NA	NA	NA	NA	NA	NA	NA	NA	37	0	0	23	3	0.13	21	0	0	15	85856620	ENSMUSG00000035944	3UTR	85856565	85858822	+	ENSMUST00000146088	Ttc38	protein_coding	2257	1
15 85897307	agagcgtgtgCtggctgtggg	29	0	0	NA	NA	NA	NA	NA	NA	NA	NA	NA	20	3	0.15	50	0	0	76	0	0	74	0	0	15	85897307	ENSMUSG00000022386	3UTR	85897178	85897392	+	ENSMUST00000023019	Trmu	protein_coding	214	11
15 86496860	gctgggatgaCcaggatgtca	64	4	0.062	NA	NA	NA	NA	NA	NA	NA	NA	NA	NA	NA	NA	23	12	0.522	28	12	0.429	32	13	0.406	15	86496860	ENSMUSG00000051864	exon	86496813	86498503	+	ENSMUST00000063414	Tbc1d22a	protein_coding	1690	1
15 86497437	agggctaggtCaggagttaga	39	0	0	NA	NA	NA	NA	NA	NA	NA	NA	NA	21	3	0.143	50	9	0.18	74	10	0.135	64	17	0.266	15	86497437	ENSMUSG00000051864	3UTR	86496942	86498503	+	ENSMUST00000063414	Tbc1d22a	protein_coding	1561	6
15 89092885	ggttgtgttgCgtatagctcc	184	0	0	NA	NA	NA	NA	NA	NA	NA	NA	NA	21	0	0	34	0	0	26	3	0.115	16	0	0	15	89092885	ENSMUSG00000035757	exon	89092704	89092907	+	ENSMUST00000082439	Selo	protein_coding	203	20
15 89099739	ggagacttttCagaggcaagc	503	11	0.022	30	0	0	30	1	0.033	19	0	0	83	12	0.145	235	42	0.179	326	35	0.107	297	49	0.165	15	89099739	ENSMUSG00000051786	3UTR	89098357	89100411	-	ENSMUST00000109353	Tubgcp6	protein_coding	2054	13
15 89128398	ctcgactgctCtgggatgagt	32	1	0.031	NA	NA	NA	NA	NA	NA	NA	NA	NA	14	1	0.071	52	3	0.058	41	5	0.122	46	7	0.152	15	89128398	ENSMUSG00000062906	exon	89128390	89128661	-	ENSMUST00000128908	Hdac10	protein_coding	271	1
15 89285905	ccatagtggtCtcttcctcag	196	0	0	15	0	0	NA	NA	NA	NA	NA	NA	59	0	0	82	0	0	63	0	0	55	6	0.109	15	89285905	ENSMUSG00000036561	exon	89285779	89286006	+	ENSMUST00000088788	Ppp6r2	protein_coding	227	13
15 89293580	ccccttatgaCtgggagctgg	203	8	0.039	19	1	0.053	15	0	0	10	1	0.1	63	5	0.079	143	16	0.112	155	22	0.142	164	14	0.085	15	89293580	ENSMUSG00000036529	3UTR	89293436	89293666	-	ENSMUST00000124576	Sbf1	protein_coding	230	12
15 90229675	ccaccccttgCagggaccccc	96	7	0.073	16	2	0.125	NA	NA	NA	NA	NA	NA	NA	NA	NA	NA	NA	NA	NA	NA	NA	NA	NA	NA	15	90229675	ENSMUSG00000075470	3UTR	90228380	90230554	+	ENSMUST00000100309	Alg10b	protein_coding	2174	11
15 93398217	ggaaggcagcCggaggtgaag	128	0	0	29	0	0	23	0	0	11	0	0	183	46	0.251	759	252	0.332	1022	328	0.321	1241	431	0.347	15	93398217	ENSMUSG00000022635	5UTR	93398163	93398334	-	ENSMUST00000161409	Zcrb1	protein_coding	171	2
15 97699015	acgagcttgaCaaagaagaca	77	0	0	NA	NA	NA	NA	NA	NA	NA	NA	NA	NA	NA	NA	45	6	0.133	27	0	0	26	0	0	15	97699015	ENSMUSG00000022466	exon	97698916	97699038	-	ENSMUST00000023104	Rpap3	protein_coding	122	19
15 97967067	gtttaatgaaCaggactccct	132	13	0.098	NA	NA	NA	NA	NA	NA	NA	NA	NA	NA	NA	NA	NA	NA	NA	NA	NA	NA	NA	NA	NA	15	97967067	ENSMUSG00000052369	exon	97966937	97967096	+	ENSMUST00000064200	Tmem106c	protein_coding	159	19
15 98132086	ggggaaagatCatgtgaccat	241	2	0.008	24	1	0.042	12	0	0	17	0	0	241	29	0.12	913	82	0.09	810	63	0.078	689	63	0.091	15	98132086	ENSMUSG00000033065	3UTR	98132060	98132447	+	ENSMUST00000051226	Pfkm	protein_coding	387	2
15 98135487	gtcacgttctCagagtgcaca	16	0	0	NA	NA	NA	NA	NA	NA	NA	NA	NA	21	4	0.19	NA	NA	NA	NA	NA	NA	NA	NA	NA	15	98135487	ENSMUSG00000048175	3UTR	98134637	98135805	-	ENSMUST00000143400	Asb8	protein_coding	1168	14
15 98142738	gcattcagagCaaatactccc	43	0	0	NA	NA	NA	NA	NA	NA	NA	NA	NA	30	3	0.1	17	0	0	12	0	0	12	0	0	15	98142738	ENSMUSG00000048175	exon	98142651	98142814	-	ENSMUST00000123626	Asb8	protein_coding	163	12
15 98288781	gcagctcgcaCctggccagcc	NA	NA	NA	NA	NA	NA	NA	NA	NA	NA	NA	NA	32	4	0.125	93	0	0	80	0	0	69	0	0	15	98288781	ENSMUSG00000022987	exon	98285588	98289220	-	ENSMUST00000023722	Zfp641	protein_coding	3632	20
15 98600182	gacaagctggCtgcggtgagg	960	1	0.001	75	0	0	56	0	0	23	0	0	25	3	0.12	45	0	0	42	0	0	46	0	0	15	98600182	ENSMUSG00000022994	exon	98600172	98600289	-	ENSMUST00000096224	Adcy6	protein_coding	117	3
15 98834343	gcggaggaccCtaggccaagc	36	5	0.139	13	2	0.154	NA	NA	NA	NA	NA	NA	66	10	0.152	54	14	0.259	71	12	0.169	66	18	0.273	15	98834343	ENSMUSG00000048154	3UTR	98834301	98834499	-	ENSMUST00000191973	Kmt2d	protein_coding	198	4
15 98834365	gcccctggagCaggaggctgg	31	0	0	NA	NA	NA	NA	NA	NA	NA	NA	NA	44	3	0.068	47	1	0.021	53	1	0.019	49	5	0.102	15	98834365	ENSMUSG00000048154	3UTR	98834301	98834499	-	ENSMUST00000191973	Kmt2d	protein_coding	198	6
15 98844378	ctccaccgttCcaggagcccg	28	0	0	NA	NA	NA	NA	NA	NA	NA	NA	NA	16	1	0.062	18	1	0.056	NA	NA	NA	20	5	0.25	15	98844378	ENSMUSG00000048154	exon	98843595	98846546	-	ENSMUST00000023741	Kmt2d	protein_coding	2951	6
15 98861771	ggagtatccaCggatgttagt	30	2	0.067	NA	NA	NA	NA	NA	NA	NA	NA	NA	34	0	0	11	1	0.091	23	0	0	26	5	0.192	15	98861771	ENSMUSG00000048154	exon	98861602	98862683	-	ENSMUST00000023741	Kmt2d	protein_coding	1081	4
15 98950869	atttacccagCcccccaggtt	771	0	0	31	0	0	24	5	0.208	NA	NA	NA	NA	NA	NA	NA	NA	NA	NA	NA	NA	NA	NA	NA	15	98950869	ENSMUSG00000072235	exon	98949841	98951014	-	ENSMUST00000097014	Tuba1a	protein_coding	1173	20
15 99261994	gcccgacttcCcctgaggatg	NA	NA	NA	NA	NA	NA	NA	NA	NA	NA	NA	NA	NA	NA	NA	47	0	0	37	4	0.108	35	0	0	15	99261994	ENSMUSG00000100599	exon	99261952	99262044	+	ENSMUST00000187967	1700120C14Rik	processed_transcript	92	11
15 99308338	ccagcagctgCagagtaagcc	99	0	0	NA	NA	NA	NA	NA	NA	NA	NA	NA	22	3	0.136	63	0	0	70	0	0	68	0	0	15	99308338	ENSMUSG00000023007	exon	99308191	99308341	+	ENSMUST00000145482	Prpf40b	protein_coding	150	22
16 13668074	tgcgcgtggaCcggcgtcagc	68	0	0	NA	NA	NA	NA	NA	NA	NA	NA	NA	10	0	0	24	3	0.125	29	0	0	26	0	0	16	13668074	ENSMUSG00000022685	5UTR	13668030	13668170	-	ENSMUST00000058884	Parn	protein_coding	140	2
16 13782067	tttggcggaaCtgtgacagaa	127	0	0	11	0	0	NA	NA	NA	40	35	0.875	14	0	0	64	0	0	41	0	0	49	0	0	16	13782067	ENSMUSG00000022682	exon	13781993	13782098	+	ENSMUST00000023363	Rrn3	protein_coding	105	16
16 17087038	tgtgtgacgaCaggagcttta	123	1	0.008	12	0	0	NA	NA	NA	NA	NA	NA	21	3	0.143	34	1	0.029	38	0	0	43	2	0.047	16	17087038	ENSMUSG00000022771	3UTR	17086555	17087213	-	ENSMUST00000023455	Ppil2	protein_coding	658	14
16 17091189	ggcccaacacCaacaaatctc	220	0	0	14	0	0	NA	NA	NA	NA	NA	NA	19	0	0	36	0	0	28	3	0.107	31	0	0	16	17091189	ENSMUSG00000022771	exon	17091175	17091292	-	ENSMUST00000115721	Ppil2	protein_coding	117	3
16 17282846	ttttccttatCgggtagtggc	164	16	0.098	20	0	0	10	0	0	NA	NA	NA	NA	NA	NA	31	1	0.032	22	3	0.136	17	1	0.059	16	17282846	ENSMUSG00000055692	3UTR	17282837	17283229	+	ENSMUST00000162085	Tmem191c	protein_coding	392	1
16 17571824	ctgggatctcCaggcttccac	75	1	0.013	10	0	0	10	1	0.1	NA	NA	NA	NA	NA	NA	48	1	0.021	42	5	0.119	44	3	0.068	16	17571824	ENSMUSG00000022758	3UTR	17570966	17572011	+	ENSMUST00000023441	P2rx6	protein_coding	1045	15
16 17650044	cccaaagctgCagctgaggag	40	3	0.075	NA	NA	NA	NA	NA	NA	NA	NA	NA	NA	NA	NA	NA	NA	NA	NA	NA	NA	NA	NA	NA	16	17650044	ENSMUSG00000041617	exon	17649995	17650074	+	ENSMUST00000182117	Ccdc74a	protein_coding	79	15
16 17841431	ctaatgtggcCaaatgtttgc	1579	79	0.05	155	10	0.065	138	5	0.036	82	3	0.037	63	9	0.143	125	7	0.056	122	6	0.049	135	6	0.044	16	17841431	ENSMUSG00000003166	3UTR	17840361	17842520	-	ENSMUST00000066127	Dgcr2	protein_coding	2159	9
16 18222698	tgagcggtagCaggggtccca	281	15	0.054	32	0	0	19	2	0.105	14	1	0.071	15	5	0.333	22	3	0.136	18	4	0.222	33	4	0.121	16	18222698	ENSMUSG00000060166	3UTR	18220754	18223205	-	ENSMUST00000076957	Zdhhc8	protein_coding	2451	15
16 18227429	ggaagttccgCgggggtgtga	313	3	0.01	46	0	0	34	0	0	29	0	0	21	1	0.048	35	1	0.029	55	3	0.055	43	5	0.116	16	18227429	ENSMUSG00000060166	exon	18227355	18227446	-	ENSMUST00000076957	Zdhhc8	protein_coding	91	19
16 20501982	ctgctctcctCaggtgaactc	296	0	0	28	0	0	21	0	0	NA	NA	NA	49	0	0	78	0	0	58	6	0.103	50	0	0	16	20501982	ENSMUSG00000003235	exon	20501904	20501984	+	ENSMUST00000003320	Eif2b5	protein_coding	80	22
16 20645135	tgcccgtttcCgagtgctggg	116	4	0.034	18	0	0	16	0	0	14	0	0	NA	NA	NA	NA	NA	NA	NA	NA	NA	NA	NA	NA	16	20645135	ENSMUSG00000022842	3UTR	20644623	20646485	+	ENSMUST00000125971	Ece2	protein_coding	1862	5
16 20645152	tgggcactctCtccaactccc	88	13	0.148	14	1	0.071	NA	NA	NA	NA	NA	NA	NA	NA	NA	NA	NA	NA	NA	NA	NA	NA	NA	NA	16	20645152	ENSMUSG00000022842	3UTR	20644623	20646485	+	ENSMUST00000125971	Ece2	protein_coding	1862	6
16 20673324	agccggctttCgcggcggtcg	47	1	0.021	11	0	0	13	1	0.077	NA	NA	NA	66	8	0.121	166	12	0.072	193	20	0.104	238	30	0.126	16	20673324	ENSMUSG00000045983	5UTR	20673295	20673655	+	ENSMUST00000156226	Eif4g1	protein_coding	360	1
16 20673504	catttgtgatCcgggagcctg	24	2	0.083	NA	NA	NA	NA	NA	NA	NA	NA	NA	21	0	0	47	6	0.128	57	3	0.053	45	4	0.089	16	20673504	ENSMUSG00000045983	5UTR	20673295	20673655	+	ENSMUST00000156226	Eif4g1	protein_coding	360	3
16 20677715	ccaaggtgtgCagcagtttcc	626	5	0.008	29	1	0.034	26	0	0	NA	NA	NA	163	15	0.092	519	32	0.062	312	29	0.093	339	36	0.106	16	20677715	ENSMUSG00000045983	exon	20677686	20677798	+	ENSMUST00000073840	Eif4g1	protein_coding	112	6
16 20701948	cctctgtggcCaaatgtgggc	34	5	0.147	NA	NA	NA	NA	NA	NA	NA	NA	NA	35	21	0.6	146	93	0.637	188	95	0.505	185	96	0.519	16	20701948	ENSMUSG00000050821	3UTR	20701885	20703048	+	ENSMUST00000056518	Fam131a	protein_coding	1163	1
16 20712157	ttgaagtcacCtccaccttct	184	4	0.022	28	0	0	12	1	0.083	NA	NA	NA	NA	NA	NA	NA	NA	NA	NA	NA	NA	NA	NA	NA	16	20712157	ENSMUSG00000022843	exon	20712057	20712182	-	ENSMUST00000148131	Clcn2	protein_coding	125	18
16 21205164	ccgagcgcccCgggctatggc	1276	122	0.096	174	17	0.098	123	13	0.106	42	2	0.048	NA	NA	NA	NA	NA	NA	NA	NA	NA	NA	NA	NA	16	21205164	ENSMUSG00000005958	5UTR	21204755	21205169	+	ENSMUST00000006112	Ephb3	protein_coding	414	5
16 21477507	tctcctgaaaCaggattgcct	101	0	0	17	0	0	17	0	0	NA	NA	NA	13	2	0.154	21	2	0.095	21	0	0	28	4	0.143	16	21477507	ENSMUSG00000033653	exon	21477486	21477576	+	ENSMUST00000117598	Vps8	protein_coding	90	6
16 31050751	gctgtgctgaCagataagctc	820	65	0.079	89	8	0.09	69	7	0.103	52	6	0.115	NA	NA	NA	10	1	0.1	13	1	0.077	NA	NA	NA	16	31050751	ENSMUSG00000047434	exon	31050632	31050779	-	ENSMUST00000055389	Xxylt1	protein_coding	147	19
16 31094699	cacctcctccCaggggctcct	72	3	0.042	11	0	0	18	0	0	NA	NA	NA	31	1	0.032	39	3	0.077	34	0	0	41	5	0.122	16	31094699	ENSMUSG00000049076	3UTR	31092413	31096345	-	ENSMUST00000058033	Acap2	protein_coding	3932	11
16 31275002	acgccagcagCgaccctgagt	415	1	0.002	47	0	0	16	0	0	12	0	0	58	6	0.103	434	21	0.048	410	21	0.051	407	25	0.062	16	31275002	ENSMUSG00000047714	5UTR	31274971	31275277	-	ENSMUST00000060188	Ppp1r2	protein_coding	306	1
16 32644923	ttgctggcatCagggttgctc	63	1	0.016	20	0	0	19	0	0	NA	NA	NA	16	0	0	23	0	0	25	3	0.12	28	0	0	16	32644923	ENSMUSG00000022791	5UTR	32644826	32645108	+	ENSMUST00000115123	Tnk2	protein_coding	282	2
16 32668432	gacgcccccgCagggaagacg	270	1	0.004	92	1	0.011	63	2	0.032	55	0	0	28	2	0.071	120	8	0.067	151	20	0.132	127	12	0.094	16	32668432	ENSMUSG00000022791	exon	32668221	32668442	+	ENSMUST00000115125	Tnk2	protein_coding	221	22
16 33769028	caagaggacaCcagcaaccca	379	0	0	52	0	0	36	0	0	15	0	0	15	0	0	24	3	0.125	14	0	0	21	0	0	16	33769028	ENSMUSG00000075254	3UTR	33766811	33771576	+	ENSMUST00000152782	Heg1	protein_coding	4765	9
16 33885078	cgagatgcccCcgaggggggg	3080	56	0.018	503	7	0.014	406	9	0.022	238	1	0.004	73	8	0.11	236	27	0.114	260	33	0.127	338	56	0.166	16	33885078	ENSMUSG00000022817	exon	33885026	33885121	+	ENSMUST00000134262	Itgb5	protein_coding	95	13
16 35361684	ccgctgtctgCatccactgat	273	0	0	24	0	0	21	0	0	NA	NA	NA	27	0	0	48	0	0	36	0	0	22	6	0.273	16	35361684	ENSMUSG00000034473	exon	35361561	35361759	-	ENSMUST00000154216	Sec22a	protein_coding	198	14
16 35573491	caagcaaccgCatcattgctg	401	12	0.03	61	0	0	66	3	0.045	26	1	0.038	26	8	0.308	125	20	0.16	181	34	0.188	175	31	0.177	16	35573491	ENSMUSG00000052192	exon	35573321	35573556	-	ENSMUST00000143451	Gm5963	processed_pseudogene	235	17
16 35824763	ctgcagaggaCccgcaccacc	36	0	0	NA	NA	NA	NA	NA	NA	NA	NA	NA	13	0	0	26	3	0.115	24	0	0	33	0	0	16	35824763	ENSMUSG00000022849	exon	35824689	35824799	+	ENSMUST00000023555	Hspbap1	protein_coding	110	16
16 36082697	ataggaattaCtcaaggtgat	74	0	0	NA	NA	NA	NA	NA	NA	NA	NA	NA	NA	NA	NA	40	0	0	35	0	0	49	6	0.122	16	36082697	ENSMUSG00000075229	exon	36082691	36082816	+	ENSMUST00000099937	Ccdc58	protein_coding	125	2
16 36964427	ccaggcgcagCagagaggcag	NA	NA	NA	NA	NA	NA	NA	NA	NA	NA	NA	NA	292	29	0.099	603	44	0.073	480	41	0.085	559	75	0.134	16	36964427	ENSMUSG00000047746	3UTR	36963460	36966072	-	ENSMUST00000075869	Fbxo40	protein_coding	2612	7
16 38241294	gttgcagatgCcagcttagga	516	13	0.025	77	5	0.065	48	0	0	34	0	0	87	19	0.218	278	57	0.205	261	32	0.123	250	56	0.224	16	38241294	ENSMUSG00000022812	3UTR	38240570	38246084	+	ENSMUST00000023507	Gsk3b	protein_coding	5514	3
16 38602933	ctcccagggcCaccgattaga	16	0	0	NA	NA	NA	NA	NA	NA	NA	NA	NA	32	4	0.125	29	0	0	41	0	0	46	0	0	16	38602933	ENSMUSG00000022799	exon	38598340	38603815	-	ENSMUST00000023487	Arhgap31	protein_coding	5475	19
16 4053484	gcgcttcattCgaggtactgc	779	1	0.001	87	0	0	76	0	0	38	0	0	251	28	0.112	988	91	0.092	1001	85	0.085	1066	106	0.1	16	4053484	ENSMUSG00000005981	exon	4053481	4053601	-	ENSMUST00000006137	Trap1	protein_coding	120	1
16 43969312	tacaatgtaaCggagagggaa	NA	NA	NA	NA	NA	NA	NA	NA	NA	NA	NA	NA	NA	NA	NA	28	1	0.036	30	4	0.133	40	4	0.1	16	43969312	ENSMUSG00000036304	exon	43969078	43969413	-	ENSMUST00000036321	Zdhhc23	protein_coding	335	16
16 4481805	ggagagtgagCgggtgatgta	10	0	0	NA	NA	NA	NA	NA	NA	NA	NA	NA	311	33	0.108	1251	84	0.067	865	77	0.089	1013	98	0.097	16	4481805	ENSMUSG00000022519	3UTR	4480228	4482472	-	ENSMUST00000023161	Srl	protein_coding	2244	13
16 45394645	aagtgatctgCcaggttttat	12	0	0	NA	NA	NA	NA	NA	NA	NA	NA	NA	NA	NA	NA	23	3	0.13	11	0	0	19	0	0	16	45394645	ENSMUSG00000022661	3UTR	45394593	45394828	-	ENSMUST00000166512	Cd200	protein_coding	235	5
16 4631901	ttagcttggcCtggagtccag	80	0	0	NA	NA	NA	NA	NA	NA	NA	NA	NA	22	0	0	27	0	0	31	0	0	21	3	0.143	16	4631901	ENSMUSG00000039637	3UTR	4631811	4631915	-	ENSMUST00000135823	Coro7	protein_coding	104	16
16 4669928	ccactgtagaCggtgttctgg	116	0	0	15	0	0	15	0	0	NA	NA	NA	22	0	0	43	2	0.047	54	8	0.148	48	0	0	16	4669928	ENSMUSG00000039637	exon	4669858	4670041	-	ENSMUST00000038552	Coro7	protein_coding	183	9
16 4763796	agaaaataccCagtttgtcaa	114	0	0	12	0	0	NA	NA	NA	NA	NA	NA	31	4	0.129	24	0	0	19	0	0	24	0	0	16	4763796	ENSMUSG00000004070	exon	4763729	4763846	+	ENSMUST00000004172	Hmox2	protein_coding	117	13
16 4766612	tatcctatccCaggaaggagg	20	0	0	NA	NA	NA	NA	NA	NA	NA	NA	NA	24	3	0.125	29	0	0	40	0	0	34	1	0.029	16	4766612	ENSMUSG00000004070	3UTR	4766106	4766742	+	ENSMUST00000004172	Hmox2	protein_coding	636	15
16 4943642	cagcagtgccCgcccacctag	97	0	0	NA	NA	NA	NA	NA	NA	NA	NA	NA	30	4	0.133	116	0	0	82	0	0	106	0	0	16	4943642	ENSMUSG00000022515	exon	4943559	4943700	-	ENSMUST00000023157	Anks3	protein_coding	141	14
16 49910955	tcacgactcaCagctggaagg	506	0	0	48	0	0	32	7	0.219	16	0	0	NA	NA	NA	21	0	0	23	0	0	30	0	0	16	49910955	ENSMUSG00000055447	3UTR	49910878	49911081	+	ENSMUST00000114496	Cd47	protein_coding	203	7
16 50111828	tcaagaaggtCgtgaagcagg	NA	NA	NA	NA	NA	NA	NA	NA	NA	NA	NA	NA	NA	NA	NA	30	2	0.2	57	4	0.222	63	1	0.091	16	50111828	ENSMUSG00000098028	exon	50111073	50112062	+	ENSMUST00000182962	Gm8824	processed_pseudogene	989	17
16 5244614	acccttcctgCcggggctttt	524	0	0	40	0	0	29	0	0	14	0	0	12	0	0	27	0	0	33	0	0	27	4	0.148	16	5244614	ENSMUSG00000022544	3UTR	5244152	5245266	-	ENSMUST00000064635	Fam86	protein_coding	1114	8
16 55971388	gtgggaaacgCtagtgtggta	37	0	0	10	0	0	NA	NA	NA	NA	NA	NA	NA	NA	NA	44	0	0	39	0	0	30	3	0.1	16	55971388	ENSMUSG00000098274	exon	55971311	55971435	+	ENSMUST00000023269	Rpl24	protein_coding	124	14
16 55973974	cgctcctcccCgggtcgccgc	20	1	0.05	NA	NA	NA	NA	NA	NA	NA	NA	NA	NA	NA	NA	26	5	0.192	20	4	0.2	12	0	0	16	55973974	ENSMUSG00000022601	5UTR	55973883	55974061	+	ENSMUST00000050248	Zbtb11	protein_coding	178	3
16 59492462	aaaaaaaaaaCagaggccggt	NA	NA	NA	NA	NA	NA	NA	NA	NA	NA	NA	NA	31	4	0.129	25	0	0	46	2	0.043	55	0	0	16	59492462	ENSMUSG00000022723	3UTR	59492088	59493596	-	ENSMUST00000044604	Crybg3	protein_coding	1508	5
16 64911535	tcaaatggggCtgaggccggt	NA	NA	NA	NA	NA	NA	NA	NA	NA	NA	NA	NA	28	5	0.179	67	3	0.045	42	1	0.024	60	1	0.017	16	64911535	ENSMUSG00000097999	exon	64911273	64912278	+	ENSMUST00000182707	Gm9061	processed_pseudogene	1005	6
16 90926079	tttccagaaaCtggaagagaa	135	0	0	11	0	0	NA	NA	NA	NA	NA	NA	26	3	0.115	219	1	0.005	252	0	0	268	1	0.004	16	90926079	ENSMUSG00000022972	3UTR	90925970	90926082	-	ENSMUST00000125519	1110004E09Rik	protein_coding	112	18
16 91560643	ttttgaaaaaCaaaaaaatcc	88	0	0	NA	NA	NA	NA	NA	NA	NA	NA	NA	25	3	0.125	NA	NA	NA	NA	NA	NA	NA	NA	NA	16	91560643	ENSMUSG00000022965	3UTR	91560545	91560649	+	ENSMUST00000127644	Ifngr2	protein_coding	104	18
16 94130705	tctgggcttgCgtttccagat	111	0	0	15	0	0	NA	NA	NA	NA	NA	NA	NA	NA	NA	22	3	0.136	11	0	0	10	0	0	16	94130705	ENSMUSG00000040820	3UTR	94129195	94131793	-	ENSMUST00000163193	Hlcs	protein_coding	2598	11
16 95359748	gaccaaagggCatgagttgag	NA	NA	NA	NA	NA	NA	NA	NA	NA	NA	NA	NA	NA	NA	NA	16	0	0	26	3	0.115	48	0	0	16	95359748	ENSMUSG00000040732	3UTR	95359169	95360805	-	ENSMUST00000113846	Erg	protein_coding	1636	7
16 95993293	atgctaatttCaatggtttgc	20	0	0	NA	NA	NA	NA	NA	NA	NA	NA	NA	20	0	0	24	0	0	21	0	0	28	3	0.107	16	95993293	ENSMUSG00000022914	3UTR	95992092	95993597	-	ENSMUST00000099502	Brwd1	protein_coding	1505	15
16 96156996	caggtctctgCacagctctgg	256	14	0.055	16	0	0	NA	NA	NA	NA	NA	NA	NA	NA	NA	NA	NA	NA	NA	NA	NA	NA	NA	NA	16	96156996	ENSMUSG00000023147	3UTR	96155953	96157852	+	ENSMUST00000023913	Wrb	protein_coding	1899	10
16 97890077	acatacaaatCaggtggtctt	53	0	0	NA	NA	NA	NA	NA	NA	NA	NA	NA	71	4	0.056	129	3	0.023	42	6	0.143	92	1	0.011	16	97890077	ENSMUSG00000045975	exon	97890014	97890118	-	ENSMUST00000170757	C2cd2	protein_coding	104	14
17 10319236	accgcagactCgcgagctccg	241	7	0.029	95	0	0	77	2	0.026	35	1	0.029	57	0	0	187	3	0.016	256	23	0.09	278	13	0.047	17	10319236	ENSMUSG00000062078	5UTR	10318874	10319361	-	ENSMUST00000097414	Qk	protein_coding	487	4
17 12278085	ggagagtcggCtcgcaaaagt	45	0	0	NA	NA	NA	NA	NA	NA	NA	NA	NA	14	0	0	25	4	0.16	20	0	0	18	0	0	17	12278085	ENSMUSG00000014426	exon	12277921	12278111	-	ENSMUST00000089058	Map3k4	protein_coding	190	20
17 12683195	tggccgtctgCcggagccgtt	1248	105	0.084	116	13	0.112	89	8	0.09	29	3	0.103	27	14	0.519	75	31	0.413	64	13	0.203	75	26	0.347	17	12683195	ENSMUSG00000023830	3UTR	12682406	12683709	-	ENSMUST00000024599	Igf2r	protein_coding	1303	11
17 15476117	ttcatttctgCagccgagagg	2416	69	0.029	296	18	0.061	227	8	0.035	145	4	0.028	1192	119	0.1	3333	349	0.105	3292	341	0.104	4246	445	0.105	17	15476117	ENSMUSG00000014769	exon	15475721	15476205	-	ENSMUST00000014913	Psmb1	protein_coding	484	19
17 17345801	acgacaagacCagggtcctga	122	0	0	NA	NA	NA	NA	NA	NA	NA	NA	NA	112	9	0.08	122	13	0.107	148	10	0.068	393	46	0.117	17	17345801	ENSMUSG00000043801	exon	17345456	17345935	-	ENSMUST00000052440	Oaz1-ps	pseudogene	479	16
17 24407734	acaaactagtCaagacttaca	1654	1	0.001	172	0	0	117	0	0	60	0	0	15	0	0	16	0	0	19	0	0	24	3	0.125	17	24407734	ENSMUSG00000024130	exon	24407558	24407745	+	ENSMUST00000117337	Abca3	protein_coding	187	21
17 24444855	accacacaggCgagaaacctt	50	0	0	11	0	0	NA	NA	NA	NA	NA	NA	54	7	0.13	130	6	0.046	120	4	0.033	155	10	0.065	17	24444855	ENSMUSG00000024137	exon	24444776	24444974	-	ENSMUST00000056032	E4f1	protein_coding	198	9
17 24574830	ctgaaggtacCaatgtgactt	836	0	0	94	0	0	57	0	0	31	0	0	27	3	0.111	20	0	0	26	0	0	48	0	0	17	24574830	ENSMUSG00000032855	exon	24572618	24576243	+	ENSMUST00000035565	Pkd1	protein_coding	3625	14
17 24602138	tcagtgccagCggctggcacc	210	0	0	19	0	0	14	0	0	NA	NA	NA	21	0	0	42	0	0	41	0	0	43	5	0.116	17	24602138	ENSMUSG00000002496	exon	24602094	24602297	-	ENSMUST00000097373	Tsc2	protein_coding	203	5
17 24603205	gcggtggcagCgaagcccgag	160	0	0	13	0	0	18	0	0	NA	NA	NA	34	4	0.118	72	11	0.153	108	7	0.065	132	30	0.227	17	24603205	ENSMUSG00000002496	exon	24603086	24603298	-	ENSMUST00000097373	Tsc2	protein_coding	212	13
17 24615479	catccgactaCaggtaagact	196	2	0.01	12	0	0	NA	NA	NA	NA	NA	NA	NA	NA	NA	22	0	0	23	6	0.261	21	1	0.048	17	24615479	ENSMUSG00000002496	exon	24615477	24615599	-	ENSMUST00000097373	Tsc2	protein_coding	122	1
17 24681412	gcacgctgccCgggacgatga	66	0	0	NA	NA	NA	NA	NA	NA	NA	NA	NA	26	0	0	90	9	0.1	78	0	0	55	0	0	17	24681412	ENSMUSG00000041130	exon	24681109	24682015	+	ENSMUST00000047179	Zfp598	protein_coding	906	8
17 24891513	cggccaaattCaggggacacc	46	3	0.065	NA	NA	NA	NA	NA	NA	NA	NA	NA	NA	NA	NA	31	6	0.194	25	3	0.12	17	1	0.059	17	24891513	ENSMUSG00000073436	3UTR	24888486	24892646	-	ENSMUST00000119848	Eme2	protein_coding	4160	14
17 24897786	aagcacagatCcaggggcact	96	3	0.031	13	0	0	NA	NA	NA	NA	NA	NA	NA	NA	NA	24	3	0.125	17	0	0	16	0	0	17	24897786	ENSMUSG00000024163	3UTR	24897506	24898947	-	ENSMUST00000178969	Mapk8ip3	protein_coding	1441	4
17 24900516	ttatccagccCaagacaatgc	185	0	0	10	0	0	NA	NA	NA	NA	NA	NA	27	3	0.111	54	0	0	57	0	0	44	0	0	17	24900516	ENSMUSG00000024163	exon	24900498	24900646	-	ENSMUST00000115229	Mapk8ip3	protein_coding	148	3
17 24903122	gggtggaagcCacatgaagag	233	0	0	24	0	0	28	0	0	NA	NA	NA	21	4	0.19	74	0	0	80	0	0	54	0	0	17	24903122	ENSMUSG00000024163	exon	24902690	24903162	-	ENSMUST00000133198	Mapk8ip3	protein_coding	472	21
17 25110775	tgtgctggcgCctggtggagc	91	1	0.011	13	0	0	20	0	0	NA	NA	NA	NA	NA	NA	26	0	0	31	6	0.194	28	0	0	17	25110775	ENSMUSG00000024170	exon	25110707	25110854	-	ENSMUST00000155607	Telo2	protein_coding	147	11
17 25145625	agaagctcctCtccctcaagt	854	4	0.005	105	0	0	58	0	0	40	0	0	20	3	0.15	NA	NA	NA	NA	NA	NA	15	0	0	17	25145625	ENSMUSG00000036636	exon	25145569	25145640	+	ENSMUST00000160961	Clcn7	protein_coding	71	18
17 25234673	taggtgcaatCgcagcagagc	1217	51	0.042	70	4	0.057	45	0	0	24	0	0	48	3	0.062	103	15	0.146	112	19	0.17	90	19	0.211	17	25234673	ENSMUSG00000035521	exon	25234317	25234722	-	ENSMUST00000038973	Gnptg	protein_coding	405	20
17 25830525	caccaccgatCaggaaaatac	NA	NA	NA	NA	NA	NA	NA	NA	NA	NA	NA	NA	10	0	0	16	1	0.062	24	3	0.125	17	1	0.059	17	25830525	ENSMUSG00000025736	3UTR	25830510	25830625	+	ENSMUST00000152434	Jmjd8	protein_coding	115	3
17 25833335	tcccgattccCgaggaagccc	NA	NA	NA	NA	NA	NA	NA	NA	NA	NA	NA	NA	13	1	0.077	39	12	0.308	26	4	0.154	32	3	0.094	17	25833335	ENSMUSG00000039615	5UTR	25832854	25833361	-	ENSMUST00000044911	Stub1	protein_coding	507	5
17 25833336	ctcccgattcCcgaggaagcc	NA	NA	NA	NA	NA	NA	NA	NA	NA	NA	NA	NA	11	1	0.091	38	2	0.053	25	3	0.12	32	3	0.094	17	25833336	ENSMUSG00000039615	5UTR	25832854	25833361	-	ENSMUST00000044911	Stub1	protein_coding	507	5
17 25838527	aggtcctctgCagaggcagca	NA	NA	NA	NA	NA	NA	NA	NA	NA	NA	NA	NA	NA	NA	NA	17	0	0	18	0	0	40	6	0.15	17	25838527	ENSMUSG00000025733	3UTR	25838457	25839367	-	ENSMUST00000043897	Rhot2	protein_coding	910	2
17 25839036	ccgaagttctCagggtgtgtt	18	1	0.056	17	1	0.059	16	0	0	NA	NA	NA	99	6	0.061	237	17	0.072	259	31	0.12	316	51	0.161	17	25839036	ENSMUSG00000025733	3UTR	25838457	25839367	-	ENSMUST00000043897	Rhot2	protein_coding	910	12
17 25840272	ggtcaacgggCaggagaagta	69	1	0.014	NA	NA	NA	NA	NA	NA	NA	NA	NA	42	5	0.119	116	17	0.147	77	14	0.182	90	19	0.211	17	25840272	ENSMUSG00000025733	exon	25840255	25840335	-	ENSMUST00000043897	Rhot2	protein_coding	80	6
17 26069302	cctcagcagtCcgggcgcccc	29	0	0	12	0	0	15	1	0.067	NA	NA	NA	47	7	0.149	149	18	0.121	173	23	0.133	210	21	0.1	17	26069302	ENSMUSG00000037098	5UTR	26069178	26069409	-	ENSMUST00000120691	Rab11fip3	protein_coding	231	3
17 26284346	aggaatgtcaCtgtctgtcaa	85	0	0	NA	NA	NA	NA	NA	NA	NA	NA	NA	24	3	0.125	49	0	0	40	0	0	49	0	0	17	26284346	ENSMUSG00000024188	3UTR	26281767	26285504	+	ENSMUST00000114976	Luc7l	protein_coding	3737	13
17 26792349	tggaggcactCcagctccccc	57	0	0	NA	NA	NA	NA	NA	NA	NA	NA	NA	25	3	0.12	78	0	0	83	0	0	73	0	0	17	26792349	ENSMUSG00000024191	3UTR	26791984	26792425	+	ENSMUST00000137989	Bnip1	protein_coding	441	15
17 27020926	tcatgactccCggggagcccc	88	0	0	NA	NA	NA	NA	NA	NA	NA	NA	NA	19	4	0.211	48	7	0.146	44	10	0.227	59	5	0.085	17	27020926	ENSMUSG00000057789	3UTR	27019810	27020930	-	ENSMUST00000078691	Bak1	protein_coding	1120	18
17 27026498	tgttttccaaCagggcctctg	NA	NA	NA	NA	NA	NA	NA	NA	NA	NA	NA	NA	NA	NA	NA	23	4	0.174	22	11	0.5	27	11	0.407	17	27026498	ENSMUSG00000048731	exon	27025337	27026693	+	ENSMUST00000151920	Ggnbp1	protein_coding	1356	19
17 27029578	agcccctgacCaggagccagc	NA	NA	NA	NA	NA	NA	NA	NA	NA	NA	NA	NA	25	5	0.2	83	18	0.217	68	16	0.235	52	10	0.192	17	27029578	ENSMUSG00000048731	exon	27028833	27029946	+	ENSMUST00000133257	Ggnbp1	protein_coding	1113	15
17 27122790	gaagaaactgCaggagaagtt	716	8	0.011	49	2	0.041	52	1	0.019	35	0	0	2052	344	0.168	5502	998	0.181	6850	1288	0.188	8125	1540	0.19	17	27122790	ENSMUSG00000024208	exon	27122668	27122840	-	ENSMUST00000145148	Uqcc2	protein_coding	172	16
17 27513156	ccccgatcctCggcgcacgca	119	22	0.185	13	0	0	NA	NA	NA	NA	NA	NA	NA	NA	NA	NA	NA	NA	NA	NA	NA	NA	NA	NA	17	27513156	ENSMUSG00000063239	5UTR	27512792	27513341	-	ENSMUST00000118161	Grm4	protein_coding	549	4
17 27752707	ggtgtggttaCagggtcccct	222	2	0.009	32	0	0	22	2	0.091	14	0	0	152	69	0.454	349	132	0.378	404	150	0.371	500	191	0.382	17	27752707	ENSMUSG00000056692	3UTR	27751232	27753959	-	ENSMUST00000114863	D17Wsu92e	protein_coding	2727	10
17 28008170	tacctcgatgCattgactcac	106	0	0	10	0	0	NA	NA	NA	NA	NA	NA	26	3	0.115	26	0	0	33	0	0	31	0	0	17	28008170	ENSMUSG00000024219	exon	28007849	28008432	+	ENSMUST00000025058	Anks1	protein_coding	583	13
17 28336217	gggcccagacCagggctgagg	NA	NA	NA	NA	NA	NA	NA	NA	NA	NA	NA	NA	NA	NA	NA	27	15	0.556	16	10	0.625	22	14	0.636	17	28336217	ENSMUSG00000002249	exon	28335485	28336573	-	ENSMUST00000127212	Tead3	protein_coding	1088	15
17 28399912	tggctggcttCtccacagcct	43	1	0.023	NA	NA	NA	NA	NA	NA	NA	NA	NA	95	0	0	181	3	0.017	175	2	0.011	227	0	0	17	28399912	ENSMUSG00000024222	3UTR	28399097	28401046	-	ENSMUST00000114792	Fkbp5	protein_coding	1949	8
17 28691536	ggagcagcctCgagccgtgca	NA	NA	NA	11	1	0.091	NA	NA	NA	NA	NA	NA	20	10	0.5	63	26	0.413	51	29	0.569	93	32	0.344	17	28691536	ENSMUSG00000053436	5UTR	28691342	28691739	+	ENSMUST00000062694	Mapk14	protein_coding	397	3
17 29100131	ttctgcaggtCggcaggaggc	1172	1	0.001	136	1	0.007	96	1	0.01	39	0	0	NA	NA	NA	25	3	0.12	18	0	0	33	1	0.03	17	29100131	ENSMUSG00000023067	3UTR	29099394	29100722	+	ENSMUST00000023829	Cdkn1a	protein_coding	1328	11
17 29251171	gaattgttgcCaaatgaaaaa	147	7	0.048	12	0	0	NA	NA	NA	NA	NA	NA	NA	NA	NA	12	0	0	12	0	0	NA	NA	NA	17	29251171	ENSMUSG00000024007	3UTR	29250803	29251504	-	ENSMUST00000024802	Ppil1	protein_coding	701	10
17 29302557	gctgcagagcCagagagccgg	81	1	0.012	NA	NA	NA	11	0	0	NA	NA	NA	34	0	0	77	9	0.117	93	18	0.194	66	9	0.136	17	29302557	ENSMUSG00000052712	3UTR	29301451	29302881	+	ENSMUST00000064709	BC004004	protein_coding	1430	14
17 29302598	cggctcacttCagggccctct	81	0	0	NA	NA	NA	NA	NA	NA	NA	NA	NA	30	3	0.1	56	0	0	73	2	0.027	56	3	0.054	17	29302598	ENSMUSG00000052712	3UTR	29301451	29302881	+	ENSMUST00000064709	BC004004	protein_coding	1430	15
17 29832937	agagtgtcccCggaggcagat	128	0	0	33	0	0	15	0	0	12	0	0	19	2	0.105	34	0	0	42	3	0.071	51	7	0.137	17	29832937	ENSMUSG00000043557	3UTR	29832913	29832954	-	ENSMUST00000168044	Mdga1	protein_coding	41	12
17 29842994	cttctgccctCggggctggcc	162	1	0.006	32	1	0.031	12	0	0	10	0	0	17	7	0.412	23	4	0.174	27	6	0.222	27	4	0.148	17	29842994	ENSMUSG00000043557	exon	29842845	29843141	-	ENSMUST00000167190	Mdga1	protein_coding	296	12
17 29850627	gcaacttctaCcaggagaaga	180	0	0	NA	NA	NA	12	0	0	NA	NA	NA	23	3	0.13	41	0	0	55	0	0	31	0	0	17	29850627	ENSMUSG00000043557	exon	29850492	29850688	-	ENSMUST00000165211	Mdga1	protein_coding	196	16
17 31531135	acaccaccacCtacaagaacc	589	0	0	12	0	0	11	0	0	NA	NA	NA	56	0	0	28	3	0.107	NA	NA	NA	NA	NA	NA	17	31531135	ENSMUSG00000024038	exon	31531110	31531326	+	ENSMUST00000185273	Ndufv3	protein_coding	216	3
17 31626013	tctcagtggcCaagtgtgagt	91	7	0.077	NA	NA	NA	NA	NA	NA	NA	NA	NA	NA	NA	NA	NA	NA	NA	NA	NA	NA	NA	NA	NA	17	31626013	ENSMUSG00000024039	exon	31625883	31626017	-	ENSMUST00000135425	Cbs	protein_coding	134	22
17 31648068	gcttctgcaaCttcatgcatt	301	0	0	25	0	0	17	0	0	NA	NA	NA	16	0	0	45	0	0	27	0	0	53	8	0.151	17	31648068	ENSMUSG00000061613	exon	31648003	31648095	-	ENSMUST00000014684	U2af1	protein_coding	92	16
17 32061440	ccctgcatctCaagcactcag	49	5	0.102	11	0	0	NA	NA	NA	NA	NA	NA	NA	NA	NA	10	2	0.2	NA	NA	NA	NA	NA	NA	17	32061440	ENSMUSG00000058392	3UTR	32060542	32062865	+	ENSMUST00000081339	Rrp1b	protein_coding	2323	7
17 32156325	ctgtgagtggCcgggccatct	1860	0	0	219	0	0	133	0	0	83	0	0	15	0	0	14	0	0	23	3	0.13	20	0	0	17	32156325	ENSMUSG00000038146	exon	32156252	32156407	-	ENSMUST00000087723	Notch3	protein_coding	155	11
17 32361464	gccgctgaatCtcagtgagtt	135	5	0.037	18	0	0	15	0	0	10	0	0	NA	NA	NA	40	9	0.225	33	7	0.212	24	5	0.208	17	32361464	ENSMUSG00000024050	3UTR	32361461	32361964	-	ENSMUST00000170617	Wiz	protein_coding	503	1
17 33549556	gtagtggccaCagtaaattgc	110	0	0	15	0	0	NA	NA	NA	NA	NA	NA	17	0	0	66	0	0	48	0	0	34	4	0.118	17	33549556	ENSMUSG00000024299	3UTR	33549484	33549609	+	ENSMUST00000173241	Adamts10	protein_coding	125	11
17 33928845	ccagtgtatgCgccagagagg	680	59	0.087	56	3	0.054	48	6	0.125	29	3	0.103	85	13	0.153	83	4	0.048	92	9	0.098	106	6	0.057	17	33928845	ENSMUSG00000024308	3UTR	33928152	33929288	+	ENSMUST00000025161	Tapbp	protein_coding	1136	12
17 34033709	gaccgaagctCaggtatgggg	21	0	0	11	1	0.091	13	1	0.077	NA	NA	NA	14	3	0.214	46	11	0.239	56	11	0.196	44	14	0.318	17	34033709	ENSMUSG00000039656	exon	34033555	34033711	+	ENSMUST00000044858	Rxrb	protein_coding	156	22
17 34036733	gcccattccgCaggcgtggga	84	7	0.083	12	0	0	10	0	0	NA	NA	NA	64	4	0.062	169	13	0.077	152	11	0.072	158	10	0.063	17	34036733	ENSMUSG00000039656	exon	34036625	34036757	+	ENSMUST00000174299	Rxrb	protein_coding	132	19
17 34646247	ggtggtcattCagggaaggaa	21	0	0	NA	NA	NA	NA	NA	NA	NA	NA	NA	NA	NA	NA	20	3	0.15	29	0	0	30	0	0	17	34646247	ENSMUSG00000033739	exon	34645245	34646324	+	ENSMUST00000036720	Fkbpl	protein_coding	1079	21
17 34729412	ctattatcccCgagtggagta	123	0	0	17	1	0.059	14	0	0	NA	NA	NA	21	3	0.143	69	0	0	122	0	0	71	0	0	17	34729412	ENSMUSG00000073418	exon	34729400	34729498	-	ENSMUST00000069507	C4b	protein_coding	98	3
17 34733507	ctcctgggtgCccatgccgcc	119	0	0	16	0	0	NA	NA	NA	NA	NA	NA	15	0	0	51	0	0	59	0	0	34	4	0.118	17	34733507	ENSMUSG00000073418	exon	34733400	34733571	-	ENSMUST00000069507	C4b	protein_coding	171	14
17 34841124	gggccagccaCtccagatgtg	100	8	0.08	NA	NA	NA	NA	NA	NA	NA	NA	NA	16	2	0.125	41	0	0	29	0	0	27	3	0.111	17	34841124	ENSMUSG00000040356	exon	34841068	34841218	-	ENSMUST00000174887	Skiv2l	protein_coding	150	9
17 34970346	cgctacaaggCcgaggacgag	17	0	0	NA	NA	NA	NA	NA	NA	NA	NA	NA	NA	NA	NA	28	0	0	27	3	0.111	20	0	0	17	34970346	ENSMUSG00000091971	exon	34969190	34972156	-	ENSMUST00000087328	Hspa1a	protein_coding	2966	9
17 35014090	ggactctgtgCctacacatcc	671	1	0.001	64	0	0	44	0	0	11	0	0	35	5	0.143	100	0	0	68	0	0	107	0	0	17	35014090	ENSMUSG00000007029	exon	35014026	35014104	+	ENSMUST00000087315	Vars	protein_coding	78	19
17 35142787	cggccaactcCtccacaggct	547	125	0.229	73	14	0.192	52	13	0.25	32	5	0.156	149	40	0.268	280	86	0.307	273	64	0.234	301	87	0.289	17	35142787	ENSMUSG00000024392	exon	35142727	35142839	+	ENSMUST00000173550	Bag6	protein_coding	112	13
17 35235081	gcccccgcctCtccacagggc	72	1	0.014	NA	NA	NA	NA	NA	NA	NA	NA	NA	NA	NA	NA	33	4	0.121	21	0	0	28	0	0	17	35235081	ENSMUSG00000042419	exon	35234952	35235231	-	ENSMUST00000048994	Nfkbil1	protein_coding	279	11
17 35659498	ctgagatttgCactgtgctcc	312	0	0	28	0	0	21	4	0.19	11	0	0	35	0	0	51	0	0	44	0	0	57	0	0	17	35659498	ENSMUSG00000038838	3UTR	35659475	35659553	-	ENSMUST00000164404	Vars2	protein_coding	78	6
17 35883184	ggaatctatcCaggctgtgcg	174	0	0	22	0	0	17	0	0	16	0	0	28	2	0.071	88	4	0.045	96	4	0.042	96	11	0.115	17	35883184	ENSMUSG00000024422	exon	35883133	35883324	+	ENSMUST00000174366	Dhx16	protein_coding	191	7
17 35982967	gaatcggagaCgggggaaagg	243	1	0.004	43	0	0	28	0	0	22	0	0	35	3	0.086	88	9	0.102	156	25	0.162	163	22	0.135	17	35982967	ENSMUSG00000024429	exon	35982947	35983042	+	ENSMUST00000087200	Gnl1	protein_coding	95	5
17 35987757	ttgcccagatCcaggagccct	205	0	0	18	0	0	NA	NA	NA	NA	NA	NA	13	0	0	35	2	0.057	22	0	0	38	4	0.105	17	35987757	ENSMUSG00000024429	exon	35987725	35987887	+	ENSMUST00000087200	Gnl1	protein_coding	162	5
17 36951438	caacggttacCgagacaaccg	576	1	0.002	56	0	0	30	0	0	16	0	0	166	14	0.084	522	62	0.119	421	44	0.105	543	58	0.107	17	36951438	ENSMUSG00000036398	exon	36951423	36951508	-	ENSMUST00000174711	Ppp1r11	protein_coding	85	5
17 37072957	ggggccttccCaggggaccct	89	13	0.146	13	0	0	NA	NA	NA	NA	NA	NA	NA	NA	NA	12	0	0	15	0	0	NA	NA	NA	17	37072957	ENSMUSG00000024462	3UTR	37072853	37074290	+	ENSMUST00000173823	Gabbr1	protein_coding	1437	2
17 46383831	gcggcgctccCggtagccatg	18	0	0	NA	NA	NA	NA	NA	NA	NA	NA	NA	NA	NA	NA	17	0	0	22	0	0	31	4	0.129	17	46383831	ENSMUSG00000015597	5UTR	46383731	46383838	+	ENSMUST00000113481	Zfp318	protein_coding	107	5
17 46503611	cagctgtggcCacatgtcgca	90	1	0.011	10	0	0	11	0	0	NA	NA	NA	16	1	0.062	36	0	0	21	0	0	29	4	0.138	17	46503611	ENSMUSG00000040327	exon	46503472	46503635	-	ENSMUST00000182485	Cul9	protein_coding	163	20
17 46537704	ctgcagctatCagggctctgt	118	3	0.025	15	0	0	14	1	0.071	NA	NA	NA	18	0	0	41	6	0.146	39	5	0.128	32	5	0.156	17	46537704	ENSMUSG00000040327	exon	46537623	46537815	-	ENSMUST00000066026	Cul9	protein_coding	192	10
17 46543729	acccttggggCctcggctgca	67	0	0	10	0	0	21	0	0	NA	NA	NA	12	0	0	29	3	0.103	39	0	0	42	0	0	17	46543729	ENSMUSG00000040327	exon	46543180	46543783	-	ENSMUST00000182315	Cul9	protein_coding	603	21
17 46547203	cccccaacacCggaggtgttg	44	0	0	NA	NA	NA	NA	NA	NA	NA	NA	NA	NA	NA	NA	31	1	0.032	17	1	0.059	24	3	0.125	17	46547203	ENSMUSG00000015605	3UTR	46546839	46549082	-	ENSMUST00000015749	Srf	protein_coding	2243	3
17 46555494	gggcctgaggCggcggcggcg	10	0	0	11	0	0	13	0	0	NA	NA	NA	20	0	0	32	10	0.312	18	3	0.167	30	8	0.267	17	46555494	ENSMUSG00000015605	exon	46555328	46556162	-	ENSMUST00000015749	Srf	protein_coding	834	5
17 46555543	cggcctcaagCggagcctgag	11	0	0	NA	NA	NA	NA	NA	NA	NA	NA	NA	18	0	0	37	4	0.108	50	1	0.02	61	6	0.098	17	46555543	ENSMUSG00000015605	exon	46555328	46556162	-	ENSMUST00000015749	Srf	protein_coding	834	6
17 46555822	cgccatgttaCcgagccaagc	18	0	0	15	0	0	10	0	0	NA	NA	NA	52	0	0	74	4	0.054	74	2	0.027	104	12	0.115	17	46555822	ENSMUSG00000015605	exon	46555328	46556162	-	ENSMUST00000015749	Srf	protein_coding	834	14
17 46642209	gcgcctgcagCgcagcgagca	133	2	0.015	21	1	0.048	19	0	0	NA	NA	NA	41	6	0.146	106	14	0.132	136	15	0.11	130	16	0.123	17	46642209	ENSMUSG00000003546	exon	46642114	46642344	-	ENSMUST00000003642	Klc4	protein_coding	230	10
17 46723347	cctggcacgaCgtgggcgggc	167	2	0.012	30	1	0.033	11	0	0	NA	NA	NA	18	0	0	73	2	0.027	61	9	0.148	67	3	0.045	17	46723347	ENSMUSG00000002763	exon	46723324	46723529	+	ENSMUST00000144964	Pex6	protein_coding	205	3
17 46967259	tgctcagccgCtttgaactct	122	0	0	NA	NA	NA	NA	NA	NA	NA	NA	NA	13	0	0	37	0	0	13	0	0	21	3	0.143	17	46967259	ENSMUSG00000023977	exon	46967190	46967312	-	ENSMUST00000113337	Ubr2	protein_coding	122	13
17 47378349	tgtggggagtCagggccgcct	49	0	0	12	1	0.083	10	0	0	NA	NA	NA	58	19	0.328	100	31	0.31	127	34	0.268	136	35	0.257	17	47378349	ENSMUSG00000034729	3UTR	47378286	47378681	+	ENSMUST00000119945	Mrps10	protein_coding	395	3
17 47621685	attaagtgacCacatgccaag	NA	NA	NA	NA	NA	NA	NA	NA	NA	NA	NA	NA	12	0	0	26	1	0.038	23	0	0	29	3	0.103	17	47621685	ENSMUSG00000083672	exon	47620771	47622339	-	ENSMUST00000120025	Kpna2-ps	processed_pseudogene	1568	13
17 47878447	cgagggtgccCcggggcagcc	79	4	0.051	NA	NA	NA	NA	NA	NA	NA	NA	NA	NA	NA	NA	NA	NA	NA	NA	NA	NA	NA	NA	NA	17	47878447	ENSMUSG00000023991	exon	47878284	47878494	-	ENSMUST00000113265	Foxp4	protein_coding	210	18
17 47878676	cttgctcaacCtccagaggca	111	8	0.072	18	1	0.056	NA	NA	NA	NA	NA	NA	NA	NA	NA	12	0	0	NA	NA	NA	NA	NA	NA	17	47878676	ENSMUSG00000023991	exon	47878607	47878754	-	ENSMUST00000136314	Foxp4	protein_coding	147	11
17 4995476	gctgagcaaaCcgggcgacga	44	4	0.091	12	1	0.083	12	2	0.167	NA	NA	NA	14	5	0.357	11	3	0.273	20	6	0.3	39	11	0.282	17	4995476	ENSMUSG00000069729	exon	4994939	4996492	+	ENSMUST00000092723	Arid1b	protein_coding	1553	8
17 51740234	ccaaaatttcCgtggaagccc	42	2	0.048	NA	NA	NA	NA	NA	NA	NA	NA	NA	44	26	0.591	129	59	0.457	155	66	0.426	164	97	0.591	17	51740234	ENSMUSG00000023927	exon	51738894	51740413	-	ENSMUST00000133574	Satb1	protein_coding	1519	20
17 5341765	gggccgagtgCaggagttcag	244	1	0.004	25	0	0	24	0	0	16	0	0	40	2	0.05	69	7	0.101	72	4	0.056	65	5	0.077	17	5341765	ENSMUSG00000069729	exon	5341363	5343505	+	ENSMUST00000092723	Arid1b	protein_coding	2142	5
17 56009471	ggcggcacggCagggcctggg	48	1	0.021	25	0	0	21	0	0	10	0	0	28	4	0.143	90	12	0.133	76	6	0.08	100	18	0.18	17	56009471	ENSMUSG00000003199	exon	56009333	56009586	+	ENSMUST00000159340	Mpnd	protein_coding	253	13
17 56711413	gtgatgaaacCaagagagctc	196	4	0.02	14	0	0	NA	NA	NA	13	0	0	35	5	0.143	109	15	0.138	104	18	0.173	103	18	0.175	17	56711413	ENSMUSG00000002372	3UTR	56710900	56711769	+	ENSMUST00000002445	Ranbp3	protein_coding	869	11
17 56715134	ctgtttgggaCagggtcccag	46	1	0.022	NA	NA	NA	NA	NA	NA	NA	NA	NA	NA	NA	NA	23	1	0.043	22	4	0.182	20	0	0	17	56715134	ENSMUSG00000054723	3UTR	56713932	56715483	-	ENSMUST00000067931	Vmac	protein_coding	1551	14
17 56751789	ggtggagcttCgagaactttc	11	0	0	NA	NA	NA	NA	NA	NA	NA	NA	NA	NA	NA	NA	NA	NA	NA	10	1	0.1	20	5	0.25	17	56751789	ENSMUSG00000039481	exon	56751325	56751830	-	ENSMUST00000044752	Nrtn	protein_coding	505	21
17 57045638	gcccgcaggtCtccatggtgg	93	8	0.086	16	0	0	NA	NA	NA	NA	NA	NA	NA	NA	NA	12	0	0	12	0	0	10	0	0	17	57045638	ENSMUSG00000046329	exon	57043711	57045663	-	ENSMUST00000040280	Slc25a23	protein_coding	1952	22
17 57055385	ctacctctagCatggaccgcg	267	0	0	17	0	0	16	0	0	NA	NA	NA	NA	NA	NA	39	3	0.077	30	4	0.133	54	2	0.037	17	57055385	ENSMUSG00000046329	exon	57055274	57055385	-	ENSMUST00000171128	Slc25a23	protein_coding	111	23
17 5890136	cttgttcctaCtgactacgtg	48	0	0	NA	NA	NA	NA	NA	NA	NA	NA	NA	NA	NA	NA	23	0	0	30	3	0.1	18	0	0	17	5890136	ENSMUSG00000002365	exon	5890075	5890149	+	ENSMUST00000002436	Snx9	protein_coding	74	19
17 62881071	gtgtgttcagCcaggacccgg	487	0	0	79	12	0.152	38	0	0	28	0	0	NA	NA	NA	NA	NA	NA	NA	NA	NA	NA	NA	NA	17	62881071	ENSMUSG00000048915	exon	62881006	62881317	-	ENSMUST00000076840	Efna5	protein_coding	311	5
17 65803964	gctgatgactCcggtatgtgt	236	0	0	12	0	0	15	0	0	NA	NA	NA	11	0	0	32	4	0.125	52	1	0.019	68	5	0.074	17	65803964	ENSMUSG00000061950	exon	65803860	65803966	+	ENSMUST00000161127	Ppp4r1	protein_coding	106	22
17 6948113	ggaagcagttCgacgctcaac	87	0	0	NA	NA	NA	NA	NA	NA	NA	NA	NA	15	6	0.4	66	15	0.227	54	24	0.444	60	25	0.417	17	6948113	ENSMUSG00000023806	5UTR	6948091	6948356	-	ENSMUST00000024572	Rsph3b	protein_coding	265	1
17 6948237	cccgcttcccCgagagcggcg	26	0	0	NA	NA	NA	NA	NA	NA	NA	NA	NA	NA	NA	NA	28	5	0.179	22	1	0.045	33	2	0.061	17	6948237	ENSMUSG00000023806	5UTR	6948091	6948356	-	ENSMUST00000024572	Rsph3b	protein_coding	265	3
17 73108079	gttcttctccCaggttgtgac	38	0	0	NA	NA	NA	10	0	0	NA	NA	NA	NA	NA	NA	11	0	0	22	3	0.136	12	0	0	17	73108079	ENSMUSG00000054469	5UTR	73107988	73108156	+	ENSMUST00000149064	Lclat1	protein_coding	168	3
17 7946044	cccgtttctcCgagagcggcg	12	0	0	NA	NA	NA	NA	NA	NA	NA	NA	NA	NA	NA	NA	35	3	0.086	38	6	0.158	50	4	0.08	17	7946044	ENSMUSG00000073471	exon	7945653	7946303	+	ENSMUST00000097423	Rsph3a	protein_coding	650	14
17 83502289	cctcgggactCaggcggtgtc	1966	44	0.022	245	26	0.106	189	5	0.026	94	3	0.032	533	18	0.034	1830	93	0.051	1722	78	0.045	2060	105	0.051	17	83502289	ENSMUSG00000024248	3UTR	83501919	83502602	-	ENSMUST00000167741	Cox7a2l	protein_coding	683	10
17 83762985	tacggatcgaCagattgacca	92	0	0	NA	NA	NA	NA	NA	NA	NA	NA	NA	NA	NA	NA	24	0	0	28	3	0.107	44	0	0	17	83762985	ENSMUSG00000055817	5UTR	83762911	83763013	+	ENSMUST00000177069	Mta3	protein_coding	102	4
17 84628351	gcgaaggggaCggagctgaaa	169	0	0	34	0	0	21	0	0	13	0	0	30	3	0.1	26	0	0	56	0	0	49	0	0	17	84628351	ENSMUSG00000024253	exon	84628285	84628402	+	ENSMUST00000025101	Dync2li1	protein_coding	117	13
17 86828705	caaaggacttCggggcccgag	55	1	0.018	14	0	0	NA	NA	NA	NA	NA	NA	197	4	0.02	339	9	0.027	333	14	0.042	365	16	0.044	17	86828705	ENSMUSG00000024140	exon	86828690	86828816	+	ENSMUST00000024954	Epas1	protein_coding	126	3
17 88489194	ttgtgatgttCttagagacag	18	0	0	NA	NA	NA	NA	NA	NA	NA	NA	NA	NA	NA	NA	21	3	0.143	18	0	0	20	0	0	17	88489194	ENSMUSG00000034998	3UTR	88486927	88490533	+	ENSMUST00000112238	Foxn2	protein_coding	3606	12
18 12136953	aaaactatcgCaaagttcatc	71	0	0	NA	NA	NA	NA	NA	NA	NA	NA	NA	58	6	0.103	182	19	0.104	139	20	0.144	127	9	0.071	18	12136953	ENSMUSG00000024404	exon	12136928	12137035	+	ENSMUST00000025270	Riok3	protein_coding	107	6
18 12139457	aacattctacCgctgtaagca	50	0	0	NA	NA	NA	NA	NA	NA	NA	NA	NA	43	8	0.186	125	26	0.208	78	13	0.167	72	16	0.222	18	12139457	ENSMUSG00000024404	exon	12139317	12139460	+	ENSMUST00000025270	Riok3	protein_coding	143	22
18 12208376	tacgagtttgCtccacggtcc	170	0	0	21	0	0	12	0	0	NA	NA	NA	NA	NA	NA	25	3	0.12	22	0	0	31	0	0	18	12208376	ENSMUSG00000024413	exon	12208307	12208407	-	ENSMUST00000025279	Npc1	protein_coding	100	16
18 12643916	gtggccgcggCggagggagga	37	9	0.25	11	2	0.182	NA	NA	NA	NA	NA	NA	NA	NA	NA	NA	NA	NA	NA	NA	NA	NA	NA	NA	18	12643916	ENSMUSG00000024424	exon	12643344	12644043	+	ENSMUST00000141060	Ttc39c	protein_coding	699	19
18 15391794	gtgccatggtCatgttctgag	17	0	0	NA	NA	NA	NA	NA	NA	NA	NA	NA	29	4	0.138	110	8	0.073	94	0	0	85	4	0.047	18	15391794	ENSMUSG00000024411	3UTR	15389394	15393450	-	ENSMUST00000079081	Aqp4	protein_coding	4056	11
18 32233764	agtcatttctCagaggtacta	15	1	0.067	NA	NA	NA	NA	NA	NA	NA	NA	NA	NA	NA	NA	23	4	0.174	22	2	0.091	33	1	0.03	18	32233764	ENSMUSG00000024383	3UTR	32228349	32236751	+	ENSMUST00000096575	Map3k2	protein_coding	8402	12
18 34777301	gggccatgagCggggcggtgc	84	1	0.012	13	0	0	11	0	0	NA	NA	NA	NA	NA	NA	28	3	0.107	29	1	0.034	25	0	0	18	34777301	ENSMUSG00000038773	exon	34777008	34777325	+	ENSMUST00000043775	Kdm3b	protein_coding	317	21
18 35653865	aggaagtcgtCagcagaagga	NA	NA	NA	NA	NA	NA	NA	NA	NA	NA	NA	NA	81	17	0.21	124	26	0.21	99	18	0.182	110	23	0.209	18	35653865	ENSMUSG00000073600	exon	35652167	35655187	-	ENSMUST00000097619	Prob1	protein_coding	3020	13
18 37522753	ggctctctttCtccagttgaa	117	15	0.128	NA	NA	NA	NA	NA	NA	NA	NA	NA	NA	NA	NA	NA	NA	NA	NA	NA	NA	NA	NA	NA	18	37522753	ENSMUSG00000073591	3UTR	37520866	37524479	+	ENSMUST00000192409	Pcdhb22	protein_coding	3613	10
18 37643276	gcttgaaaacCatcgataaga	NA	NA	NA	NA	NA	NA	NA	NA	NA	NA	NA	NA	12	0	0	26	3	0.115	NA	NA	NA	29	0	0	18	37643276	ENSMUSG00000051316	exon	37640491	37643532	-	ENSMUST00000066272	Taf7	protein_coding	3041	21
18 38258109	gttgcaaagtCcaggctcttt	742	38	0.051	57	3	0.053	39	4	0.103	27	3	0.111	181	31	0.171	563	111	0.197	600	128	0.213	595	133	0.224	18	38258109	ENSMUSG00000024442	exon	38258028	38258186	+	ENSMUST00000025314	0610009O20Rik	protein_coding	158	12
18 38261209	gtggccatctCggagccagcc	190	3	0.016	NA	NA	NA	NA	NA	NA	NA	NA	NA	NA	NA	NA	34	6	0.176	17	2	0.118	23	2	0.087	18	38261209	ENSMUSG00000024442	exon	38261064	38261285	+	ENSMUST00000025314	0610009O20Rik	protein_coding	221	15
18 38296761	gggcatcctgCggaactttag	68	0	0	NA	NA	NA	NA	NA	NA	NA	NA	NA	25	4	0.16	104	0	0	160	0	0	146	0	0	18	38296761	ENSMUSG00000060450	5UTR	38296635	38296798	+	ENSMUST00000072376	Rnf14	protein_coding	163	4
18 46741519	ggttgtgctgCagctcccctc	48	0	0	NA	NA	NA	NA	NA	NA	NA	NA	NA	24	3	0.125	66	0	0	107	0	0	104	0	0	18	46741519	ENSMUSG00000032905	exon	46741381	46741579	-	ENSMUST00000035648	Atg12	protein_coding	198	16
18 46990517	tgcaaatggcCcactctgctc	121	0	0	NA	NA	NA	NA	NA	NA	NA	NA	NA	27	3	0.111	45	0	0	53	0	0	61	0	0	18	46990517	ENSMUSG00000042705	exon	46990479	46990589	+	ENSMUST00000049388	Commd10	protein_coding	110	8
18 56740003	acatggagatCagcgcctaca	1123	7	0.006	169	2	0.012	121	0	0	102	0	0	28	3	0.107	65	0	0	63	0	0	69	0	0	18	56740003	ENSMUSG00000024590	exon	56739821	56740041	+	ENSMUST00000025486	Lmnb1	protein_coding	220	19
18 57295591	cagctttaccCcaaggctttt	170	7	0.041	13	2	0.154	NA	NA	NA	NA	NA	NA	NA	NA	NA	NA	NA	NA	NA	NA	NA	NA	NA	NA	18	57295591	ENSMUSG00000024593	3UTR	57294056	57297467	+	ENSMUST00000075770	Megf10	protein_coding	3411	9
18 5766983	aaatcagaaaCggacaaaagc	165	0	0	21	0	0	15	0	0	NA	NA	NA	36	0	0	29	0	0	20	4	0.2	31	0	0	18	5766983	ENSMUSG00000024238	exon	5766392	5768025	+	ENSMUST00000177030	Zeb1	protein_coding	1633	8
18 57910257	agcatggtgtCaggatttgca	105	18	0.171	NA	NA	NA	NA	NA	NA	NA	NA	NA	NA	NA	NA	NA	NA	NA	NA	NA	NA	NA	NA	NA	18	57910257	ENSMUSG00000024597	exon	57910241	57910348	+	ENSMUST00000115366	Slc12a2	protein_coding	107	4
18 60576401	ccaatttcaaCagggttgctc	NA	NA	NA	NA	NA	NA	NA	NA	NA	NA	NA	NA	21	5	0.238	41	6	0.146	79	12	0.152	62	14	0.226	18	60576401	ENSMUSG00000049173	exon	60576316	60576518	-	ENSMUST00000056533	Myoz3	protein_coding	202	10
18 60777849	agtcagccctCagagctcttg	8424	229	0.027	730	16	0.022	565	14	0.025	387	8	0.021	1833	285	0.155	6944	1197	0.172	6447	1082	0.168	8150	1555	0.191	18	60777849	ENSMUSG00000024608	exon	60777813	60777889	+	ENSMUST00000137400	Rps14	protein_coding	76	11
18 61129085	tcatgaatgaCtccaactatg	NA	NA	NA	NA	NA	NA	NA	NA	NA	NA	NA	NA	19	11	0.579	55	24	0.436	81	39	0.481	65	22	0.338	18	61129085	ENSMUSG00000024621	exon	61128987	61129109	+	ENSMUST00000115268	Csf1r	protein_coding	122	18
18 61130177	ctgcttcctcCtccaggagca	NA	NA	NA	NA	NA	NA	NA	NA	NA	NA	NA	NA	27	4	0.148	43	0	0	48	0	0	42	0	0	18	61130177	ENSMUSG00000024621	exon	61130104	61130212	+	ENSMUST00000115268	Csf1r	protein_coding	108	16
18 61146552	tactagctctCtggccgggcc	22	0	0	NA	NA	NA	NA	NA	NA	NA	NA	NA	NA	NA	NA	27	4	0.148	NA	NA	NA	16	0	0	18	61146552	ENSMUSG00000024622	exon	61146429	61146556	-	ENSMUST00000091884	Hmgxb3	protein_coding	127	22
18 61194858	aacatgttacCaggattaact	100	14	0.14	NA	NA	NA	NA	NA	NA	NA	NA	NA	NA	NA	NA	NA	NA	NA	NA	NA	NA	NA	NA	NA	18	61194858	ENSMUSG00000034320	3UTR	61192919	61198137	-	ENSMUST00000146409	Slc26a2	protein_coding	5218	7
18 61310500	gcagctccccCagggatccca	NA	NA	NA	NA	NA	NA	NA	NA	NA	NA	NA	NA	10	3	0.3	20	3	0.15	19	2	0.105	16	1	0.062	18	61310500	ENSMUSG00000033871	exon	61310407	61311508	-	ENSMUST00000063307	Ppargc1b	protein_coding	1101	2
18 6439613	ccctcctcatCctctgtagat	51	0	0	NA	NA	NA	NA	NA	NA	NA	NA	NA	21	3	0.143	19	0	0	13	0	0	NA	NA	NA	18	6439613	ENSMUSG00000024240	exon	6439592	6439955	-	ENSMUST00000124926	Epc1	protein_coding	363	2
18 64457224	cacagtgcctCagggaagggg	58	0	0	NA	NA	NA	NA	NA	NA	NA	NA	NA	36	1	0.028	114	9	0.079	107	11	0.103	88	3	0.034	18	64457224	ENSMUSG00000024588	3UTR	64456550	64458082	-	ENSMUST00000025484	Fech	protein_coding	1532	8
18 64464128	agaagagaagCgaggtggtca	86	1	0.012	NA	NA	NA	14	0	0	NA	NA	NA	133	22	0.165	365	55	0.151	288	46	0.16	282	53	0.189	18	64464128	ENSMUSG00000024588	exon	64464086	64464184	-	ENSMUST00000025484	Fech	protein_coding	98	10
18 64507847	gtcagtgttaCaatggagtag	577	0	0	69	1	0.015	69	23	0.333	39	0	0	209	0	0	888	0	0	869	0	0	826	0	0	18	64507847	ENSMUSG00000024587	exon	64507772	64507858	-	ENSMUST00000025483	Nars	protein_coding	86	20
18 68261026	tgtgtgacagCcatctaaagc	12	1	0.083	NA	NA	NA	NA	NA	NA	NA	NA	NA	10	0	0	23	3	0.13	17	0	0	14	0	0	18	68261026	ENSMUSG00000038121	3UTR	68260187	68268718	-	ENSMUST00000042852	Fam210a	protein_coding	8531	2
18 68261753	cagaggtcttCagggcttgtt	11	0	0	NA	NA	NA	NA	NA	NA	NA	NA	NA	NA	NA	NA	34	2	0.059	17	3	0.176	21	3	0.143	18	68261753	ENSMUSG00000038121	3UTR	68260187	68268718	-	ENSMUST00000042852	Fam210a	protein_coding	8531	4
18 68264926	agtctcagagCatggctcctt	31	0	0	NA	NA	NA	NA	NA	NA	NA	NA	NA	24	3	0.125	153	0	0	176	0	0	207	0	0	18	68264926	ENSMUSG00000038121	3UTR	68260187	68268718	-	ENSMUST00000042852	Fam210a	protein_coding	8531	11
18 68267781	ggtcttttatCcctggtcaaa	99	0	0	NA	NA	NA	NA	NA	NA	NA	NA	NA	25	3	0.12	102	1	0.01	58	5	0.086	69	4	0.058	18	68267781	ENSMUSG00000038121	3UTR	68260187	68268718	-	ENSMUST00000042852	Fam210a	protein_coding	8531	17
18 68323944	agaatttactCgggaacagtc	22	0	0	NA	NA	NA	NA	NA	NA	NA	NA	NA	21	6	0.286	24	3	0.125	38	4	0.105	51	8	0.157	18	68323944	ENSMUSG00000009535	3UTR	68321356	68324852	+	ENSMUST00000009679	Rnmt	protein_coding	3496	14
18 74276512	tgctcgacaaCtccaactgag	56	7	0.125	NA	NA	NA	NA	NA	NA	NA	NA	NA	NA	NA	NA	23	0	0	14	0	0	10	1	0.1	18	74276512	ENSMUSG00000024561	exon	74276407	74276715	+	ENSMUST00000097530	Mbd1	protein_coding	308	8
18 75018903	ccgtgcacacCcgggcccctg	142	2	0.014	23	0	0	NA	NA	NA	NA	NA	NA	137	18	0.131	357	23	0.065	323	17	0.053	367	28	0.076	18	75018903	ENSMUSG00000035765	5UTR	75018772	75018984	+	ENSMUST00000039608	Dym	protein_coding	212	4
18 76287972	aaagggttgcCacatgttata	30	7	0.233	NA	NA	NA	NA	NA	NA	NA	NA	NA	NA	NA	NA	NA	NA	NA	NA	NA	NA	NA	NA	NA	18	76287972	ENSMUSG00000024563	3UTR	76287928	76288121	+	ENSMUST00000172198	Smad2	protein_coding	193	5
18 7869434	gcgccagtaaCggggaggtgc	312	140	0.449	74	36	0.486	64	20	0.312	26	4	0.154	24	10	0.417	51	32	0.627	88	59	0.67	83	60	0.723	18	7869434	ENSMUSG00000024283	5UTR	7869197	7869574	+	ENSMUST00000167020	Wac	protein_coding	377	4
18 78856950	tctttgcaggCaaagccacag	183	0	0	19	0	0	13	0	0	13	0	0	27	0	0	35	4	0.114	25	0	0	23	0	0	18	78856950	ENSMUSG00000024548	exon	78856484	78859931	-	ENSMUST00000025430	Setbp1	protein_coding	3447	3
18 80197262	cagaggagcgCtgcctacatg	208	0	0	23	0	0	NA	NA	NA	NA	NA	NA	20	3	0.15	154	0	0	108	0	0	124	0	0	18	80197262	ENSMUSG00000024570	exon	80197250	80197362	-	ENSMUST00000025462	Rbfa	protein_coding	112	3
18 80698448	ccagacccaaCggggccccga	NA	NA	NA	NA	NA	NA	NA	NA	NA	NA	NA	NA	NA	NA	NA	37	2	0.054	29	1	0.034	33	4	0.121	18	80698448	ENSMUSG00000033016	exon	80697555	80698656	-	ENSMUST00000170905	Nfatc1	protein_coding	1101	18
18 80713010	atcggagcggCggggcacgag	NA	NA	NA	NA	NA	NA	NA	NA	NA	NA	NA	NA	NA	NA	NA	10	0	0	21	3	0.143	29	0	0	18	80713010	ENSMUSG00000033016	5UTR	80712767	80713071	-	ENSMUST00000170905	Nfatc1	protein_coding	304	5
18 82692613	cgcgcccatcCggggactcgg	12	0	0	NA	NA	NA	NA	NA	NA	NA	NA	NA	NA	NA	NA	24	0	0	17	1	0.059	33	4	0.121	18	82692613	ENSMUSG00000097141	exon	82692284	82694176	+	ENSMUST00000181931	Gm10524	TEC	1892	4
18 82693197	gaaagtatccCagcacgtcct	50	0	0	NA	NA	NA	NA	NA	NA	NA	NA	NA	NA	NA	NA	24	2	0.083	15	2	0.133	25	3	0.12	18	82693197	ENSMUSG00000097141	exon	82692284	82694176	+	ENSMUST00000181931	Gm10524	TEC	1892	11
18 84013482	ggagcgggtgCacatctccaa	109	1	0.009	15	0	0	10	0	0	NA	NA	NA	10	0	0	22	3	0.136	NA	NA	NA	NA	NA	NA	18	84013482	ENSMUSG00000046982	exon	84011627	84016241	-	ENSMUST00000060303	Tshz1	protein_coding	4614	9
18 84095137	ctccaagtacCaggctgccat	74	0	0	12	0	0	NA	NA	NA	NA	NA	NA	15	0	0	45	0	0	29	3	0.103	39	0	0	18	84095137	ENSMUSG00000049090	exon	84094410	84097514	+	ENSMUST00000060223	Zadh2	protein_coding	3104	6
18 84667909	cacaggcagaCaggcaagaat	113	0	0	10	0	0	NA	NA	NA	12	0	0	NA	NA	NA	39	0	0	28	3	0.107	44	0	0	18	84667909	ENSMUSG00000024644	3UTR	84667470	84668030	-	ENSMUST00000025546	Cndp2	protein_coding	560	15
18 84677368	gataaggggcCagtggccggg	233	0	0	58	1	0.017	36	0	0	26	0	0	24	3	0.125	50	0	0	73	0	0	69	0	0	18	84677368	ENSMUSG00000024644	exon	84677319	84677407	-	ENSMUST00000168419	Cndp2	protein_coding	88	13
18 9213438	cgcctcctccCggcgagcagc	637	32	0.05	65	4	0.062	25	3	0.12	33	4	0.121	NA	NA	NA	NA	NA	NA	11	2	0.182	NA	NA	NA	18	9213438	ENSMUSG00000036904	exon	9212856	9216201	+	ENSMUST00000041080	Fzd8	protein_coding	3345	4
18 9315576	gagaagcatcCggggagccag	13	0	0	NA	NA	NA	NA	NA	NA	NA	NA	NA	12	8	0.667	21	6	0.286	23	12	0.522	43	20	0.465	18	9315576	ENSMUSG00000024286	3UTR	9314044	9316555	-	ENSMUST00000053917	Ccny	protein_coding	2511	11
18 9319433	agcccctaagCagagagcgtg	205	0	0	12	2	0.167	NA	NA	NA	NA	NA	NA	32	4	0.125	172	8	0.047	139	7	0.05	140	6	0.043	18	9319433	ENSMUSG00000024286	exon	9319409	9319571	-	ENSMUST00000053917	Ccny	protein_coding	162	4
19 10256317	gatcagtatcCggggaacact	81	1	0.012	NA	NA	NA	NA	NA	NA	NA	NA	NA	12	2	0.167	11	1	0.091	14	5	0.357	20	5	0.25	19	10256317	ENSMUSG00000035735	3UTR	10256297	10256380	-	ENSMUST00000125567	Dagla	protein_coding	83	5
19 10713585	aatcttgatgCagggtgaccc	37	0	0	NA	NA	NA	NA	NA	NA	NA	NA	NA	NA	NA	NA	27	4	0.148	32	3	0.094	32	0	0	19	10713585	ENSMUSG00000048832	3UTR	10713235	10714419	+	ENSMUST00000087951	Vps37c	protein_coding	1184	6
19 10906885	ggtgggcatcCtgggccatga	NA	NA	NA	NA	NA	NA	NA	NA	NA	NA	NA	NA	NA	NA	NA	22	0	0	28	3	0.107	29	0	0	19	10906885	ENSMUSG00000024735	3UTR	10905133	10909559	+	ENSMUST00000179297	Prpf19	protein_coding	4426	8
19 15969139	actgacgagaCtgaagattct	46	0	0	NA	NA	NA	NA	NA	NA	NA	NA	NA	NA	NA	NA	26	6	0.231	13	0	0	19	0	0	19	15969139	ENSMUSG00000041491	exon	15969072	15969200	-	ENSMUST00000047704	Cep78	protein_coding	128	12
19 15974370	aagggaaaagCaaccattaga	35	3	0.086	NA	NA	NA	NA	NA	NA	NA	NA	NA	NA	NA	NA	NA	NA	NA	NA	NA	NA	12	0	0	19	15974370	ENSMUSG00000041491	exon	15974356	15974467	-	ENSMUST00000047704	Cep78	protein_coding	111	3
19 16267178	gcggcaagttCaaggtggaga	372	5	0.013	50	2	0.04	22	1	0.045	NA	NA	NA	44	6	0.136	194	50	0.258	144	28	0.194	184	45	0.245	19	16267178	ENSMUSG00000075268	exon	16267061	16267621	-	ENSMUST00000099988	Gm10819	processed_pseudogene	560	5
19 16658659	ccagtgggctCtagaaagctg	124	0	0	13	0	0	NA	NA	NA	NA	NA	NA	25	3	0.12	38	0	0	40	0	0	33	0	0	19	16658659	ENSMUSG00000046230	exon	16658604	16658733	-	ENSMUST00000068156	Vps13a	protein_coding	129	10
19 20375318	aggcattgatCaggattatgg	188	2	0.011	NA	NA	NA	10	0	0	NA	NA	NA	NA	NA	NA	23	0	0	28	3	0.107	17	0	0	19	20375318	ENSMUSG00000024659	exon	20375225	20375587	-	ENSMUST00000163902	Anxa1	protein_coding	362	6
19 23979664	gagcacgcatCaagggtgtgg	114	0	0	NA	NA	NA	NA	NA	NA	NA	NA	NA	13	0	0	46	0	0	39	4	0.103	12	1	0.083	19	23979664	ENSMUSG00000071604	exon	23979586	23979715	-	ENSMUST00000096164	Fam189a2	protein_coding	129	14
19 24030870	ggacctcaggCcgggggtcct	73	7	0.096	17	1	0.059	NA	NA	NA	NA	NA	NA	NA	NA	NA	48	19	0.396	52	9	0.173	61	18	0.295	19	24030870	ENSMUSG00000071604	exon	24030548	24031019	-	ENSMUST00000096164	Fam189a2	protein_coding	471	16
19 24280512	ggacggcgtcCcgggcctccg	19	0	0	NA	NA	NA	NA	NA	NA	NA	NA	NA	12	0	0	80	5	0.062	61	7	0.115	90	7	0.078	19	24280512	ENSMUSG00000059363	exon	24280407	24280568	-	ENSMUST00000123684	Fxn	protein_coding	161	15
19 24476945	cgatttcattCcggtgtctcc	75	3	0.04	NA	NA	NA	NA	NA	NA	NA	NA	NA	22	10	0.455	43	10	0.233	29	10	0.345	39	21	0.538	19	24476945	ENSMUSG00000074922	exon	24476502	24477356	-	ENSMUST00000099556	Fam122a	protein_coding	854	12
19 24683562	ggcacgtggaCgagggcagag	NA	NA	NA	NA	NA	NA	NA	NA	NA	NA	NA	NA	NA	NA	NA	34	11	0.324	39	7	0.179	35	12	0.343	19	24683562	ENSMUSG00000041731	3UTR	24683016	24684484	-	ENSMUST00000047666	Pgm5	protein_coding	1468	7
19 26640505	acggccacagCggtgcccggg	182	0	0	NA	NA	NA	NA	NA	NA	NA	NA	NA	14	0	0	30	3	0.1	38	0	0	31	0	0	19	26640505	ENSMUSG00000024921	exon	26640388	26640649	+	ENSMUST00000176030	Smarca2	protein_coding	261	10
19 26683908	ggttgagtctCagcttccgga	163	0	0	38	0	0	23	5	0.217	14	0	0	60	0	0	133	0	0	108	0	0	113	0	0	19	26683908	ENSMUSG00000024921	exon	26683809	26683922	+	ENSMUST00000175935	Smarca2	protein_coding	113	20
19 29577643	tcagcacactCagattgagac	41	0	0	NA	NA	NA	NA	NA	NA	NA	NA	NA	NA	NA	NA	20	3	0.15	NA	NA	NA	NA	NA	NA	19	29577643	ENSMUSG00000038658	exon	29577583	29577735	+	ENSMUST00000043610	Ric1	protein_coding	152	9
19 3455260	ttgctgacccCagccaggact	232	5	0.022	20	0	0	24	1	0.042	12	0	0	14	0	0	72	3	0.042	47	0	0	40	4	0.1	19	3455260	ENSMUSG00000024908	3UTR	3454933	3456999	-	ENSMUST00000172362	Ppp6r3	protein_coding	2066	3
19 34612633	aaacagcaaaCataggaagca	NA	NA	NA	NA	NA	NA	NA	NA	NA	NA	NA	NA	15	0	0	35	0	0	25	3	0.12	24	0	0	19	34612633	ENSMUSG00000062488	exon	34611431	34613401	+	ENSMUST00000076249	I830012O16Rik	protein_coding	1970	14
19 3620068	ggcctctgcaCtggactttga	308	20	0.065	16	2	0.125	NA	NA	NA	NA	NA	NA	NA	NA	NA	NA	NA	NA	NA	NA	NA	NA	NA	NA	19	3620068	ENSMUSG00000024913	3UTR	3620015	3620304	-	ENSMUST00000177330	Lrp5	protein_coding	289	4
19 3652134	cggctccttcCggtgagtgcc	606	0	0	79	0	0	61	0	0	30	0	0	27	4	0.148	31	0	0	47	0	0	31	0	0	19	3652134	ENSMUSG00000024913	exon	3652133	3652330	-	ENSMUST00000177330	Lrp5	protein_coding	197	1
19 36834449	gcgtctcctgCggggggcctc	25	0	0	49	1	0.02	32	1	0.031	NA	NA	NA	NA	NA	NA	18	1	0.056	23	3	0.13	23	6	0.261	19	36834449	ENSMUSG00000024811	5UTR	36834232	36834537	+	ENSMUST00000025729	Tnks2	protein_coding	305	4
19 36873823	caaagaaaaaCagagatggta	556	11	0.02	10	0	0	25	0	0	NA	NA	NA	16	8	0.5	25	9	0.36	18	2	0.111	20	4	0.2	19	36873823	ENSMUSG00000024811	exon	36873797	36874016	+	ENSMUST00000164665	Tnks2	protein_coding	219	3
19 37221633	ataaagcacgCagggccgggg	77	1	0.013	NA	NA	NA	NA	NA	NA	NA	NA	NA	19	0	0	26	3	0.115	NA	NA	NA	27	0	0	19	37221633	ENSMUSG00000023307	3UTR	37221507	37221977	+	ENSMUST00000128530	2022-03-05	protein_coding	470	5
19 37329019	attattatttCgatgtttccc	163	4	0.025	11	1	0.091	NA	NA	NA	NA	NA	NA	17	5	0.294	81	13	0.16	39	1	0.026	59	8	0.136	19	37329019	ENSMUSG00000056999	exon	37328981	37329188	-	ENSMUST00000154308	Ide	protein_coding	207	5
19 3908967	ctgccaacatCcaggctgact	147	2	0.014	19	0	0	NA	NA	NA	NA	NA	NA	12	1	0.083	68	12	0.176	53	11	0.208	80	7	0.087	19	3908967	ENSMUSG00000059734	exon	3908870	3909074	-	ENSMUST00000075092	Ndufs8	protein_coding	204	11
19 4001847	gacacagaacCaggggtatac	78	0	0	NA	NA	NA	NA	NA	NA	NA	NA	NA	49	6	0.122	113	9	0.08	104	6	0.058	135	6	0.044	19	4001847	ENSMUSG00000024869	exon	4001796	4003814	+	ENSMUST00000155405	Nudt8	protein_coding	2018	1
19 40349997	ctgggagcccCcagataagaa	37	0	0	NA	NA	NA	NA	NA	NA	NA	NA	NA	30	3	0.1	96	0	0	91	0	0	60	0	0	19	40349997	ENSMUSG00000025006	exon	40349899	40350013	-	ENSMUST00000165212	Sorbs1	protein_coding	114	20
19 40352289	tcactcaagtCcagcccggaa	43	0	0	NA	NA	NA	NA	NA	NA	NA	NA	NA	27	3	0.111	51	0	0	57	0	0	31	0	0	19	40352289	ENSMUSG00000025006	exon	40352277	40352406	-	ENSMUST00000165469	Sorbs1	protein_coding	129	3
19 4157712	atgacacagcCctcagtgaga	67	0	0	NA	NA	NA	NA	NA	NA	NA	NA	NA	37	4	0.108	132	0	0	109	0	0	113	0	0	19	4157712	ENSMUSG00000024830	3UTR	4157682	4157789	-	ENSMUST00000130469	Rps6kb2	protein_coding	107	6
19 41624541	tgtctccaccCtccaagaggg	56	5	0.089	NA	NA	NA	NA	NA	NA	NA	NA	NA	NA	NA	NA	NA	NA	NA	NA	NA	NA	NA	NA	NA	19	41624541	ENSMUSG00000025020	exon	41624498	41624569	-	ENSMUST00000169141	Slit1	protein_coding	71	14
19 4169720	aggcctgcggCgcgctcgagg	NA	NA	NA	NA	NA	NA	NA	NA	NA	NA	NA	NA	69	7	0.101	88	6	0.068	124	3	0.024	130	6	0.046	19	4169720	ENSMUSG00000075289	exon	4169528	4169808	-	ENSMUST00000167055	Carns1	protein_coding	280	16
19 4170852	gtgtcggattCagggtgatag	NA	NA	NA	NA	NA	NA	NA	NA	NA	NA	NA	NA	24	5	0.208	48	0	0	43	3	0.07	62	2	0.032	19	4170852	ENSMUSG00000075289	exon	4170826	4170911	-	ENSMUST00000167055	Carns1	protein_coding	85	8
19 41767268	cagagtcagtCaggagtgatg	70	0	0	NA	NA	NA	NA	NA	NA	NA	NA	NA	39	4	0.103	60	0	0	44	0	0	60	0	0	19	41767268	ENSMUSG00000025154	3UTR	41766588	41770185	-	ENSMUST00000026150	Arhgap19	protein_coding	3597	4
19 41769014	gcagtctctgCagggtcccca	46	0	0	12	0	0	NA	NA	NA	NA	NA	NA	25	3	0.12	73	0	0	60	0	0	87	0	0	19	41769014	ENSMUSG00000025154	3UTR	41766588	41770185	-	ENSMUST00000026150	Arhgap19	protein_coding	3597	13
19 41878066	gcaggcagcaCagtggagtcg	55	0	0	NA	NA	NA	NA	NA	NA	NA	NA	NA	22	5	0.227	68	1	0.015	78	0	0	75	2	0.027	19	41878066	ENSMUSG00000035049	exon	41878029	41878093	-	ENSMUST00000038677	Rrp12	protein_coding	64	14
19 4195370	gcagccagatCctggggcaac	46	0	0	NA	NA	NA	NA	NA	NA	NA	NA	NA	NA	NA	NA	28	4	0.143	25	0	0	38	0	0	19	4195370	ENSMUSG00000024824	3UTR	4195198	4195986	-	ENSMUST00000025740	Rad9a	protein_coding	788	4
19 42184160	ggaggctgagCcagatgagga	537	0	0	84	0	0	94	0	0	59	0	0	25	3	0.12	98	0	0	108	1	0.009	105	0	0	19	42184160	ENSMUSG00000018820	exon	42184118	42184189	+	ENSMUST00000169536	Zfyve27	protein_coding	71	14
19 42761017	caggatcgtcCtgggagtgag	127	0	0	13	0	0	NA	NA	NA	NA	NA	NA	NA	NA	NA	10	0	0	22	3	0.136	15	0	0	19	42761017	ENSMUSG00000025188	exon	42761012	42761073	-	ENSMUST00000160455	Hps1	protein_coding	61	3
19 4288415	caaaaggaatCaaggtactgc	159	0	0	28	0	0	12	0	0	NA	NA	NA	62	7	0.113	145	18	0.124	115	11	0.096	113	5	0.044	19	4288415	ENSMUSG00000024858	exon	4288412	4288507	-	ENSMUST00000025791	Adrbk1	protein_coding	95	1
19 43912380	gtttgggaagCatggagcctg	14	0	0	NA	NA	NA	NA	NA	NA	NA	NA	NA	NA	NA	NA	34	0	0	29	3	0.103	40	0	0	19	43912380	ENSMUSG00000025195	5UTR	43912380	43912392	-	ENSMUST00000026209	Dnmbp	protein_coding	12	1
19 44571719	aggctacaaaCcaggtggcaa	42	0	0	NA	NA	NA	NA	NA	NA	NA	NA	NA	158	11	0.07	329	40	0.122	353	15	0.042	365	36	0.099	19	44571719	ENSMUSG00000036450	3UTR	44571159	44576274	+	ENSMUST00000040455	Hif1an	protein_coding	5115	2
19 44573677	ctcacctaggCtagggtctca	35	0	0	NA	NA	NA	NA	NA	NA	NA	NA	NA	82	25	0.305	189	40	0.213	190	35	0.184	174	39	0.224	19	44573677	ENSMUSG00000036450	3UTR	44571159	44576274	+	ENSMUST00000040455	Hif1an	protein_coding	5115	9
19 45078882	ctgaacgccaCgggattctcc	424	7	0.017	48	2	0.042	33	1	0.03	15	0	0	55	6	0.109	85	11	0.129	95	16	0.168	100	6	0.06	19	45078882	ENSMUSG00000025213	exon	45078867	45079289	+	ENSMUST00000026234	Kazald1	protein_coding	422	1
19 45079055	ctggaaaaggCgagcagggtc	364	10	0.027	59	0	0	30	0	0	18	0	0	24	3	0.125	111	16	0.144	124	20	0.161	123	9	0.073	19	45079055	ENSMUSG00000025213	3UTR	45078968	45079289	+	ENSMUST00000026234	Kazald1	protein_coding	321	5
19 45577626	agacttccggCgtgggtttta	89	2	0.022	17	0	0	11	0	0	NA	NA	NA	49	0	0	89	9	0.101	106	4	0.038	144	5	0.035	19	45577626	ENSMUSG00000041035	3UTR	45577576	45578279	+	ENSMUST00000047057	Dpcd	protein_coding	703	2
19 45636337	gacggcccttCagagtcttct	104	1	0.01	13	0	0	NA	NA	NA	NA	NA	NA	43	9	0.209	81	9	0.111	95	16	0.168	96	17	0.177	19	45636337	ENSMUSG00000040913	exon	45636263	45636448	-	ENSMUST00000159590	Fbxw4	protein_coding	185	9
19 45660018	tggcggaggaCgcggcggagg	86	0	0	14	0	0	15	0	0	NA	NA	NA	34	3	0.088	106	8	0.075	144	3	0.021	180	22	0.122	19	45660018	ENSMUSG00000040913	exon	45659776	45660312	-	ENSMUST00000046869	Fbxw4	protein_coding	536	10
19 45749109	cgctccttcaCtttcaaggtt	139	0	0	17	0	0	NA	NA	NA	10	0	0	20	0	0	40	4	0.1	43	0	0	47	0	0	19	45749109	ENSMUSG00000056209	exon	45749057	45749549	-	ENSMUST00000144165	Npm3	protein_coding	492	3
19 46309930	gctgctggatCggcacggaga	188	0	0	18	0	0	11	0	0	10	0	0	35	6	0.171	68	0	0	67	1	0.015	73	4	0.055	19	46309930	ENSMUSG00000025225	exon	46309843	46310056	+	ENSMUST00000073116	Nfkb2	protein_coding	213	10
19 46502525	accggtgcagCtgccatgcaa	522	0	0	83	0	0	44	0	0	26	0	0	40	4	0.1	93	0	0	82	0	0	86	0	0	19	46502525	ENSMUSG00000025034	exon	46501648	46503013	+	ENSMUST00000026008	Trim8	protein_coding	1365	15
19 47257622	gtcgccccatCaaggacatca	NA	NA	NA	NA	NA	NA	NA	NA	NA	NA	NA	NA	28	0	0	31	4	0.129	10	0	0	12	0	0	19	47257622	ENSMUSG00000006435	exon	47257417	47259440	+	ENSMUST00000111807	Neurl1a	protein_coding	2023	3
19 47261941	gtctccacagCgagccttccg	296	2	0.007	26	0	0	18	1	0.056	10	0	0	57	7	0.123	59	5	0.085	45	3	0.067	64	8	0.125	19	47261941	ENSMUSG00000053617	3UTR	47260174	47266986	-	ENSMUST00000081619	Sh3pxd2a	protein_coding	6812	5
19 47517112	agcagaaaacCaggataggga	154	0	0	18	0	0	NA	NA	NA	14	0	0	20	4	0.2	53	0	0	63	0	0	49	0	0	19	47517112	ENSMUSG00000042694	exon	47517027	47517194	-	ENSMUST00000049369	Obfc1	protein_coding	167	12
19 47579948	ggacgagcgcCggggcaggtg	14	1	0.071	NA	NA	NA	NA	NA	NA	NA	NA	NA	NA	NA	NA	14	1	0.071	23	3	0.13	23	0	0	19	47579948	ENSMUSG00000025060	5UTR	47579678	47580193	+	ENSMUST00000026043	Slk	protein_coding	515	3
19 4825583	gcctcactatCtgggaggagc	295	18	0.061	32	3	0.094	14	0	0	NA	NA	NA	19	1	0.053	98	14	0.143	96	18	0.188	90	25	0.278	19	4825583	ENSMUSG00000034108	exon	4825366	4825664	-	ENSMUST00000037246	Ccs	protein_coding	298	17
19 4861677	tgtgaccttcCaagccttcat	NA	NA	NA	NA	NA	NA	NA	NA	NA	NA	NA	NA	13051	4733	0.363	41634	17864	0.429	32618	13142	0.403	32187	14598	0.454	19	4861677	ENSMUSG00000006457	exon	4861585	4861743	-	ENSMUST00000138811	Actn3	protein_coding	158	14
19 4934381	atcagctcagCagcgggggaa	12	0	0	NA	NA	NA	NA	NA	NA	NA	NA	NA	NA	NA	NA	11	0	0	NA	NA	NA	23	4	0.174	19	4934381	ENSMUSG00000024901	exon	4934367	4934555	-	ENSMUST00000120475	Peli3	protein_coding	188	2
19 5099293	aggcatcttgCaaggaaaagc	109	0	0	14	0	0	NA	NA	NA	NA	NA	NA	NA	NA	NA	22	3	0.136	15	0	0	30	0	0	19	5099293	ENSMUSG00000024870	3UTR	5099207	5100377	-	ENSMUST00000025804	Rab1b	protein_coding	1170	2
19 5117347	aggcggtgatCcagggtttag	59	9	0.153	15	1	0.067	NA	NA	NA	10	0	0	217	82	0.378	298	98	0.329	400	133	0.333	421	163	0.387	19	5117347	ENSMUSG00000024862	exon	5117194	5117586	-	ENSMUST00000156717	Klc2	protein_coding	392	9
19 5135175	gccaggtcatCgagggcatca	144	0	0	19	0	0	26	0	0	13	0	0	28	0	0	30	0	0	38	4	0.105	47	0	0	19	5135175	ENSMUSG00000024855	exon	5135120	5135239	-	ENSMUST00000025786	Pacs1	protein_coding	119	11
19 5365005	gtagtgttctCtggggatccc	543	18	0.033	46	1	0.022	42	0	0	35	2	0.057	157	12	0.076	571	56	0.098	517	43	0.083	558	62	0.111	19	5365005	ENSMUSG00000024844	3UTR	5364641	5365011	-	ENSMUST00000025762	Banf1	protein_coding	370	18
19 5425285	gttgggttggCgcggaacgga	111	0	0	33	0	0	15	0	0	NA	NA	NA	25	4	0.16	68	0	0	53	0	0	99	0	0	19	5425285	ENSMUSG00000047423	exon	5425157	5425308	+	ENSMUST00000054477	AI837181	protein_coding	151	19
19 5461485	agcaccaaaaCaggaattact	164	1	0.006	21	0	0	NA	NA	NA	NA	NA	NA	53	3	0.057	76	4	0.053	70	8	0.114	96	10	0.104	19	5461485	ENSMUSG00000024911	exon	5461390	5461516	+	ENSMUST00000025847	Fibp	protein_coding	126	17
19 55626297	aagcacacagCtctgaagcag	14	0	0	NA	NA	NA	NA	NA	NA	NA	NA	NA	24	3	0.125	38	0	0	34	0	0	55	0	0	19	55626297	ENSMUSG00000024983	3UTR	55623911	55626561	+	ENSMUST00000095950	Vti1a	protein_coding	2650	17
19 5647583	ggtgctttcgCaggagcatta	197	68	0.345	20	7	0.35	27	12	0.444	NA	NA	NA	33	10	0.303	85	25	0.294	84	34	0.405	101	33	0.327	19	5647583	ENSMUSG00000024927	3UTR	5647417	5648130	+	ENSMUST00000025867	Rela	protein_coding	713	5
19 5689908	ccctggcaggCcccaccttac	49	0	0	10	0	0	NA	NA	NA	NA	NA	NA	11	0	0	24	3	0.125	24	0	0	24	0	0	19	5689908	ENSMUSG00000004054	5UTR	5689689	5690246	+	ENSMUST00000004156	Map3k11	protein_coding	557	2
19 5717741	gccagtgaggCaggggctggg	NA	NA	NA	NA	NA	NA	NA	NA	NA	NA	NA	NA	78	15	0.192	141	9	0.064	153	17	0.111	155	9	0.058	19	5717741	ENSMUSG00000024937	exon	5717662	5720407	-	ENSMUST00000049295	Ehbp1l1	protein_coding	2745	1
19 5745962	ccatcaccctCctgaagcttc	1340	9	0.007	253	1	0.004	162	1	0.006	87	0	0	26	3	0.115	66	0	0	63	0	0	70	0	0	19	5745962	ENSMUSG00000024940	exon	5745918	5746120	+	ENSMUST00000081496	Ltbp3	protein_coding	202	5
19 5751258	tcactgcaacCgaggctaccg	2015	103	0.051	292	17	0.058	227	14	0.062	141	8	0.057	55	7	0.127	127	13	0.102	133	11	0.083	145	9	0.062	19	5751258	ENSMUSG00000024940	exon	5751172	5751303	+	ENSMUST00000081496	Ltbp3	protein_coding	131	15
19 5869750	tttcccaaggCgccgagagct	234	0	0	39	0	0	23	4	0.174	20	0	0	NA	NA	NA	NA	NA	NA	11	0	0	16	0	0	19	5869750	ENSMUSG00000024816	exon	5869736	5869794	-	ENSMUST00000155227	Frmd8	protein_coding	58	6
19 5898175	ggttttgcccCagagatgagc	125	1	0.008	11	0	0	NA	NA	NA	NA	NA	NA	23	3	0.13	52	12	0.231	76	10	0.132	57	9	0.158	19	5898175	ENSMUSG00000024826	3UTR	5897387	5898554	-	ENSMUST00000118623	Dpf2	protein_coding	1167	13
19 59344832	tgattgacttCgaggtgcgct	654	0	0	88	0	0	85	0	0	44	0	0	NA	NA	NA	17	0	0	21	3	0.143	23	0	0	19	59344832	ENSMUSG00000074746	exon	59344719	59345780	-	ENSMUST00000099274	Pdzd8	protein_coding	1061	3
19 6011157	gaggctctttCgggaggctgc	91	0	0	10	0	0	NA	NA	NA	NA	NA	NA	195	17	0.087	375	46	0.123	362	40	0.11	395	28	0.071	19	6011157	ENSMUSG00000024942	exon	6011015	6011183	-	ENSMUST00000164843	Capn1	protein_coding	168	19
19 6014039	cccagttcatCgtggatggag	58	3	0.052	NA	NA	NA	NA	NA	NA	NA	NA	NA	112	7	0.062	182	20	0.11	149	15	0.101	205	14	0.068	19	6014039	ENSMUSG00000024942	exon	6013996	6014065	-	ENSMUST00000025891	Capn1	protein_coding	69	15
19 6052602	gagcctgatgCtgcagaactc	908	0	0	119	0	0	66	0	0	35	0	0	37	4	0.108	68	0	0	62	0	0	67	0	0	19	6052602	ENSMUSG00000024807	exon	6052548	6053709	+	ENSMUST00000025723	Syvn1	protein_coding	1161	2
19 6066672	ctggtgctaaCagccctgttg	66	2	0.03	55	8	0.145	28	0	0	24	0	0	NA	NA	NA	NA	NA	NA	NA	NA	NA	NA	NA	NA	19	6066672	ENSMUSG00000024799	5UTR	6066499	6066672	-	ENSMUST00000161090	Tm7sf2	protein_coding	173	6
19 6071384	agtgcgctatCagggtcgtgc	144	4	0.028	13	0	0	13	0	0	NA	NA	NA	NA	NA	NA	55	5	0.091	56	2	0.036	65	10	0.154	19	6071384	ENSMUSG00000024797	exon	6071266	6071485	-	ENSMUST00000025711	Vps51	protein_coding	219	13
19 6228124	aagctgccatCagggatcctc	94	0	0	20	0	0	11	0	0	NA	NA	NA	65	8	0.129	217	20	0.092	173	20	0.116	200	39	0.195	19	6228124	ENSMUSG00000024777	3UTR	6227765	6228383	-	ENSMUST00000025695	Ppp2r5b	protein_coding	618	11
19 6262007	tgcttgttgcCaactggccga	86	2	0.023	NA	NA	NA	13	0	0	NA	NA	NA	26	1	0.038	78	2	0.026	70	1	0.014	115	7	0.061	19	6262007	ENSMUSG00000024773	3UTR	6261838	6262335	+	ENSMUST00000045351	Atg2a	protein_coding	497	7
19 6276968	gccccgtctcCggcatcatgt	133	4	0.03	11	1	0.091	22	1	0.045	NA	NA	NA	52	3	0.058	97	10	0.103	94	9	0.096	120	8	0.067	19	6276968	ENSMUSG00000024772	5UTR	6276725	6276974	+	ENSMUST00000025684	Ehd1	protein_coding	249	5
19 6315892	gaagcaaagtCaggccctgca	98	0	0	21	0	0	19	0	0	NA	NA	NA	30	5	0.167	32	0	0	44	0	0	36	0	0	19	6315892	ENSMUSG00000024769	exon	6315864	6315952	+	ENSMUST00000025681	Cdc42bpg	protein_coding	88	8
19 6404319	caaatggaagCggcaggtgac	NA	NA	NA	NA	NA	NA	NA	NA	NA	NA	NA	NA	NA	NA	NA	26	0	0	24	0	0	26	3	0.12	19	6404319	ENSMUSG00000032946	3UTR	6404300	6404337	+	ENSMUST00000139522	Rasgrp2	protein_coding	37	10
19 6830064	gaggcgcaagCagaagctccg	125	2	0.016	12	0	0	15	0	0	10	0	0	19	1	0.053	66	8	0.121	77	7	0.091	61	7	0.115	19	6830064	ENSMUSG00000024952	exon	6829864	6830139	-	ENSMUST00000025903	Rps6ka4	protein_coding	275	17
19 6939039	tgggcttcttCcgggtacacc	310	33	0.106	26	3	0.115	NA	NA	NA	17	2	0.118	NA	NA	NA	18	11	0.611	NA	NA	NA	NA	NA	NA	19	6939039	ENSMUSG00000024958	exon	6939012	6939140	-	ENSMUST00000166115	Gpr137	protein_coding	128	5
19 6951639	gtccctttaaCagggagaaga	277	5	0.018	32	0	0	23	0	0	15	0	0	47	1	0.021	147	6	0.041	135	8	0.059	201	23	0.114	19	6951639	ENSMUSG00000024959	3UTR	6951397	6951874	+	ENSMUST00000145463	Bad	protein_coding	477	10
19 6982739	gtcactgcccCaggacctgga	257	0	0	27	0	0	16	0	0	14	0	0	65	3	0.046	75	9	0.12	41	7	0.171	97	11	0.113	19	6982739	ENSMUSG00000024962	3UTR	6982473	6982845	-	ENSMUST00000130048	Vegfb	protein_coding	372	13
19 6988074	ggagcgccagCagaggcagca	152	1	0.007	14	0	0	15	0	0	11	0	0	42	3	0.071	129	12	0.093	157	11	0.07	166	22	0.133	19	6988074	ENSMUSG00000024963	exon	6987911	6988108	-	ENSMUST00000025915	Dnajc4	protein_coding	197	19
19 7057066	tggctctcggCgggagttggg	NA	NA	NA	NA	NA	NA	NA	NA	NA	NA	NA	NA	13	6	0.462	44	24	0.545	31	14	0.452	35	17	0.486	19	7057066	ENSMUSG00000036278	exon	7056768	7057182	+	ENSMUST00000040261	Macrod1	protein_coding	414	16
19 8709247	cactggcagcCaatggtgcag	1981	1	0.001	106	0	0	77	0	0	22	0	0	16	0	0	61	0	0	29	3	0.103	49	0	0	19	8709247	ENSMUSG00000010095	exon	8709230	8709410	-	ENSMUST00000010239	Slc3a2	protein_coding	180	3
19 8764585	acctaaagacCctaaatctct	155	0	0	NA	NA	NA	12	0	0	NA	NA	NA	34	4	0.118	90	0	0	70	0	0	39	0	0	19	8764585	ENSMUSG00000010097	exon	8764499	8764606	+	ENSMUST00000183939	Nxf1	protein_coding	107	19
19 8841163	ggaagaccagCcaggaactca	543	8	0.015	55	0	0	41	2	0.049	30	0	0	44	3	0.068	80	14	0.175	93	7	0.075	90	8	0.089	19	8841163	ENSMUSG00000071657	5UTR	8841108	8841212	+	ENSMUST00000160556	Bscl2	protein_coding	104	3
19 8871702	ggcgccatggCggagctgacg	268	3	0.011	52	0	0	38	1	0.026	18	0	0	78	9	0.115	286	37	0.13	274	42	0.153	395	48	0.122	19	8871702	ENSMUSG00000071655	exon	8871671	8871756	+	ENSMUST00000166407	Ubxn1	protein_coding	85	9
19 8928667	accattgctgCgggcgccatg	130	0	0	12	0	0	19	0	0	NA	NA	NA	15	0	0	52	2	0.038	52	3	0.058	35	5	0.143	19	8928667	ENSMUSG00000071648	exon	8928584	8929356	-	ENSMUST00000096242	Rom1	protein_coding	772	3
19 8928783	aagtctcaacCagggactgga	119	1	0.008	20	0	0	11	0	0	NA	NA	NA	NA	NA	NA	62	2	0.032	55	8	0.145	49	8	0.163	19	8928783	ENSMUSG00000071648	exon	8928584	8929356	-	ENSMUST00000096242	Rom1	protein_coding	772	6
19 8952009	gtaaacatatCaggtgttagt	15	0	0	33	0	0	20	2	0.1	10	0	0	29	3	0.103	27	1	0.037	30	0	0	26	0	0	19	8952009	ENSMUSG00000071646	3UTR	8951656	8952303	+	ENSMUST00000096240	Mta2	protein_coding	647	10
19 8964363	gcccagcttaCccagagagca	114	0	0	10	0	0	11	0	0	13	0	0	NA	NA	NA	33	0	0	29	4	0.138	37	0	0	19	8964363	ENSMUSG00000071645	exon	8964264	8964374	+	ENSMUST00000096239	Tut1	protein_coding	110	21
19 9113118	gtcaacaaaaCaggagactgg	203	3	0.015	16	0	0	16	0	0	14	0	0	169	13	0.077	419	28	0.067	383	32	0.084	455	51	0.112	19	9113118	ENSMUSG00000024654	exon	9109868	9113208	-	ENSMUST00000049948	Asrgl1	protein_coding	3340	22
2 10080300	tgctgcgaggCaggagggatg	NA	NA	NA	NA	NA	NA	NA	NA	NA	NA	NA	NA	NA	NA	NA	10	1	0.1	22	4	0.182	15	1	0.067	2	10080300	ENSMUSG00000025781	5UTR	10079904	10080322	-	ENSMUST00000145530	Atp5c1	protein_coding	418	5
2 101586456	ataatgtggcCaaatggggag	107	18	0.168	NA	NA	NA	NA	NA	NA	NA	NA	NA	133	49	0.368	312	89	0.285	164	45	0.274	170	42	0.247	2	101586456	ENSMUSG00000027165	exon	101586312	101586469	-	ENSMUST00000090513	B230118H07Rik	protein_coding	157	21
2 103718030	gctgaggcagCagagtgcctt	78	1	0.013	12	0	0	NA	NA	NA	NA	NA	NA	19	1	0.053	31	6	0.194	55	3	0.055	56	8	0.143	2	103718030	ENSMUSG00000032724	3UTR	103717358	103718423	+	ENSMUST00000076212	Abtb2	protein_coding	1065	12
2 103769501	tggggtatctCgaggagggtc	892	27	0.03	102	2	0.02	67	2	0.03	47	1	0.021	82	13	0.159	196	35	0.179	208	25	0.12	190	22	0.116	2	103769501	ENSMUSG00000027184	exon	103769435	103769629	-	ENSMUST00000111147	Caprin1	protein_coding	194	8
2 104061174	gcgccatattCaggtctaagt	34	2	0.059	NA	NA	NA	NA	NA	NA	NA	NA	NA	NA	NA	NA	33	5	0.152	27	7	0.259	35	8	0.229	2	104061174	ENSMUSG00000027180	3UTR	104060086	104063240	+	ENSMUST00000028603	Fbxo3	protein_coding	3154	7
2 104292294	tgtgttcgtcCtggatctgac	NA	NA	NA	NA	NA	NA	NA	NA	NA	NA	NA	NA	43	6	0.3	266	13	0.302	202	19	0.487	231	14	0.326	2	104292294	ENSMUSG00000081721	exon	104291574	104292575	+	ENSMUST00000120886	Gm13882	processed_pseudogene	1001	16
2 104430758	cccgcagcagCgttccctcag	64	0	0	NA	NA	NA	NA	NA	NA	NA	NA	NA	NA	NA	NA	43	0	0	32	4	0.125	29	0	0	2	104430758	ENSMUSG00000027177	exon	104430727	104430854	-	ENSMUST00000111124	Hipk3	protein_coding	127	6
2 105005864	tgtgcgggcaCtaaaggatcc	338	0	0	38	0	0	23	4	0.174	11	0	0	24	0	0	55	0	0	30	0	0	62	0	0	2	105005864	ENSMUSG00000027170	exon	105005781	105005880	-	ENSMUST00000148476	Eif3m	protein_coding	99	19
2 11256261	gcagctgaaaCtgaagatcga	NA	NA	NA	NA	NA	NA	NA	NA	NA	NA	NA	NA	45	1	0.022	170	22	0.129	114	6	0.053	138	9	0.065	2	11256261	ENSMUSG00000026778	exon	11256157	11256317	+	ENSMUST00000028118	Prkcq	protein_coding	160	15
2 116528261	tgggacactgCtgggcaggag	36	0	0	NA	NA	NA	NA	NA	NA	NA	NA	NA	21	4	0.19	39	0	0	29	0	0	29	2	0.069	2	116528261	ENSMUSG00000081787	exon	116527843	116528490	-	ENSMUST00000120190	Gm13991	processed_pseudogene	647	15
2 11778581	ccatcctggtCcagggcgatg	NA	NA	NA	NA	NA	NA	NA	NA	NA	NA	NA	NA	NA	NA	NA	25	5	0.2	12	0	0	33	4	0.121	2	11778581	ENSMUSG00000047909	5UTR	11778564	11778588	+	ENSMUST00000156067	Ankrd16	protein_coding	24	4
2 118759681	ggagtccaggCgtggtctcaa	44	0	0	NA	NA	NA	NA	NA	NA	NA	NA	NA	20	3	0.15	48	0	0	40	0	0	41	0	0	2	118759681	ENSMUSG00000045838	exon	118759508	118759707	-	ENSMUST00000059997	A430105I19Rik	protein_coding	199	20
2 119297311	tctctgtggcCacatgtttca	83	0	0	NA	NA	NA	NA	NA	NA	NA	NA	NA	NA	NA	NA	22	4	0.182	18	0	0	10	0	0	2	119297311	ENSMUSG00000034216	exon	119296894	119298326	+	ENSMUST00000151500	Vps18	protein_coding	1432	7
2 119297824	cccaggcagcCcgagctggtg	93	0	0	13	0	0	NA	NA	NA	NA	NA	NA	13	0	0	20	3	0.15	NA	NA	NA	16	0	0	2	119297824	ENSMUSG00000034216	3UTR	119297620	119298453	+	ENSMUST00000037280	Vps18	protein_coding	833	5
2 120030374	ctttgtgatgCctgctgaacg	79	0	0	NA	NA	NA	NA	NA	NA	NA	NA	NA	NA	NA	NA	25	4	0.16	12	0	0	10	0	0	2	120030374	ENSMUSG00000098789	3UTR	120030289	120030377	+	ENSMUST00000129679	Jmjd7	protein_coding	88	18
2 120090873	aggtgtgacaCaggctgtcga	131	1	0.008	11	0	0	11	0	0	NA	NA	NA	121	14	0.117	120	2	0.017	148	5	0.034	241	2	0.008	2	120090873	ENSMUSG00000027293	3UTR	120089175	120091147	-	ENSMUST00000028755	Ehd4	protein_coding	1972	16
2 120097052	gaagcgagaaCttatctacag	49	0	0	NA	NA	NA	NA	NA	NA	NA	NA	NA	22	0	0	26	3	0.115	20	0	0	25	0	0	2	120097052	ENSMUSG00000027293	exon	120096963	120097127	-	ENSMUST00000028755	Ehd4	protein_coding	164	13
2 120127686	cttccagattCatgtgctcac	105	0	0	NA	NA	NA	NA	NA	NA	NA	NA	NA	57	6	0.105	67	0	0	45	0	0	59	0	0	2	120127686	ENSMUSG00000027293	exon	120127592	120127689	-	ENSMUST00000150240	Ehd4	protein_coding	97	22
2 120508261	caggggttttCggaagcagtg	221	4	0.018	24	0	0	27	0	0	13	0	0	531	65	0.122	1350	146	0.108	1044	105	0.101	932	108	0.116	2	120508261	ENSMUSG00000027288	3UTR	120506820	120510085	-	ENSMUST00000055241	Zfp106	protein_coding	3265	8
2 120524012	acttctgaatCgggagacgag	186	0	0	11	0	0	NA	NA	NA	NA	NA	NA	128	13	0.102	633	96	0.152	419	62	0.148	451	60	0.133	2	120524012	ENSMUSG00000027288	exon	120523865	120524624	-	ENSMUST00000055241	Zfp106	protein_coding	759	5
2 120524449	ctggcataaaCagaggtgaag	173	0	0	21	0	0	NA	NA	NA	NA	NA	NA	84	15	0.179	246	30	0.122	274	32	0.117	270	32	0.119	2	120524449	ENSMUSG00000027288	exon	120523865	120524624	-	ENSMUST00000055241	Zfp106	protein_coding	759	17
2 120527033	agcctcatatCacgagaacaa	64	0	0	NA	NA	NA	NA	NA	NA	NA	NA	NA	26	0	0	34	17	0.5	11	6	0.545	21	3	0.143	2	120527033	ENSMUSG00000027288	exon	120526749	120527084	-	ENSMUST00000171215	Zfp106	protein_coding	335	19
2 120531598	gaagagccacCggggtgagta	189	0	0	26	0	0	17	0	0	10	0	0	491	57	0.116	2677	292	0.109	2447	240	0.098	2194	231	0.105	2	120531598	ENSMUSG00000027288	exon	120531595	120532222	-	ENSMUST00000055241	Zfp106	protein_coding	627	1
2 120720937	ggagtttcccCagagcatctg	56	0	0	14	0	0	33	6	0.182	NA	NA	NA	NA	NA	NA	NA	NA	NA	10	0	0	NA	NA	NA	2	120720937	ENSMUSG00000027284	exon	120720882	120721010	-	ENSMUST00000110701	Cdan1	protein_coding	128	10
2 120955617	gcaggtactaCaaaagaggta	173	0	0	13	0	0	NA	NA	NA	16	0	0	20	3	0.15	54	0	0	65	0	0	68	0	0	2	120955617	ENSMUSG00000027272	exon	120955610	120955720	-	ENSMUST00000028728	Ubr1	protein_coding	110	2
2 121205031	gtggtataaaCgaatggcagt	355	0	0	37	0	0	39	0	0	18	0	0	18	0	0	37	0	0	34	4	0.118	30	1	0.033	2	121205031	ENSMUSG00000043909	3UTR	121204920	121205111	-	ENSMUST00000147540	Trp53bp1	protein_coding	191	11
2 122631100	gcctgtgtctCggggacacgt	16	1	0.062	NA	NA	NA	NA	NA	NA	NA	NA	NA	24	11	0.458	51	18	0.353	66	26	0.394	80	22	0.275	2	122631100	ENSMUSG00000074876	exon	122630646	122631759	+	ENSMUST00000152813	Spata5l1	processed_transcript	1113	10
2 125314644	ggcacagtggCttacaagaag	939	1	0.001	195	0	0	140	0	0	77	0	0	28	4	0.143	27	0	0	26	0	0	39	0	0	2	125314644	ENSMUSG00000027204	exon	125314594	125314800	-	ENSMUST00000028633	Fbn1	protein_coding	206	6
2 125321622	ccccactgagCcagatggtaa	1475	235	0.159	201	41	0.204	140	16	0.114	80	15	0.188	40	5	0.125	43	3	0.07	35	2	0.057	42	3	0.071	2	125321622	ENSMUSG00000027204	exon	125321616	125321765	-	ENSMUST00000028633	Fbn1	protein_coding	149	2
2 125360134	gggttcatggCatctgaagac	950	0	0	99	0	0	67	0	0	35	0	0	20	3	0.15	11	0	0	NA	NA	NA	15	0	0	2	125360134	ENSMUSG00000027204	exon	125360108	125360233	-	ENSMUST00000103234	Fbn1	protein_coding	125	5
2 125975266	gcagaactcaCctttaagctc	24	0	0	NA	NA	NA	NA	NA	NA	NA	NA	NA	NA	NA	NA	26	3	0.115	21	0	0	11	0	0	2	125975266	ENSMUSG00000027207	exon	125975260	125975461	+	ENSMUST00000094604	Galk2	protein_coding	201	1
2 126165001	gtcctgggctCttgcagtcga	16	0	0	NA	NA	NA	NA	NA	NA	NA	NA	NA	NA	NA	NA	19	0	0	15	0	0	25	4	0.16	2	126165001	ENSMUSG00000023330	3UTR	126164975	126165276	+	ENSMUST00000170908	Dtwd1	protein_coding	301	2
2 126905019	gtgatgaaaaCagggcagcct	229	7	0.031	NA	NA	NA	NA	NA	NA	NA	NA	NA	NA	NA	NA	12	1	0.083	NA	NA	NA	10	0	0	2	126905019	ENSMUSG00000027366	exon	126904910	126905070	-	ENSMUST00000143700	Sppl2a	protein_coding	160	16
2 127436616	actctttaccCaggggacctc	58	12	0.207	NA	NA	NA	NA	NA	NA	NA	NA	NA	14	4	0.286	36	19	0.528	38	13	0.342	35	9	0.257	2	127436616	ENSMUSG00000027371	exon	127436546	127436633	-	ENSMUST00000123327	Fahd2a	protein_coding	87	19
2 128623528	gggaactgctCatagatttaa	344	0	0	37	0	0	34	0	0	16	0	0	54	0	0	30	0	0	29	3	0.103	40	0	0	2	128623528	ENSMUSG00000014355	exon	128623496	128623563	-	ENSMUST00000145906	Anapc1	protein_coding	67	11
2 128634740	tgtctgatctCaatgtgcctg	888	0	0	82	0	0	75	0	0	35	0	0	46	5	0.109	90	0	0	88	0	0	64	0	0	2	128634740	ENSMUSG00000014355	exon	128634638	128634772	-	ENSMUST00000014499	Anapc1	protein_coding	134	18
2 128802671	ccaagtaaggCctgtctcaaa	168	0	0	18	0	0	30	0	0	14	0	0	21	3	0.143	10	0	0	25	0	0	21	0	0	2	128802671	ENSMUSG00000014361	3UTR	128801668	128802894	+	ENSMUST00000014505	Mertk	protein_coding	1226	15
2 130176632	tgaccctcttCagggtaagtg	NA	NA	NA	NA	NA	NA	NA	NA	NA	NA	NA	NA	NA	NA	NA	31	3	0.1	31	0	0	20	0	0	2	130176632	ENSMUSG00000027404	exon	130176629	130176750	-	ENSMUST00000139225	Snrpb	protein_coding	121	1
2 130280957	gtttttgagaCggtgagcaag	505	19	0.038	41	1	0.024	44	1	0.023	10	0	0	493	113	0.23	2440	633	0.26	2071	523	0.253	2338	635	0.272	2	130280957	ENSMUSG00000027406	exon	130280956	130281102	-	ENSMUST00000028892	Idh3b	protein_coding	146	1
2 130283941	aggaagtgttCaaggtgaata	565	7	0.012	109	0	0	103	0	0	59	0	0	1374	98	0.072	5764	516	0.09	6427	654	0.102	7272	764	0.105	2	130283941	ENSMUSG00000027406	exon	130283938	130284036	-	ENSMUST00000028892	Idh3b	protein_coding	98	1
2 130654171	acctccctgcCcaggcttcag	281	1	0.004	36	0	0	21	0	0	NA	NA	NA	NA	NA	NA	36	6	0.167	18	0	0	12	3	0.25	2	130654171	ENSMUSG00000068290	exon	130654035	130654322	-	ENSMUST00000153271	Ddrgk1	protein_coding	287	11
2 131178830	tggcagcactCgagggccagg	388	23	0.059	72	9	0.125	50	0	0	36	1	0.028	179	85	0.475	519	230	0.443	681	285	0.419	760	358	0.472	2	131178830	ENSMUSG00000068267	exon	131175182	131180067	-	ENSMUST00000089510	Cenpb	protein_coding	4885	17
2 134763254	acaggaggggCagcaagtaag	65	0	0	NA	NA	NA	10	0	0	NA	NA	NA	12	0	0	41	0	0	20	3	0.15	15	0	0	2	134763254	ENSMUSG00000083879	exon	134762824	134763630	-	ENSMUST00000121500	Gm14038	processed_pseudogene	806	12
2 136014399	tgcccaaactCagaggagcat	13	1	0.077	NA	NA	NA	NA	NA	NA	NA	NA	NA	29	1	0.034	61	7	0.115	53	3	0.057	66	9	0.136	2	136014399	ENSMUSG00000039943	3UTR	136013055	136014593	+	ENSMUST00000147744	Plcb4	protein_coding	1538	16
2 146956251	cacaaaatcgCctcggaagct	55	0	0	NA	NA	NA	NA	NA	NA	NA	NA	NA	NA	NA	NA	15	4	0.267	NA	NA	NA	26	4	0.154	2	146956251	ENSMUSG00000074749	exon	146956200	146956296	+	ENSMUST00000099278	Kiz	protein_coding	96	13
2 146956293	agtcctttgtCaaggtaaagt	44	0	0	NA	NA	NA	NA	NA	NA	NA	NA	NA	NA	NA	NA	13	0	0	NA	NA	NA	27	3	0.111	2	146956293	ENSMUSG00000074749	exon	146956200	146956296	+	ENSMUST00000099278	Kiz	protein_coding	96	22
2 149357216	aaggactatcCcatttaacag	NA	NA	NA	NA	NA	NA	NA	NA	NA	NA	NA	NA	NA	NA	NA	20	3	0.15	11	0	0	19	0	0	2	149357216	ENSMUSG00000081470	exon	149356687	149357405	+	ENSMUST00000119636	Gm14131	processed_pseudogene	718	17
2 150758749	acagagtgctCaggggatcca	233	1	0.004	12	0	0	NA	NA	NA	10	1	0.1	10	0	0	21	3	0.143	21	2	0.095	NA	NA	NA	2	150758749	ENSMUSG00000033068	exon	150758743	150758886	+	ENSMUST00000094467	Entpd6	protein_coding	143	2
2 150975944	tgtgctgtccCtccaaagtac	61	3	0.049	NA	NA	NA	NA	NA	NA	NA	NA	NA	NA	NA	NA	NA	NA	NA	NA	NA	NA	NA	NA	NA	2	150975944	ENSMUSG00000068115	exon	150975790	150975962	-	ENSMUST00000128627	Ninl	protein_coding	172	20
2 152280170	gagccactatCtccagtgaac	125	4	0.032	18	1	0.056	14	0	0	NA	NA	NA	38	0	0	71	1	0.014	116	1	0.009	130	5	0.038	2	152280170	ENSMUSG00000074698	3UTR	152279085	152281852	+	ENSMUST00000099224	Csnk2a1	protein_coding	2767	8
2 152312774	atgagagaagCtgtcagagca	166	2	0.012	12	0	0	NA	NA	NA	10	0	0	29	3	0.103	35	0	0	20	0	0	46	0	0	2	152312774	ENSMUSG00000027465	3UTR	152311966	152313996	+	ENSMUST00000028963	Tbc1d20	protein_coding	2030	8
2 153190889	actccttaccCcaagaaattg	882	1	0.001	47	0	0	64	0	0	16	0	0	14	0	0	30	0	0	22	3	0.136	13	0	0	2	153190889	ENSMUSG00000068040	exon	153190831	153190949	+	ENSMUST00000137446	Tm9sf4	protein_coding	118	12
2 153396767	caggctaagaCaggaaatgga	265	0	0	25	0	0	25	0	0	16	0	0	44	5	0.114	142	0	0	129	1	0.008	93	0	0	2	153396767	ENSMUSG00000042548	exon	153396732	153396837	+	ENSMUST00000138571	Asxl1	protein_coding	105	8
2 154348759	gcagcgacttCatcactggct	93	0	0	12	0	0	NA	NA	NA	NA	NA	NA	32	4	0.125	113	0	0	59	0	0	79	0	0	2	154348759	ENSMUSG00000027487	exon	154348651	154348781	-	ENSMUST00000028990	Cdk5rap1	protein_coding	130	19
2 155250083	tgccattgatCaagggtcgct	89	0	0	NA	NA	NA	10	0	0	NA	NA	NA	NA	NA	NA	35	5	0.143	27	2	0.074	42	2	0.048	2	155250083	ENSMUSG00000047459	3UTR	155249965	155250135	+	ENSMUST00000150602	Dynlrb1	protein_coding	170	13
2 158117682	ggggcctcttCagaagacagt	12	0	0	NA	NA	NA	NA	NA	NA	NA	NA	NA	16	1	0.062	30	3	0.1	43	2	0.047	28	4	0.143	2	158117682	ENSMUSG00000037820	3UTR	158116402	158117800	-	ENSMUST00000103122	Tgm2	protein_coding	1398	17
2 158117861	tggtgaacttCcagtgtgaca	30	1	0.033	NA	NA	NA	NA	NA	NA	NA	NA	NA	91	6	0.066	159	6	0.038	243	18	0.074	221	19	0.086	2	158117861	ENSMUSG00000037820	exon	158116402	158117951	-	ENSMUST00000103122	Tgm2	protein_coding	1549	21
2 158120262	acttcgaatcCtctacgagaa	20	1	0.05	NA	NA	NA	NA	NA	NA	NA	NA	NA	113	6	0.053	155	6	0.039	146	6	0.041	176	4	0.023	2	158120262	ENSMUSG00000037820	exon	158120125	158120285	-	ENSMUST00000103122	Tgm2	protein_coding	160	20
2 158138854	gctggaccaaCaggacaatgt	16	0	0	NA	NA	NA	NA	NA	NA	NA	NA	NA	26	1	0.038	55	4	0.073	25	4	0.16	29	4	0.138	2	158138854	ENSMUSG00000037820	exon	158138707	158138949	-	ENSMUST00000152690	Tgm2	protein_coding	242	14
2 158446182	cattggttgcCaaatggaaat	114	10	0.088	11	0	0	10	1	0.1	NA	NA	NA	32	0	0	72	11	0.153	60	5	0.085	79	6	0.076	2	158446182	ENSMUSG00000027652	exon	158446129	158446193	+	ENSMUST00000109485	Ralgapb	protein_coding	64	19
2 160962009	tgcagactacCcaggcaaata	107	0	0	23	0	0	17	0	0	NA	NA	NA	19	0	0	39	4	0.103	54	0	0	16	0	0	2	160962009	ENSMUSG00000057133	exon	160961863	160962014	-	ENSMUST00000137152	Chd6	protein_coding	151	22
2 162934825	agttactcttCcgagtttata	34	18	0.529	NA	NA	NA	NA	NA	NA	NA	NA	NA	NA	NA	NA	NA	NA	NA	NA	NA	NA	NA	NA	NA	2	162934825	ENSMUSG00000016921	3UTR	162934758	162937121	+	ENSMUST00000130411	Srsf6	protein_coding	2363	1
2 162935469	taaaggattaCaatttgaact	42	0	0	NA	NA	NA	NA	NA	NA	NA	NA	NA	NA	NA	NA	24	0	0	41	0	0	30	3	0.1	2	162935469	ENSMUSG00000016921	3UTR	162934758	162937121	+	ENSMUST00000130411	Srsf6	protein_coding	2363	6
2 163615420	aaggaatatcCtccccaagga	40	0	0	NA	NA	NA	NA	NA	NA	NA	NA	NA	21	0	0	13	0	0	13	0	0	22	3	0.136	2	163615420	ENSMUSG00000017679	3UTR	163615363	163619013	+	ENSMUST00000109405	Ttpal	protein_coding	3650	1
2 163725694	ccccacctccCcacggtgccc	183	0	0	10	0	0	NA	NA	NA	NA	NA	NA	26	0	0	23	0	0	21	3	0.143	23	0	0	2	163725694	ENSMUSG00000035268	3UTR	163725537	163725791	+	ENSMUST00000126182	Pkig	protein_coding	254	12
2 163725767	ggggctcgagCcaggccctgc	118	1	0.008	NA	NA	NA	NA	NA	NA	NA	NA	NA	16	3	0.188	33	4	0.121	49	11	0.224	64	5	0.078	2	163725767	ENSMUSG00000035268	3UTR	163725537	163725791	+	ENSMUST00000126182	Pkig	protein_coding	254	17
2 163879224	agcagacagcCggaggctgaa	NA	NA	NA	NA	NA	NA	NA	NA	NA	NA	NA	NA	11	0	0	15	0	0	23	4	0.174	28	0	0	2	163879224	ENSMUSG00000035226	exon	163879094	163879232	-	ENSMUST00000044734	Rims4	protein_coding	138	22
2 164464654	ttgggctgctCagacctccag	768	16	0.021	73	2	0.027	36	2	0.056	32	1	0.031	66	19	0.288	242	74	0.306	209	47	0.225	224	79	0.353	2	164464654	ENSMUSG00000045503	3UTR	164464599	164465508	+	ENSMUST00000072452	Sys1	protein_coding	909	2
2 164830770	agctcacaatCagggctggaa	22	0	0	NA	NA	NA	NA	NA	NA	NA	NA	NA	53	3	0.057	115	11	0.096	138	15	0.109	136	13	0.096	2	164830770	ENSMUSG00000039873	3UTR	164830732	164830871	-	ENSMUST00000042775	Neurl2	protein_coding	139	6
2 166083945	agtgaatgccCaggaggagaa	8365	11	0.001	1607	0	0	1207	3	0.002	913	2	0.002	49	0	0	28	4	0.143	31	0	0	29	0	0	2	166083945	ENSMUSG00000006800	exon	166083856	166083985	-	ENSMUST00000109249	Sulf2	protein_coding	129	16
2 166897562	ggtaaggtagCcacacctgga	74	0	0	NA	NA	NA	NA	NA	NA	NA	NA	NA	20	3	0.15	71	0	0	56	0	0	63	0	0	2	166897562	ENSMUSG00000074582	3UTR	166894789	166898052	+	ENSMUST00000099078	Arfgef2	protein_coding	3263	16
2 167063101	ccgggcggctCggggactaca	NA	NA	NA	NA	NA	NA	NA	NA	NA	NA	NA	NA	NA	NA	NA	17	5	0.294	22	4	0.182	21	4	0.19	2	167063101	ENSMUSG00000074578	5UTR	167062934	167063297	+	ENSMUST00000125674	1500012F01Rik	protein_coding	363	3
2 167101096	ttactgtggaCaaggtgagga	NA	NA	NA	NA	NA	NA	NA	NA	NA	NA	NA	NA	24	4	0.167	36	0	0	30	0	0	34	0	0	2	167101096	ENSMUSG00000086605	exon	167101093	167101170	-	ENSMUST00000148226	Gm14290	lincRNA	77	2
2 167475260	ggaaggacagCcaggtctcta	207	6	0.029	14	0	0	15	1	0.067	NA	NA	NA	NA	NA	NA	26	1	0.038	22	3	0.136	24	2	0.083	2	167475260	ENSMUSG00000039463	3UTR	167474291	167477000	+	ENSMUST00000047815	Slc9a8	protein_coding	2709	7
2 168705183	agaggagatcCgatgttatgt	199	1	0.005	17	0	0	19	0	0	13	0	0	58	9	0.155	117	10	0.085	100	3	0.03	133	15	0.113	2	168705183	ENSMUSG00000027546	exon	168705123	168705231	-	ENSMUST00000178504	Atp9a	protein_coding	108	13
2 168766921	ccgggttcctCcgccgccagc	NA	NA	NA	NA	NA	NA	NA	NA	NA	NA	NA	NA	NA	NA	NA	18	1	0.056	16	1	0.062	26	4	0.154	2	168766921	ENSMUSG00000027547	exon	168766912	168767201	-	ENSMUST00000103074	Sall4	protein_coding	289	1
2 173154203	aagcgtggccCacgtgtgaag	NA	NA	NA	NA	NA	NA	NA	NA	NA	NA	NA	NA	25	3	0.12	10	0	0	44	0	0	NA	NA	NA	2	173154203	ENSMUSG00000027513	exon	173153348	173154459	+	ENSMUST00000151269	Pck1	protein_coding	1111	17
2 173225021	ctctgccgagCtccaggctgt	101	0	0	15	0	0	NA	NA	NA	NA	NA	NA	NA	NA	NA	NA	NA	NA	10	0	0	21	3	0.143	2	173225021	ENSMUSG00000038400	3UTR	173224458	173227821	-	ENSMUST00000036248	Pmepa1	protein_coding	3363	4
2 173659942	ggacaagtgaCggggtcggcc	NA	NA	NA	NA	NA	NA	NA	NA	NA	NA	NA	NA	NA	NA	NA	NA	NA	NA	20	3	0.15	25	0	0	2	173659942	ENSMUSG00000027519	5UTR	173659856	173660105	+	ENSMUST00000109110	Rab22a	protein_coding	249	2
2 173778858	aagtagtgaaCcgagttgttc	408	9	0.022	41	2	0.049	23	0	0	22	0	0	206	32	0.155	811	108	0.133	711	92	0.129	798	111	0.139	2	173778858	ENSMUSG00000054455	3UTR	173778222	173784336	+	ENSMUST00000067530	Vapb	protein_coding	6114	2
2 173782958	ttcttttgaaCcaggaagcac	22	0	0	NA	NA	NA	NA	NA	NA	NA	NA	NA	28	3	0.107	40	1	0.025	43	0	0	43	2	0.047	2	173782958	ENSMUSG00000054455	3UTR	173778222	173784336	+	ENSMUST00000067530	Vapb	protein_coding	6114	14
2 174111213	cacttcatcaCcaggctcgtg	110	0	0	NA	NA	NA	NA	NA	NA	NA	NA	NA	21	0	0	95	8	0.084	68	5	0.074	72	14	0.194	2	174111213	ENSMUSG00000039263	exon	174111154	174111262	+	ENSMUST00000125502	Npepl1	protein_coding	108	13
2 174121532	cttcacacatCgggtttgact	250	1	0.004	19	1	0.053	NA	NA	NA	NA	NA	NA	131	50	0.382	441	155	0.351	350	117	0.334	415	159	0.383	2	174121532	ENSMUSG00000039263	exon	174121479	174121589	+	ENSMUST00000153957	Npepl1	protein_coding	110	11
2 179976012	ccgccgcccgCcgccggctct	90	0	0	11	0	0	NA	NA	NA	NA	NA	NA	NA	NA	NA	27	0	0	26	4	0.154	36	0	0	2	179976012	ENSMUSG00000039117	exon	179975413	179976646	-	ENSMUST00000041618	Taf4a	protein_coding	1233	11
2 180085453	tcaggcacatCgagcgttgtc	38	0	0	NA	NA	NA	NA	NA	NA	NA	NA	NA	13	0	0	52	0	0	31	1	0.032	39	4	0.103	2	180085453	ENSMUSG00000039069	3UTR	180085380	180085902	+	ENSMUST00000184862	Mtg2	protein_coding	522	3
2 180192459	ctccagttacCtccaagagga	1798	106	0.059	142	4	0.028	122	4	0.033	51	0	0	11	0	0	27	0	0	25	0	0	22	0	0	2	180192459	ENSMUSG00000015647	exon	180192389	180192504	-	ENSMUST00000015791	Lama5	protein_coding	115	14
2 180257803	caagcaaccgCatcattgctg	9059	273	0.03	869	27	0.031	731	22	0.03	426	10	0.023	1187	122	0.103	4070	475	0.117	3607	399	0.111	4532	552	0.122	2	180257803	ENSMUSG00000039001	exon	180257788	180257851	+	ENSMUST00000148629	Rps21	protein_coding	63	6
2 180273357	cgcggaggcgCggggactccc	23	0	0	NA	NA	NA	NA	NA	NA	NA	NA	NA	NA	NA	NA	17	1	0.059	23	4	0.174	20	2	0.1	2	180273357	ENSMUSG00000038990	exon	180273100	180273496	-	ENSMUST00000126688	Cables2	protein_coding	396	15
2 180683653	ctctggacccCaggtgttcct	18	1	0.056	NA	NA	NA	NA	NA	NA	NA	NA	NA	11	0	0	40	5	0.125	59	0	0	37	1	0.027	2	180683653	ENSMUSG00000038914	exon	180681058	180684028	-	ENSMUST00000103055	Dido1	protein_coding	2970	20
2 181306567	gctccttaggCaggagatatg	258	15	0.058	20	3	0.15	19	5	0.263	12	0	0	NA	NA	NA	NA	NA	NA	NA	NA	NA	NA	NA	NA	2	181306567	ENSMUSG00000027581	3UTR	181306459	181306763	-	ENSMUST00000103045	Stmn3	protein_coding	304	7
2 20807912	ggctccagcaCcaccccacag	NA	NA	NA	NA	NA	NA	NA	NA	NA	NA	NA	NA	13	0	0	38	0	0	26	0	0	21	4	0.19	2	20807912	ENSMUSG00000036617	exon	20807902	20808024	+	ENSMUST00000114627	Etl4	protein_coding	122	2
2 23191106	ggtatctcaaCaagataaagt	1154	0	0	90	0	0	32	0	0	15	0	0	25	3	0.12	132	0	0	85	0	0	103	0	0	2	23191106	ENSMUSG00000026775	exon	23191013	23191125	+	ENSMUST00000028117	Yme1l1	protein_coding	112	19
2 23508866	gactatggcgCtgaaacggat	27	0	0	NA	NA	NA	NA	NA	NA	NA	NA	NA	NA	NA	NA	20	0	0	16	0	0	26	3	0.115	2	23508866	ENSMUSG00000026771	3UTR	23506220	23511315	-	ENSMUST00000132484	Spopl	protein_coding	5095	10
2 24960260	acccttggagCcagtagtaag	NA	NA	NA	NA	NA	NA	NA	NA	NA	NA	NA	NA	NA	NA	NA	18	1	0.056	18	0	0	28	3	0.107	2	24960260	ENSMUSG00000026974	3UTR	24959062	24962075	+	ENSMUST00000028350	Zmynd19	protein_coding	3013	8
2 25181604	agtagcgcatCcgtggacccc	14	0	0	NA	NA	NA	NA	NA	NA	NA	NA	NA	10	0	0	24	0	0	10	0	0	28	3	0.107	2	25181604	ENSMUSG00000078202	3UTR	25181456	25183339	+	ENSMUST00000104999	Nrarp	protein_coding	1883	2
2 25203183	catcaccaagCagagaaacaa	98	21	0.214	NA	NA	NA	NA	NA	NA	NA	NA	NA	NA	NA	NA	30	8	0.267	22	8	0.364	19	8	0.421	2	25203183	ENSMUSG00000013465	exon	25203141	25203247	-	ENSMUST00000124900	Nelfb	protein_coding	106	10
2 25246367	ccatccgctgCcagggccctg	16	0	0	NA	NA	NA	NA	NA	NA	NA	NA	NA	NA	NA	NA	22	0	0	20	0	0	22	3	0.136	2	25246367	ENSMUSG00000006471	3UTR	25246332	25246595	-	ENSMUST00000162680	Ndor1	protein_coding	263	3
2 25348652	agctcaccttCgtgggagaac	1291	12	0.009	177	1	0.006	102	2	0.02	53	4	0.075	24	1	0.042	56	2	0.036	66	8	0.121	63	5	0.079	2	25348652	ENSMUSG00000036646	exon	25348571	25348691	+	ENSMUST00000042390	Man1b1	protein_coding	120	16
2 25353420	gcaatactgtCtggatacatg	114	0	0	10	0	0	NA	NA	NA	NA	NA	NA	NA	NA	NA	27	3	0.111	29	0	0	23	0	0	2	25353420	ENSMUSG00000026958	exon	25353360	25353516	-	ENSMUST00000133253	Dpp7	protein_coding	156	9
2 25365555	ccatctcctgCgcttctatgc	114	6	0.053	18	1	0.056	11	0	0	NA	NA	NA	NA	NA	NA	35	4	0.114	42	4	0.095	54	6	0.111	2	25365555	ENSMUSG00000026956	exon	25365327	25365682	-	ENSMUST00000102925	Uap1l1	protein_coding	355	15
2 25443232	cccacagagaCgtggacgtcg	282	28	0.099	33	3	0.091	33	2	0.061	11	2	0.182	NA	NA	NA	18	0	0	20	2	0.1	21	0	0	2	25443232	ENSMUSG00000026944	exon	25443229	25443442	+	ENSMUST00000143075	Abca2	protein_coding	213	1
2 25460292	ataaccctttCaggggatacc	51	0	0	NA	NA	NA	NA	NA	NA	NA	NA	NA	14	0	0	34	6	0.176	20	0	0	32	1	0.031	2	25460292	ENSMUSG00000047617	exon	25460167	25460357	-	ENSMUST00000125710	BC029214	protein_coding	190	15
2 25587002	ctccagctctCgaagctccag	110	1	0.009	NA	NA	NA	NA	NA	NA	NA	NA	NA	32	9	0.281	102	27	0.265	78	13	0.167	70	18	0.257	2	25587002	ENSMUSG00000015087	exon	25586868	25587018	-	ENSMUST00000146012	Rabl6	protein_coding	150	20
2 25621759	tctccctcgcCaaggccaggt	NA	NA	NA	NA	NA	NA	NA	NA	NA	NA	NA	NA	NA	NA	NA	17	6	0.353	16	10	0.625	23	10	0.435	2	25621759	ENSMUSG00000026939	exon	25621608	25621780	-	ENSMUST00000128149	Tmem141	protein_coding	172	20
2 26021665	gcggagctgaCaggagccggg	10	0	0	NA	NA	NA	NA	NA	NA	NA	NA	NA	NA	NA	NA	22	4	0.182	21	5	0.238	30	3	0.1	2	26021665	ENSMUSG00000036352	5UTR	26021535	26021747	-	ENSMUST00000036509	Ubac1	protein_coding	212	4
2 26059314	gtgagagagaCagagagagag	59	0	0	26	0	0	24	5	0.208	17	0	0	NA	NA	NA	NA	NA	NA	NA	NA	NA	13	0	0	2	26059314	ENSMUSG00000026932	3UTR	26055535	26059961	-	ENSMUST00000028300	Nacc2	protein_coding	4426	16
2 26064527	gcctcatcagCcagattgggt	296	1	0.003	27	0	0	18	0	0	11	0	0	25	3	0.12	59	0	0	32	0	0	37	0	0	2	26064527	ENSMUSG00000026932	exon	26064492	26064618	-	ENSMUST00000128674	Nacc2	protein_coding	126	7
2 26137718	aactccagagCagggggctgg	152	3	0.02	13	1	0.077	10	0	0	NA	NA	NA	21	6	0.286	45	4	0.089	51	7	0.137	53	9	0.17	2	26137718	ENSMUSG00000087679	exon	26136814	26138913	-	ENSMUST00000133808	C330006A16Rik	lincRNA	2099	10
2 26137726	aaggcttgaaCtccagagcag	217	8	0.037	19	1	0.053	14	0	0	NA	NA	NA	60	6	0.1	68	2	0.029	79	7	0.089	66	6	0.091	2	26137726	ENSMUSG00000087679	exon	26136814	26138913	-	ENSMUST00000133808	C330006A16Rik	lincRNA	2099	10
2 26392957	aattccagagCtcacacacat	325	0	0	82	0	0	59	8	0.136	31	0	0	93	0	0	232	0	0	221	0	0	231	0	0	2	26392957	ENSMUSG00000026926	exon	26392906	26392998	+	ENSMUST00000076431	Pmpca	protein_coding	92	13
2 26401665	gtttctgctcCccaccgaggc	36	0	0	NA	NA	NA	NA	NA	NA	NA	NA	NA	NA	NA	NA	47	4	0.085	26	0	0	40	4	0.1	2	26401665	ENSMUSG00000026925	exon	26401601	26401698	-	ENSMUST00000145701	Inpp5e	protein_coding	97	15
2 26477063	aggatggcatCgcgggcttca	2876	1	0	395	0	0	295	0	0	170	0	0	15	0	0	20	3	0.15	24	0	0	14	0	0	2	26477063	ENSMUSG00000026923	exon	26476947	26477139	-	ENSMUST00000028288	Notch1	protein_coding	192	14
2 26635662	cctgctgcagCgcaatgagtt	655	2	0.003	94	0	0	59	0	0	36	0	0	16	0	0	23	0	0	17	0	0	24	3	0.125	2	26635662	ENSMUSG00000036186	exon	26635539	26636497	+	ENSMUST00000074240	Fam69b	protein_coding	958	3
2 26899390	tgtctttgcaCtggattttct	60	0	0	NA	NA	NA	NA	NA	NA	NA	NA	NA	21	0	0	45	0	0	27	0	0	28	3	0.107	2	26899390	ENSMUSG00000036160	exon	26899337	26899425	-	ENSMUST00000114043	Surf6	protein_coding	88	14
2 26920697	agagaacagaCagacttagaa	1382	150	0.109	261	28	0.107	220	24	0.109	99	5	0.051	77	21	0.273	167	41	0.246	212	53	0.25	245	86	0.351	2	26920697	ENSMUSG00000014867	3UTR	26920040	26921904	-	ENSMUST00000015011	Surf4	protein_coding	1864	7
2 26954377	ctatgcacagCagggactctg	64	0	0	NA	NA	NA	NA	NA	NA	NA	NA	NA	24	4	0.167	69	0	0	80	0	0	74	2	0.027	2	26954377	ENSMUSG00000052406	3UTR	26953563	26954476	-	ENSMUST00000064244	Rexo4	protein_coding	913	17
2 27756286	tcctgttcaaCcctggtacgg	87	1	0.011	12	0	0	NA	NA	NA	NA	NA	NA	147	17	0.116	357	10	0.028	386	21	0.055	412	23	0.056	2	27756286	ENSMUSG00000015846	exon	27756199	27756290	+	ENSMUST00000166775	Rxra	protein_coding	91	22
2 28547543	gggagtcatcCagggcaccgt	659	11	0.017	73	4	0.055	70	1	0.014	23	0	0	26	1	0.038	39	1	0.026	26	9	0.346	59	5	0.085	2	28547543	ENSMUSG00000026821	exon	28547534	28547620	+	ENSMUST00000113893	Ralgds	protein_coding	86	3
2 29702333	ccaccctttcCagctgccttt	120	1	0.008	15	0	0	19	0	0	NA	NA	NA	45	4	0.089	119	7	0.059	92	2	0.022	116	14	0.121	2	29702333	ENSMUSG00000039844	exon	29702193	29702678	+	ENSMUST00000102872	Rapgef1	protein_coding	485	7
2 29738375	aggggaatggCgggcttcact	66	0	0	10	0	0	NA	NA	NA	NA	NA	NA	34	9	0.265	89	12	0.135	97	11	0.113	110	19	0.173	2	29738375	ENSMUSG00000039844	3UTR	29738071	29740353	+	ENSMUST00000095087	Rapgef1	protein_coding	2282	3
2 30124447	ggcctccgtcCggggctccgg	20	0	0	NA	NA	NA	NA	NA	NA	NA	NA	NA	NA	NA	NA	20	3	0.15	18	3	0.167	22	1	0.045	2	30124447	ENSMUSG00000039686	5UTR	30124276	30124582	-	ENSMUST00000113677	Zer1	protein_coding	306	3
2 30350677	agaagcgcctCggagcagcag	368	2	0.005	50	0	0	57	4	0.07	20	0	0	115	6	0.052	155	18	0.116	221	12	0.054	304	39	0.128	2	30350677	ENSMUSG00000026860	exon	30350584	30350717	-	ENSMUST00000140899	Sh3glb2	protein_coding	133	16
2 30401543	ctgtcactatCaggtccccaa	17	0	0	NA	NA	NA	NA	NA	NA	NA	NA	NA	28	4	0.143	56	0	0	85	2	0.024	92	1	0.011	2	30401543	ENSMUSG00000026853	3UTR	30400471	30402577	-	ENSMUST00000102855	Crat	protein_coding	2106	10
2 30401716	tcccaagtccCatggttagtg	17	0	0	NA	NA	NA	NA	NA	NA	NA	NA	NA	21	3	0.143	63	3	0.048	51	2	0.039	47	0	0	2	30401716	ENSMUSG00000026853	3UTR	30400471	30402577	-	ENSMUST00000102855	Crat	protein_coding	2106	11
2 30447249	ctcaggcctgCtgattctgct	1000	0	0	137	0	0	77	1	0.013	46	0	0	25	3	0.12	87	0	0	85	0	0	93	0	0	2	30447249	ENSMUSG00000039515	3UTR	30446455	30447806	+	ENSMUST00000113601	Ppp2r4	protein_coding	1351	11
2 30972482	tctgtccttgCtgggtgtggt	NA	NA	NA	NA	NA	NA	NA	NA	NA	NA	NA	NA	11	1	0.091	25	8	0.32	37	9	0.243	27	8	0.296	2	30972482	ENSMUSG00000026851	3UTR	30972177	30973209	-	ENSMUST00000028205	BC005624	protein_coding	1032	6
2 31388262	cagaggccatCcaccccctac	NA	NA	NA	NA	NA	NA	NA	NA	NA	NA	NA	NA	29	0	0	31	0	0	24	0	0	43	5	0.116	2	31388262	ENSMUSG00000055632	exon	31388167	31388445	+	ENSMUST00000113532	Hmcn2	protein_coding	278	8
2 31416713	cccgcagtgcCtccaacattt	NA	NA	NA	NA	NA	NA	NA	NA	NA	NA	NA	NA	37	4	0.108	50	0	0	41	0	0	60	0	0	2	31416713	ENSMUSG00000055632	exon	31416710	31416841	+	ENSMUST00000113532	Hmcn2	protein_coding	131	1
2 31460272	ctggacaaggCgcggtctaca	13	1	0.077	NA	NA	NA	NA	NA	NA	NA	NA	NA	NA	NA	NA	40	3	0.075	31	2	0.065	30	3	0.1	2	31460272	ENSMUSG00000055632	exon	31460050	31460737	+	ENSMUST00000142448	Hmcn2	protein_coding	687	8
2 31803113	caggcccacaCtgatcaccta	112	0	0	NA	NA	NA	NA	NA	NA	NA	NA	NA	NA	NA	NA	37	0	0	25	3	0.12	32	0	0	2	31803113	ENSMUSG00000026842	3UTR	31801900	31803541	+	ENSMUST00000075759	Abl1	protein_coding	1641	14
2 32219318	atggcactctCaagcctgagg	702	0	0	91	17	0.187	52	0	0	20	0	0	120	0	0	226	0	0	282	0	0	225	0	0	2	32219318	ENSMUSG00000039262	exon	32219217	32219405	+	ENSMUST00000128936	Prrc2b	protein_coding	188	12
2 32619792	catagtctatCagggtatagg	14	1	0.071	NA	NA	NA	NA	NA	NA	NA	NA	NA	NA	NA	NA	24	5	0.208	28	8	0.286	18	2	0.111	2	32619792	ENSMUSG00000026811	3UTR	32619530	32620804	+	ENSMUST00000095045	St6galnac6	protein_coding	1274	4
2 32634018	cttccttagcCaggctgtgtc	408	6	0.015	67	3	0.045	55	1	0.018	32	1	0.031	692	100	0.145	2502	191	0.076	2609	230	0.088	2659	296	0.111	2	32634018	ENSMUSG00000026817	3UTR	32633710	32635054	+	ENSMUST00000113277	Ak1	protein_coding	1344	5
2 35315822	gaatccttccCagggtaaagt	707	8	0.011	69	0	0	78	5	0.064	50	1	0.02	19	4	0.211	36	2	0.056	36	3	0.083	71	14	0.197	2	35315822	ENSMUSG00000026880	3UTR	35313986	35315860	-	ENSMUST00000028241	Stom	protein_coding	1874	18
2 35315924	cagagaaaaaCtccaccattg	1139	0	0	70	0	0	64	15	0.234	23	0	0	17	0	0	21	0	0	23	0	0	36	0	0	2	35315924	ENSMUSG00000026880	exon	35313986	35316055	-	ENSMUST00000028241	Stom	protein_coding	2069	21
2 37800068	ctccgtggagCagctccgcag	54	0	0	NA	NA	NA	NA	NA	NA	NA	NA	NA	22	6	0.273	28	0	0	23	0	0	21	0	0	2	37800068	ENSMUSG00000035392	exon	37798991	37801250	-	ENSMUST00000102787	Dennd1a	protein_coding	2259	11
2 52110686	tcagttgtagCacgaacagaa	48	0	0	NA	NA	NA	NA	NA	NA	NA	NA	NA	NA	NA	NA	20	4	0.2	13	0	0	18	0	0	2	52110686	ENSMUSG00000036202	exon	52109911	52113000	+	ENSMUST00000112693	Rif1	protein_coding	3089	6
2 52210408	ctgggagaaaCagaaagccac	NA	NA	NA	NA	NA	NA	NA	NA	NA	NA	NA	NA	14	3	0.214	248	33	0.133	141	18	0.128	113	13	0.115	2	52210408	ENSMUSG00000026950	exon	52210328	52210435	-	ENSMUST00000028320	Neb	protein_coding	107	17
2 52235541	ctgaaattcaCcagtataacc	NA	NA	NA	NA	NA	NA	NA	NA	NA	NA	NA	NA	54	6	0.111	189	0	0	107	0	0	120	0	0	2	52235541	ENSMUSG00000026950	exon	52235480	52235683	-	ENSMUST00000036934	Neb	protein_coding	203	7
2 52304128	ttgacagagaCtctacagaga	NA	NA	NA	NA	NA	NA	NA	NA	NA	NA	NA	NA	58	0	0	29	3	0.103	21	0	0	39	0	0	2	52304128	ENSMUSG00000026950	exon	52304030	52304131	-	ENSMUST00000036934	Neb	protein_coding	101	22
2 52714914	aataacaaggCtgcacggaga	196	0	0	25	0	0	12	0	0	NA	NA	NA	NA	NA	NA	29	6	0.207	18	0	0	23	0	0	2	52714914	ENSMUSG00000055371	3UTR	52714818	52715004	-	ENSMUST00000155516	Stam2	protein_coding	186	10
2 57289895	agcctgtgaaCagggaacctc	647	62	0.096	43	2	0.047	31	4	0.129	14	0	0	170	93	0.547	491	275	0.56	415	209	0.504	397	235	0.592	2	57289895	ENSMUSG00000026827	exon	57289845	57290016	+	ENSMUST00000169687	Gpd2	protein_coding	171	7
2 59817669	ggccacagctCggtgagtggg	264	0	0	29	0	0	18	0	0	NA	NA	NA	42	0	0	38	5	0.132	27	0	0	38	0	0	2	59817669	ENSMUSG00000035168	exon	59817485	59817670	+	ENSMUST00000112568	Tanc1	protein_coding	185	23
2 59907633	acgaagaaaaCagtgcgcatg	98	0	0	NA	NA	NA	NA	NA	NA	NA	NA	NA	25	5	0.2	57	0	0	83	0	0	51	0	0	2	59907633	ENSMUSG00000026987	exon	59907439	59907749	-	ENSMUST00000112550	Baz2b	protein_coding	310	14
2 60620349	aacagggactCgtgtacatct	NA	NA	NA	NA	NA	NA	NA	NA	NA	NA	NA	NA	23	3	0.13	30	0	0	32	0	0	38	0	0	2	60620349	ENSMUSG00000026971	exon	60620211	60620433	-	ENSMUST00000112517	Itgb6	protein_coding	222	14
2 67516439	acagaaaaaaCggagacttat	NA	NA	NA	NA	NA	NA	NA	NA	NA	NA	NA	NA	456	105	0.23	836	121	0.145	582	90	0.155	600	83	0.138	2	67516439	ENSMUSG00000027022	exon	67507909	67517173	+	ENSMUST00000112347	Xirp2	protein_coding	9264	21
2 70677917	caatgacactCtgaaggatct	617	0	0	53	8	0.151	18	0	0	19	0	0	36	0	0	83	0	0	62	0	0	61	0	0	2	70677917	ENSMUSG00000014959	exon	70677899	70678102	+	ENSMUST00000133432	Gorasp2	protein_coding	203	3
2 70825429	agccctcgcgCccgcgctcgc	47	0	0	NA	NA	NA	NA	NA	NA	NA	NA	NA	12	0	0	29	5	0.172	31	3	0.097	15	3	0.2	2	70825429	ENSMUSG00000041997	5UTR	70825332	70825728	-	ENSMUST00000038584	Tlk1	protein_coding	396	2
2 70964760	tgggcagtacCattccctgga	41	0	0	NA	NA	NA	NA	NA	NA	NA	NA	NA	14	0	0	24	3	0.125	32	0	0	30	0	0	2	70964760	ENSMUSG00000041975	3UTR	70964561	70965679	-	ENSMUST00000112179	Mettl8	protein_coding	1118	4
2 71093770	gaatgtgaacCacatggttga	20	0	0	NA	NA	NA	NA	NA	NA	NA	NA	NA	NA	NA	NA	21	0	0	27	3	0.111	NA	NA	NA	2	71093770	ENSMUSG00000041966	3UTR	71089930	71095858	+	ENSMUST00000154704	Dcaf17	protein_coding	5928	12
2 71883501	tgactgaataCaaggagagct	23	0	0	NA	NA	NA	NA	NA	NA	NA	NA	NA	27	6	0.222	31	3	0.097	NA	NA	NA	26	3	0.115	2	71883501	ENSMUSG00000006494	exon	71883423	71883607	+	ENSMUST00000134362	Pdk1	protein_coding	184	10
2 72404425	cctaagaagtCagggttcccc	93	2	0.022	NA	NA	NA	NA	NA	NA	NA	NA	NA	57	16	0.281	51	5	0.098	40	2	0.05	56	13	0.232	2	72404425	ENSMUSG00000004085	3UTR	72402367	72407502	+	ENSMUST00000135469	Zak	protein_coding	5135	8
2 73212869	gttggattgcCaaatgttggg	239	7	0.029	20	1	0.05	10	0	0	NA	NA	NA	19	0	0	97	11	0.113	96	7	0.073	82	11	0.134	2	73212869	ENSMUSG00000027108	exon	73212860	73212960	-	ENSMUST00000100015	Ola1	protein_coding	100	3
2 73337013	ctggtgccctCagagggtgtg	10	0	0	NA	NA	NA	NA	NA	NA	NA	NA	NA	14	0	0	60	4	0.067	93	2	0.022	63	11	0.175	2	73337013	ENSMUSG00000008226	3UTR	73335882	73337818	+	ENSMUST00000090811	Scrn3	protein_coding	1936	11
2 73571414	gccattaaccCggtaggtggt	NA	NA	NA	NA	NA	NA	NA	NA	NA	NA	NA	NA	16	1	0.062	31	3	0.097	26	4	0.154	39	4	0.103	2	73571414	ENSMUSG00000027107	exon	73571413	73571608	-	ENSMUST00000028515	Chrna1	protein_coding	195	1
2 73828672	ataggcttctCcagctcacac	91	0	0	NA	NA	NA	NA	NA	NA	NA	NA	NA	29	4	0.138	24	0	0	19	0	0	19	0	0	2	73828672	ENSMUSG00000027104	exon	73828472	73828678	-	ENSMUST00000055833	Atf2	protein_coding	206	22
2 74706620	agaggagaatCgaggtctccc	NA	NA	NA	NA	NA	NA	NA	NA	NA	NA	NA	NA	55	6	0.109	141	19	0.135	84	8	0.095	132	18	0.136	2	74706620	ENSMUSG00000027102	exon	74706517	74707307	+	ENSMUST00000074721	Hoxd8	protein_coding	790	3
2 74859414	ggcatttttgCagatgtgtaa	137	2	0.015	NA	NA	NA	10	4	0.4	NA	NA	NA	NA	NA	NA	29	9	0.31	28	11	0.393	49	18	0.367	2	74859414	ENSMUSG00000027099	exon	74859405	74859477	+	ENSMUST00000028511	Mtx2	protein_coding	72	4
2 75902970	acttctgctcCttgggacagg	134	0	0	NA	NA	NA	NA	NA	NA	NA	NA	NA	26	3	0.115	105	0	0	162	2	0.012	157	0	0	2	75902970	ENSMUSG00000042410	5UTR	75902943	75902979	+	ENSMUST00000176973	Agps	protein_coding	36	4
2 76523940	cagtctgatcCgagggagatg	140	0	0	NA	NA	NA	NA	NA	NA	NA	NA	NA	23	4	0.174	100	0	0	70	0	0	61	0	0	2	76523940	ENSMUSG00000042359	3UTR	76523889	76524042	+	ENSMUST00000077972	Osbpl6	protein_coding	153	7
2 76715275	tcagccatctCggtgacaacc	NA	NA	NA	NA	NA	NA	NA	NA	NA	NA	NA	NA	56	3	0.054	1093	126	0.115	790	110	0.139	706	82	0.116	2	76715275	ENSMUSG00000051747	exon	76715144	76715449	-	ENSMUST00000111846	Ttn	protein_coding	305	10
2 76720246	tggttctttgCtggttctaaa	NA	NA	NA	NA	NA	NA	NA	NA	NA	NA	NA	NA	23	3	0.13	62	0	0	29	1	0.034	53	0	0	2	76720246	ENSMUSG00000051747	exon	76720082	76720369	-	ENSMUST00000111846	Ttn	protein_coding	287	13
2 76723991	tgtaacttgcCgagatgaata	NA	NA	NA	NA	NA	NA	NA	NA	NA	NA	NA	NA	148	15	0.101	706	47	0.067	544	54	0.099	601	40	0.067	2	76723991	ENSMUSG00000051747	exon	76723979	76724284	-	ENSMUST00000111882	Ttn	protein_coding	305	1
2 76730400	acagatttatCagagaagact	NA	NA	NA	NA	NA	NA	NA	NA	NA	NA	NA	NA	133	19	0.143	193	30	0.155	196	26	0.133	315	34	0.108	2	76730400	ENSMUSG00000051747	exon	76729123	76730889	-	ENSMUST00000111882	Ttn	protein_coding	1766	16
2 76745598	caacctaactCagggagaaga	NA	NA	NA	NA	NA	NA	NA	NA	NA	NA	NA	NA	25	3	0.12	NA	NA	NA	NA	NA	NA	18	0	0	2	76745598	ENSMUSG00000051747	exon	76736064	76753169	-	ENSMUST00000099981	Ttn	protein_coding	17105	13
2 76750971	tggacgatggCtgaaggccaa	NA	NA	NA	NA	NA	NA	NA	NA	NA	NA	NA	NA	51	0	0	22	4	0.182	NA	NA	NA	45	0	0	2	76750971	ENSMUSG00000051747	exon	76736064	76753169	-	ENSMUST00000099981	Ttn	protein_coding	17105	20
2 76756763	accgagtgctCgaagacaagc	NA	NA	NA	NA	NA	NA	NA	NA	NA	NA	NA	NA	929	47	0.051	46	1	0.022	34	4	0.118	355	20	0.056	2	76756763	ENSMUSG00000051747	exon	76756641	76756931	-	ENSMUST00000111846	Ttn	protein_coding	290	10
2 76767051	gctggtcaatCgttgcctcag	NA	NA	NA	NA	NA	NA	NA	NA	NA	NA	NA	NA	37	4	0.108	NA	NA	NA	NA	NA	NA	NA	NA	NA	2	76767051	ENSMUSG00000051747	exon	76765718	76768684	-	ENSMUST00000011934	Ttn	protein_coding	2966	10
2 76770169	gcagccaccaCgtcacgacgg	NA	NA	NA	NA	NA	NA	NA	NA	NA	NA	NA	NA	522	0	0	21	3	0.143	18	0	0	159	0	0	2	76770169	ENSMUSG00000051747	exon	76769938	76770246	-	ENSMUST00000111882	Ttn	protein_coding	308	17
2 76886024	cactctgactCtgagctccct	NA	NA	NA	NA	NA	NA	NA	NA	NA	NA	NA	NA	34	4	0.118	14	0	0	NA	NA	NA	22	0	0	2	76886024	ENSMUSG00000051747	exon	76885928	76886215	-	ENSMUST00000099981	Ttn	protein_coding	287	8
2 76946871	gtcccccgcaCggatgtctcc	NA	NA	NA	NA	NA	NA	NA	NA	NA	NA	NA	NA	488	55	0.113	94	1	0.011	89	4	0.045	331	35	0.106	2	76946871	ENSMUSG00000051747	exon	76946697	76946980	-	ENSMUST00000099981	Ttn	protein_coding	283	14
2 77180847	aaagcatacgCaggagtcagt	28	0	0	NA	NA	NA	NA	NA	NA	NA	NA	NA	11	0	0	31	0	0	27	3	0.111	17	0	0	2	77180847	ENSMUSG00000042272	3UTR	77180340	77187130	-	ENSMUST00000102660	Sestd1	protein_coding	6790	2
2 79635683	cgacgcaggaCgaggacgagg	1069	3	0.003	253	2	0.008	180	2	0.011	77	1	0.013	52	6	0.115	118	11	0.093	144	11	0.076	143	10	0.07	2	79635683	ENSMUSG00000027007	exon	79635455	79635744	+	ENSMUST00000111784	Ssfa2	protein_coding	289	18
2 80324675	gctgtcaactCtggagaactg	2076	0	0	93	0	0	63	0	0	28	0	0	NA	NA	NA	25	0	0	38	6	0.158	12	0	0	2	80324675	ENSMUSG00000027006	exon	80324660	80324742	+	ENSMUST00000028392	Dnajc10	protein_coding	82	5
2 83771175	gttcatggacCgaggttccga	4208	19	0.005	331	0	0	300	1	0.003	182	1	0.005	16	0	0	35	0	0	39	0	0	42	5	0.119	2	83771175	ENSMUSG00000027087	exon	83771135	83771337	+	ENSMUST00000111740	Itgav	protein_coding	202	5
2 90890298	atcactttctCaggcttcctg	NA	NA	NA	NA	NA	NA	NA	NA	NA	NA	NA	NA	15	1	0.067	93	11	0.118	53	4	0.075	55	4	0.073	2	90890298	ENSMUSG00000040794	exon	90889380	90890525	+	ENSMUST00000111466	C1qtnf4	protein_coding	1145	18
2 91013293	agtccatgaaCggctttcaaa	130	0	0	NA	NA	NA	NA	NA	NA	NA	NA	NA	11	0	0	34	4	0.118	15	0	0	30	0	0	2	91013293	ENSMUSG00000005506	exon	91013238	91013402	+	ENSMUST00000111451	Celf1	protein_coding	164	8
2 91169737	agtgtgccccCggagcgcgat	55	4	0.073	NA	NA	NA	NA	NA	NA	NA	NA	NA	NA	NA	NA	18	0	0	11	0	0	10	0	0	2	91169737	ENSMUSG00000040687	exon	91169701	91169857	-	ENSMUST00000111372	Madd	protein_coding	156	6
2 91190798	gatcgagaagCtggtggctgc	33	0	0	NA	NA	NA	NA	NA	NA	NA	NA	NA	29	0	0	99	17	0.172	92	5	0.055	96	6	0.062	2	91190798	ENSMUSG00000002108	exon	91190739	91190947	-	ENSMUST00000111354	Nr1h3	protein_coding	208	7
2 91273756	tccctaggtaCaaggacaacc	248	0	0	15	0	0	11	0	0	NA	NA	NA	157	4	0.025	237	23	0.097	208	23	0.111	187	16	0.086	2	91273756	ENSMUSG00000027255	exon	91273753	91274125	+	ENSMUST00000127895	Arfgap2	protein_coding	372	1
2 91473230	gggtgtgtgaCggggacaatg	1795	68	0.038	206	9	0.044	159	6	0.038	101	5	0.051	NA	NA	NA	14	3	0.214	16	3	0.188	NA	NA	NA	2	91473230	ENSMUSG00000027253	exon	91473157	91473273	+	ENSMUST00000028689	Lrp4	protein_coding	116	15
2 91963423	accccagcccCgagggccgga	110	3	0.027	23	1	0.043	22	0	0	17	1	0.059	NA	NA	NA	14	1	0.071	24	2	0.083	29	3	0.103	2	91963423	ENSMUSG00000040479	exon	91963286	91963657	-	ENSMUST00000028667	Dgkz	protein_coding	371	9
2 92386365	gggctatattCaggtgagggc	330	1	0.003	41	0	0	34	1	0.029	26	0	0	13	0	0	30	4	0.133	43	8	0.186	63	6	0.095	2	92386365	ENSMUSG00000027223	exon	92386363	92386438	-	ENSMUST00000050312	Mapk8ip1	protein_coding	75	1
2 92413769	gagggcaagaCaggcttccct	38	0	0	14	0	0	NA	NA	NA	NA	NA	NA	38	4	0.105	99	1	0.01	79	0	0	125	3	0.024	2	92413769	ENSMUSG00000068742	exon	92413636	92413947	-	ENSMUST00000111278	Cry2	protein_coding	311	10
3 100947477	gtcgatgtctCagagccatca	73	9	0.123	NA	NA	NA	NA	NA	NA	NA	NA	NA	NA	NA	NA	19	7	0.368	NA	NA	NA	NA	NA	NA	3	100947477	ENSMUSG00000033222	exon	100946350	100948278	-	ENSMUST00000127357	Ttf2	protein_coding	1928	13
3 101579531	tgtcttccagCagggaatgaa	3650	1	0	274	0	0	173	0	0	77	0	0	73	8	0.11	129	0	0	104	0	0	158	0	0	3	101579531	ENSMUSG00000033161	exon	101579521	101579651	-	ENSMUST00000036493	Atp1a1	protein_coding	130	2
3 101924134	gccgggtcctCgggcgcgagc	37	4	0.108	NA	NA	NA	NA	NA	NA	NA	NA	NA	NA	NA	NA	NA	NA	NA	NA	NA	NA	NA	NA	NA	3	101924134	ENSMUSG00000033147	5UTR	101924119	101924393	-	ENSMUST00000106928	Slc22a15	protein_coding	274	1
3 103753486	atggtagcaaCtctccaccct	169	0	0	11	0	0	NA	NA	NA	NA	NA	NA	38	4	0.105	91	0	0	51	0	0	63	0	0	3	103753486	ENSMUSG00000008730	3UTR	103753380	103753514	-	ENSMUST00000137078	Hipk1	protein_coding	134	15
3 103813273	gtgctctcgtCaatgagttgt	71	0	0	NA	NA	NA	NA	NA	NA	NA	NA	NA	42	5	0.119	102	0	0	112	0	0	96	0	0	3	103813273	ENSMUSG00000032952	exon	103813260	103813407	+	ENSMUST00000047285	Ap4b1	protein_coding	147	3
3 104768870	taggtcctgtCggtgggtgtg	NA	NA	NA	NA	NA	NA	NA	NA	NA	NA	NA	NA	NA	NA	NA	23	3	0.13	17	4	0.235	17	0	0	3	104768870	ENSMUSG00000055865	3UTR	104767406	104770733	-	ENSMUST00000139783	Fam19a3	protein_coding	3327	8
3 104777402	ggtgctggacCagagcatcta	NA	NA	NA	NA	NA	NA	NA	NA	NA	NA	NA	NA	NA	NA	NA	25	7	0.28	NA	NA	NA	10	0	0	3	104777402	ENSMUSG00000055865	5UTR	104777177	104777547	-	ENSMUST00000139783	Fam19a3	protein_coding	370	4
3 104889401	acggtcacagCaatgccagca	465	0	0	38	0	0	34	0	0	10	0	0	38	0	0	61	0	0	53	8	0.151	26	0	0	3	104889401	ENSMUSG00000045576	5UTR	104889286	104889440	+	ENSMUST00000183914	St7l	protein_coding	154	4
3 105004361	ggggaccaggCggtgctgctg	92	0	0	13	0	0	NA	NA	NA	10	0	0	NA	NA	NA	NA	NA	NA	20	0	0	21	4	0.19	3	105004361	ENSMUSG00000062127	3UTR	105001915	105004649	-	ENSMUST00000077548	Cttnbp2nl	protein_coding	2734	17
3 105955898	actggtgtaaCaggtgagcac	224	6	0.027	NA	NA	NA	NA	NA	NA	NA	NA	NA	22	0	0	21	4	0.19	NA	NA	NA	23	8	0.348	3	105955898	ENSMUSG00000000563	5UTR	105955896	105956041	-	ENSMUST00000133320	Atp5f1	protein_coding	145	1
3 107458466	atcgatgaaaCagatgtggaa	NA	NA	NA	NA	NA	NA	NA	NA	NA	NA	NA	NA	113	32	0.283	240	51	0.212	372	66	0.177	408	65	0.159	3	107458466	ENSMUSG00000027895	exon	107458201	107458898	-	ENSMUST00000009617	Kcnc4	protein_coding	697	9
3 107756658	acactgtagcCacatgattgg	437	40	0.092	66	6	0.091	69	7	0.101	42	2	0.048	NA	NA	NA	NA	NA	NA	NA	NA	NA	NA	NA	NA	3	107756658	ENSMUSG00000014599	exon	107756617	107756739	-	ENSMUST00000118593	Csf1	protein_coding	122	8
3 107898522	acaagatggcCaagtggggta	439	4	0.009	49	0	0	30	0	0	12	0	0	100	10	0.1	537	56	0.104	460	31	0.067	602	38	0.063	3	107898522	ENSMUSG00000004032	3UTR	107898451	107898575	+	ENSMUST00000167523	Gstm5	protein_coding	124	11
3 108207396	aggacagcctCtggtaagaag	26	0	0	NA	NA	NA	NA	NA	NA	NA	NA	NA	NA	NA	NA	28	0	0	26	0	0	31	4	0.129	3	108207396	ENSMUSG00000048997	exon	108207394	108207604	-	ENSMUST00000127157	Atxn7l2	protein_coding	210	1
3 108212482	ggccaacaagCagggaacttg	NA	NA	NA	NA	NA	NA	NA	NA	NA	NA	NA	NA	236	108	0.458	292	146	0.5	326	148	0.454	348	168	0.484	3	108212482	ENSMUSG00000027887	3UTR	108212266	108214535	-	ENSMUST00000029486	Sypl2	protein_coding	2269	2
3 108213285	ctacccacatCaagatgtatt	NA	NA	NA	NA	NA	NA	NA	NA	NA	NA	NA	NA	30	8	0.267	NA	NA	NA	NA	NA	NA	NA	NA	NA	3	108213285	ENSMUSG00000027887	3UTR	108212266	108214535	-	ENSMUST00000029486	Sypl2	protein_coding	2269	9
3 108213604	ttcttcatttCgggacccaga	NA	NA	NA	NA	NA	NA	NA	NA	NA	NA	NA	NA	20	3	0.15	13	0	0	NA	NA	NA	NA	NA	NA	3	108213604	ENSMUSG00000027887	3UTR	108212266	108214535	-	ENSMUST00000029486	Sypl2	protein_coding	2269	11
3 108328076	tatgtttggcCaaatggtgag	834	23	0.028	77	5	0.065	62	1	0.016	37	2	0.054	54	0	0	107	0	0	135	1	0.007	128	1	0.008	3	108328076	ENSMUSG00000068747	exon	108328008	108328081	+	ENSMUST00000102632	Sort1	protein_coding	73	22
3 115714728	gcggacgcagCttcgtccggc	1154	0	0	190	0	0	131	0	0	68	0	0	25	3	0.12	82	0	0	114	0	0	141	0	0	3	115714728	ENSMUSG00000045092	5UTR	115714709	115715055	-	ENSMUST00000055676	S1pr1	protein_coding	346	1
3 115881780	agatgtgtccCtgggggaagg	17	0	0	NA	NA	NA	NA	NA	NA	NA	NA	NA	21	3	0.143	77	6	0.078	61	5	0.082	64	1	0.016	3	115881780	ENSMUSG00000054426	exon	115881581	115881838	-	ENSMUST00000185681	A930005H10Rik	processed_transcript	257	18
3 115887973	ggaaaggaccCagcgtgccca	25	0	0	NA	NA	NA	NA	NA	NA	NA	NA	NA	27	7	0.259	81	10	0.123	77	11	0.143	93	17	0.183	3	115887973	ENSMUSG00000033554	5UTR	115887837	115888157	+	ENSMUST00000189799	Dph5	protein_coding	320	3
3 123112939	actcctccaaCgtccgagcac	NA	NA	NA	NA	NA	NA	NA	NA	NA	NA	NA	NA	26	3	0.115	66	0	0	36	0	0	56	0	0	3	123112939	ENSMUSG00000050315	exon	123110964	123114626	-	ENSMUST00000051443	Synpo2	protein_coding	3662	12
3 126597482	cgacgagtatCagctctttga	397	2	0.005	49	1	0.02	38	0	0	12	0	0	45	5	0.111	90	2	0.022	105	0	0	89	2	0.022	3	126597482	ENSMUSG00000053819	exon	126597010	126597504	+	ENSMUST00000134466	Camk2d	protein_coding	494	22
3 126926873	cacaggtagcCatatgaacgt	NA	NA	NA	NA	NA	NA	NA	NA	NA	NA	NA	NA	29	0	0	39	6	0.154	23	2	0.087	31	1	0.032	3	126926873	ENSMUSG00000032826	exon	126926803	126926894	-	ENSMUST00000182571	Ank2	protein_coding	91	18
3 126959780	gcggtggtgtCtcgcatcaaa	346	0	0	37	0	0	27	0	0	13	0	0	25	5	0.2	64	0	0	72	1	0.014	70	0	0	3	126959780	ENSMUSG00000032826	exon	126959653	126959864	-	ENSMUST00000182704	Ank2	protein_coding	211	14
3 127016844	ctgctggaagCgggagcagcc	66	0	0	NA	NA	NA	NA	NA	NA	NA	NA	NA	12	0	0	27	0	0	30	0	0	39	5	0.128	3	127016844	ENSMUSG00000032826	exon	127016816	127017013	-	ENSMUST00000182662	Ank2	protein_coding	197	4
3 127038843	ctcgtcaggaCgggctgacac	76	0	0	13	0	0	16	0	0	NA	NA	NA	23	4	0.174	51	0	0	83	0	0	48	0	0	3	127038843	ENSMUSG00000032826	exon	127038747	127038845	-	ENSMUST00000182704	Ank2	protein_coding	98	22
3 130729132	cccctggcaaCaggattgttt	129	9	0.07	NA	NA	NA	NA	NA	NA	NA	NA	NA	20	7	0.35	62	15	0.246	37	9	0.243	28	6	0.214	3	130729132	ENSMUSG00000062006	exon	130729051	130729150	-	ENSMUST00000133802	Rpl34	protein_coding	99	19
3 131245260	agcaacacgtCttctttgcag	269	0	0	NA	NA	NA	NA	NA	NA	NA	NA	NA	33	0	0	53	0	0	24	3	0.125	30	0	0	3	131245260	ENSMUSG00000027984	exon	131245101	131248573	-	ENSMUST00000152427	Hadh	protein_coding	3472	2
3 137626370	aggccttaagCgaactctgat	156	0	0	10	0	0	NA	NA	NA	11	0	0	30	3	0.1	148	0	0	79	0	0	111	0	0	3	137626370	ENSMUSG00000046818	exon	137625966	137628333	+	ENSMUST00000053855	Ddit4l	protein_coding	2367	4
3 138080703	gacccagaagCaggaccctga	NA	NA	NA	NA	NA	NA	NA	NA	NA	NA	NA	NA	29	3	0.103	109	0	0	73	0	0	93	0	0	3	138080703	ENSMUSG00000090066	3UTR	138077164	138081506	+	ENSMUST00000163080	1110002E22Rik	protein_coding	4342	15
3 138459683	gagacgttgtCagactttaag	170	2	0.012	18	0	0	12	0	0	NA	NA	NA	109	10	0.092	344	34	0.099	366	30	0.082	366	37	0.101	3	138459683	ENSMUSG00000005813	3UTR	138458960	138460336	-	ENSMUST00000029804	Metap1	protein_coding	1376	10
3 139015591	ccaggaagtgCtgcttcaaac	185	0	0	12	0	0	13	0	0	NA	NA	NA	45	6	0.133	89	6	0.067	76	1	0.013	68	2	0.029	3	139015591	ENSMUSG00000028149	exon	139015546	139015671	-	ENSMUST00000029796	Rap1gds1	protein_coding	125	9
3 142809882	tgaatatgagCtgagcattcc	105	2	0.019	NA	NA	NA	NA	NA	NA	NA	NA	NA	35	4	0.114	61	4	0.066	84	3	0.036	73	3	0.041	3	142809882	ENSMUSG00000004591	3UTR	142809824	142809954	-	ENSMUST00000173615	Pkn2	protein_coding	130	9
3 142881733	gccccccgccCggctctcccg	82	0	0	11	0	0	NA	NA	NA	NA	NA	NA	NA	NA	NA	43	0	0	36	4	0.111	45	0	0	3	142881733	ENSMUSG00000004591	5UTR	142881659	142882004	-	ENSMUST00000043812	Pkn2	protein_coding	345	2
3 145944390	ctcccatgctCgggtgccttg	NA	NA	NA	NA	NA	NA	NA	NA	NA	NA	NA	NA	14	0	0	30	3	0.1	26	0	0	38	0	0	3	145944390	ENSMUSG00000036873	3UTR	145943871	145944829	+	ENSMUST00000039571	2410004B18Rik	protein_coding	958	10
3 152374745	gtgaagcgtaCgccccgcagg	138	0	0	20	0	0	12	0	0	NA	NA	NA	27	3	0.111	54	0	0	71	0	0	42	0	0	3	152374745	ENSMUSG00000025437	exon	152374620	152374789	+	ENSMUST00000026507	Usp33	protein_coding	169	17
3 152427662	gcagagccagCaccaccagtc	132	0	0	11	0	0	NA	NA	NA	10	0	0	16	0	0	28	3	0.107	23	0	0	28	0	0	3	152427662	ENSMUSG00000039068	exon	152427277	152428832	+	ENSMUST00000106100	Zzz3	protein_coding	1555	6
3 19226596	tctgtccatcCatgtgggaaa	62	0	0	12	0	0	NA	NA	NA	NA	NA	NA	34	4	0.118	321	0	0	382	0	0	279	0	0	3	19226596	ENSMUSG00000069094	3UTR	19223108	19227635	-	ENSMUST00000099195	Pde7a	protein_coding	4527	14
3 20138135	aggtggggacCagggcctact	79	0	0	NA	NA	NA	NA	NA	NA	NA	NA	NA	24	3	0.125	73	2	0.027	71	5	0.07	73	11	0.151	3	20138135	ENSMUSG00000019528	exon	20138017	20138143	-	ENSMUST00000178328	Gyg	protein_coding	126	21
3 27501501	cttgggcaccCcctgtcggac	277	0	0	29	0	0	20	5	0.25	14	0	0	NA	NA	NA	NA	NA	NA	NA	NA	NA	NA	NA	NA	3	27501501	ENSMUSG00000039286	exon	27501394	27501545	-	ENSMUST00000191684	Fndc3b	protein_coding	151	16
3 32554236	agctcggaatCggatcttttt	192	4	0.021	32	0	0	13	0	0	13	0	0	149	16	0.107	382	24	0.063	366	11	0.03	386	22	0.057	3	32554236	ENSMUSG00000027668	exon	32554155	32554308	+	ENSMUST00000091257	Mfn1	protein_coding	153	12
3 32817734	gcgccctgttCagcgtgccgg	NA	NA	NA	NA	NA	NA	NA	NA	NA	NA	NA	NA	109	33	0.303	276	67	0.243	256	61	0.239	348	99	0.284	3	32817734	ENSMUSG00000056900	exon	32817711	32817872	+	ENSMUST00000172481	Usp13	protein_coding	161	4
3 33800304	ctgcggcagtCgctgggctgc	138	12	0.087	17	1	0.059	NA	NA	NA	NA	NA	NA	16	0	0	36	8	0.222	51	4	0.078	72	5	0.069	3	33800304	ENSMUSG00000027677	exon	33800195	33800436	+	ENSMUST00000117915	Ttc14	protein_coding	241	11
3 36066140	tcgcgtggggCgactgcggcg	154	0	0	27	0	0	22	0	0	10	0	0	21	4	0.19	52	0	0	77	0	0	83	0	0	3	36066140	ENSMUSG00000027710	exon	36066000	36066270	+	ENSMUST00000011492	Acad9	protein_coding	270	12
3 37416734	cagcagactcCcgggatatgc	21	0	0	NA	NA	NA	NA	NA	NA	NA	NA	NA	34	4	0.118	112	0	0	122	0	0	124	0	0	3	37416734	ENSMUSG00000050174	exon	37416701	37416904	-	ENSMUST00000146324	Nudt6	protein_coding	203	4
3 40930185	gccgttgattCcatgcctgtc	13	0	0	NA	NA	NA	NA	NA	NA	NA	NA	NA	18	0	0	26	3	0.115	21	0	0	38	0	0	3	40930185	ENSMUSG00000037818	3UTR	40930137	40930226	+	ENSMUST00000161111	3110057O12Rik	protein_coding	89	11
3 54744613	attcagttccCgaggagagaa	1714	8	0.005	221	2	0.009	137	2	0.015	118	0	0	69	10	0.145	172	9	0.052	231	14	0.061	219	21	0.096	3	54744613	ENSMUSG00000036632	3UTR	54744598	54744711	+	ENSMUST00000141191	Alg5	protein_coding	113	3
3 58525452	acgagaagcaCagcaagaaca	572	0	0	52	0	0	72	8	0.111	36	0	0	37	0	0	110	0	0	120	0	0	84	0	0	3	58525452	ENSMUSG00000027808	exon	58525410	58525873	-	ENSMUST00000029385	Serp1	protein_coding	463	3
3 60501290	cccgtcgagtCggggcgctcg	NA	NA	NA	NA	NA	NA	NA	NA	NA	NA	NA	NA	NA	NA	NA	14	0	0	20	3	0.15	22	1	0.045	3	60501290	ENSMUSG00000027763	5UTR	60501278	60501423	+	ENSMUST00000194069	Mbnl1	protein_coding	145	1
3 60603754	taacccttacCtggggcctgt	106	1	0.009	NA	NA	NA	10	0	0	NA	NA	NA	38	11	0.289	169	58	0.343	119	37	0.311	79	30	0.385	3	60603754	ENSMUSG00000027763	exon	60603538	60603894	+	ENSMUST00000192520	Mbnl1	protein_coding	356	14
3 61365572	agcccaacggCgacgagggct	582	0	0	59	0	0	48	0	0	24	0	0	24	4	0.167	28	0	0	54	0	0	32	0	0	3	61365572	ENSMUSG00000053706	5UTR	61364323	61365951	-	ENSMUST00000066298	B430305J03Rik	protein_coding	1628	4
3 67603585	ctccagctccCagggatccag	213	10	0.047	NA	NA	NA	NA	NA	NA	NA	NA	NA	NA	NA	NA	NA	NA	NA	NA	NA	NA	NA	NA	NA	3	67603585	ENSMUSG00000027775	3UTR	67602699	67604237	+	ENSMUST00000029344	Mfsd1	protein_coding	1538	11
3 67607442	atttgagcagCaggtgcagaa	58	2	0.034	10	0	0	11	1	0.091	NA	NA	NA	41	16	0.39	111	32	0.288	68	25	0.368	103	40	0.388	3	67607442	ENSMUSG00000103206	exon	67607206	67607781	-	ENSMUST00000194852	RP23-245M20.4	processed_pseudogene	575	10
3 78917576	ggagaaggccCgggcccactt	NA	NA	NA	NA	NA	NA	NA	NA	NA	NA	NA	NA	16	1	0.1	86	4	0.16	75	6	0.286	88	2	0.083	3	78917576	ENSMUSG00000070443	exon	78917258	78918256	+	ENSMUST00000094175	Gm10291	processed_pseudogene	998	8
3 81037434	cccagtcagcCaaatgctcct	202	3	0.015	17	0	0	16	0	0	11	0	0	NA	NA	NA	NA	NA	NA	NA	NA	NA	NA	NA	NA	3	81037434	ENSMUSG00000028019	5UTR	81037172	81037436	+	ENSMUST00000129285	Pdgfc	protein_coding	264	5
3 83913282	aagaaaagggCctctgcccag	2639	0	0	401	0	0	280	0	0	168	0	0	11	0	0	22	0	0	31	0	0	30	3	0.1	3	83913282	ENSMUSG00000033767	exon	83913264	83913388	-	ENSMUST00000191758	D930015E06Rik	protein_coding	124	4
3 84190999	tatccacaacCtggggaccat	29	4	0.138	10	1	0.1	NA	NA	NA	NA	NA	NA	NA	NA	NA	NA	NA	NA	NA	NA	NA	NA	NA	NA	3	84190999	ENSMUSG00000027993	exon	84190513	84191236	-	ENSMUST00000107693	Trim2	protein_coding	723	15
3 87538071	ccagattgttCtgatcggtcg	68	0	0	NA	NA	NA	12	0	0	NA	NA	NA	37	6	0.162	82	0	0	88	1	0.011	77	0	0	3	87538071	ENSMUSG00000003382	3UTR	87536653	87540142	+	ENSMUST00000170036	Etv3	protein_coding	3489	8
3 87735437	gtgtcacagcCtccctgcatg	79	0	0	10	0	0	NA	NA	NA	NA	NA	NA	13	0	0	29	4	0.138	20	0	0	16	0	0	3	87735437	ENSMUSG00000041977	3UTR	87735345	87735571	+	ENSMUST00000152006	Arhgef11	protein_coding	226	8
3 87869599	gccaatgctgCtggtgcttat	168	0	0	15	0	0	NA	NA	NA	NA	NA	NA	25	3	0.12	122	0	0	72	0	0	95	0	0	3	87869599	ENSMUSG00000004895	exon	87869583	87870149	-	ENSMUST00000005015	Prcc	protein_coding	566	1
3 87914987	ccatggcctgCaaactgggaa	441	0	0	41	0	0	42	6	0.143	15	0	0	37	0	0	73	0	0	71	0	0	73	0	0	3	87914987	ENSMUSG00000004897	3UTR	87914909	87916132	+	ENSMUST00000005017	Hdgf	protein_coding	1223	2
3 87914991	ggcctgcaaaCtgggaaccct	345	47	0.136	22	1	0.045	26	3	0.115	NA	NA	NA	20	11	0.55	13	8	0.615	15	6	0.4	NA	NA	NA	3	87914991	ENSMUSG00000004897	3UTR	87914909	87916132	+	ENSMUST00000005017	Hdgf	protein_coding	1223	2
3 87915936	cagtttgtagCccactaagaa	118	0	0	10	0	0	11	0	0	NA	NA	NA	NA	NA	NA	23	4	0.174	23	0	0	22	0	0	3	87915936	ENSMUSG00000004897	3UTR	87914909	87916132	+	ENSMUST00000005017	Hdgf	protein_coding	1223	16
3 88361630	gggaacagggCagctctagag	22	0	0	NA	NA	NA	NA	NA	NA	NA	NA	NA	29	4	0.138	50	0	0	34	0	0	50	0	0	3	88361630	ENSMUSG00000001415	3UTR	88361109	88362338	+	ENSMUST00000001451	Smg5	protein_coding	1229	8
3 88569316	aaccagaaagCagattgagta	47	0	0	NA	NA	NA	NA	NA	NA	NA	NA	NA	11	1	0.091	28	1	0.036	33	0	0	43	5	0.116	3	88569316	ENSMUSG00000008604	3UTR	88568234	88569725	+	ENSMUST00000008748	Ubqln4	protein_coding	1491	14
3 88616584	gaagaggactCggggacctgg	10	0	0	NA	NA	NA	NA	NA	NA	NA	NA	NA	NA	NA	NA	17	2	0.118	17	0	0	26	5	0.192	3	88616584	ENSMUSG00000028059	5UTR	88616561	88616636	+	ENSMUST00000177023	Arhgef2	protein_coding	75	2
3 88747062	cccgtgagcaCaggagaggtg	1970	0	0	437	1	0.002	316	0	0	162	0	0	14	0	0	10	0	0	24	3	0.125	23	0	0	3	88747062	ENSMUSG00000068923	3UTR	88744701	88747699	-	ENSMUST00000090945	Syt11	protein_coding	2998	15
3 89084466	agcctgcctcCtttccctagg	12	0	0	NA	NA	NA	NA	NA	NA	NA	NA	NA	11	0	0	19	0	0	23	3	0.13	28	0	0	3	89084466	ENSMUSG00000041263	3UTR	89083981	89084481	-	ENSMUST00000052539	Rusc1	protein_coding	500	18
3 89175052	ctcgccattaCcgagcccccg	97	0	0	NA	NA	NA	NA	NA	NA	NA	NA	NA	22	3	0.136	60	0	0	33	0	0	47	0	0	3	89175052	ENSMUSG00000068917	3UTR	89174945	89175074	+	ENSMUST00000128318	Clk2	protein_coding	129	16
3 89183744	cgcccagtgaCtccagtcgct	297	7	0.024	50	2	0.04	29	1	0.034	14	0	0	29	4	0.138	57	3	0.053	68	0	0	56	0	0	3	89183744	ENSMUSG00000032657	exon	89183204	89183948	+	ENSMUST00000147696	Fam189b	protein_coding	744	17
3 89184664	ccacctatccCcctacacaga	276	0	0	31	1	0.032	27	0	0	18	0	0	37	4	0.108	73	0	0	60	0	0	72	0	0	3	89184664	ENSMUSG00000032657	5UTR	89184630	89184749	+	ENSMUST00000127982	Fam189b	protein_coding	119	2
3 89209300	tgccactgagCagggcatagc	174	18	0.103	23	0	0	13	0	0	NA	NA	NA	NA	NA	NA	NA	NA	NA	NA	NA	NA	12	5	0.417	3	89209300	ENSMUSG00000064068	3UTR	89209089	89209421	-	ENSMUST00000129055	Mtx1	protein_coding	332	12
3 89217880	gccccgatccCtccagcagag	1376	356	0.259	105	27	0.257	70	20	0.286	29	7	0.241	NA	NA	NA	17	5	0.294	15	6	0.4	13	3	0.231	3	89217880	ENSMUSG00000028047	exon	89217685	89217941	+	ENSMUST00000142051	Thbs3	protein_coding	256	17
3 89276313	gcgatacacaCtgtacatggt	25	0	0	NA	NA	NA	NA	NA	NA	NA	NA	NA	10	0	0	24	3	0.125	18	0	0	24	0	0	3	89276313	ENSMUSG00000027954	exon	89276130	89276425	-	ENSMUST00000029566	Efna1	protein_coding	295	14
3 89402579	agatgcccttCgaggcactgg	NA	NA	NA	NA	NA	NA	NA	NA	NA	NA	NA	NA	NA	NA	NA	22	7	0.318	26	11	0.423	16	7	0.438	3	89402579	ENSMUSG00000042642	3UTR	89401969	89403165	-	ENSMUST00000129308	Flad1	protein_coding	1196	10
3 90052960	tcggagagctCcagggaacct	435	0	0	76	0	0	45	0	0	44	0	0	121	46	0.38	317	99	0.312	325	93	0.286	358	102	0.285	3	90052960	ENSMUSG00000027942	5UTR	90052871	90053053	+	ENSMUST00000068798	4933434E20Rik	protein_coding	182	3
3 90251701	gttccccttgCaagagttcat	2256	276	0.122	248	28	0.113	172	15	0.087	73	4	0.055	22	9	0.409	58	14	0.241	56	13	0.232	67	18	0.269	3	90251701	ENSMUSG00000052310	exon	90251686	90253612	+	ENSMUST00000015467	Slc39a1	protein_coding	1926	1
3 90276261	gcgccctcttCagcgccagac	30	0	0	NA	NA	NA	NA	NA	NA	NA	NA	NA	115	7	0.061	134	8	0.06	117	12	0.103	124	3	0.024	3	90276261	ENSMUSG00000042404	exon	90276223	90276390	+	ENSMUST00000098914	Dennd4b	protein_coding	167	6
3 90276351	aggcagtgccCgtgggacaca	22	0	0	NA	NA	NA	NA	NA	NA	NA	NA	NA	112	15	0.134	171	5	0.029	208	2	0.01	217	8	0.037	3	90276351	ENSMUSG00000042404	exon	90276223	90276390	+	ENSMUST00000098914	Dennd4b	protein_coding	167	18
3 90277183	cctgagttgcCctctgacctg	11	0	0	NA	NA	NA	NA	NA	NA	NA	NA	NA	NA	NA	NA	32	0	0	25	3	0.12	20	0	0	3	90277183	ENSMUSG00000042404	exon	90276880	90277268	+	ENSMUST00000129564	Dennd4b	protein_coding	388	18
3 94372897	accccatggaCagggccccac	NA	NA	NA	NA	NA	NA	NA	NA	NA	NA	NA	NA	37	6	0.162	107	17	0.159	107	10	0.093	128	25	0.195	3	94372897	ENSMUSG00000028150	exon	94372831	94372931	+	ENSMUST00000029795	Rorc	protein_coding	100	15
3 94389225	tgcagtgcccCagaggtacca	NA	NA	NA	NA	NA	NA	NA	NA	NA	NA	NA	NA	18	2	0.111	98	9	0.092	71	6	0.085	72	11	0.153	3	94389225	ENSMUSG00000028150	exon	94388751	94389257	+	ENSMUST00000029795	Rorc	protein_coding	506	21
3 94397651	tgacaatcagCagggataaat	NA	NA	NA	NA	NA	NA	NA	NA	NA	NA	NA	NA	103	13	0.126	145	19	0.131	146	12	0.082	207	24	0.116	3	94397651	ENSMUSG00000028150	3UTR	94397354	94397839	+	ENSMUST00000029795	Rorc	protein_coding	485	12
3 94502019	aggacattctCccagcgaggc	40	0	0	NA	NA	NA	NA	NA	NA	NA	NA	NA	40	0	0	98	3	0.031	103	1	0.01	93	3	0.032	3	94502019	ENSMUSG00000028136	3UTR	94497550	94502056	-	ENSMUST00000029783	Snx27	protein_coding	4506	18
3 94879527	aaggagaacgCtctgcagaca	151	0	0	14	0	0	NA	NA	NA	NA	NA	NA	33	4	0.121	66	0	0	80	0	0	58	0	0	3	94879527	ENSMUSG00000038902	exon	94878661	94882324	+	ENSMUST00000107269	Pogz	protein_coding	3663	6
3 95172274	gggacctttcCccagcctcag	39	3	0.077	NA	NA	NA	NA	NA	NA	NA	NA	NA	33	8	0.242	158	35	0.222	103	28	0.277	99	32	0.323	3	95172274	ENSMUSG00000038777	3UTR	95172255	95174024	+	ENSMUST00000142449	Sema6c	protein_coding	1769	1
3 95784283	tcagatagaaCtgaaggagaa	116	0	0	NA	NA	NA	NA	NA	NA	NA	NA	NA	38	0	0	62	0	0	38	4	0.105	49	0	0	3	95784283	ENSMUSG00000028106	exon	95784214	95784340	-	ENSMUST00000090791	Rprd2	protein_coding	126	13
3 95995773	ctccggcaagCgggtgagtgc	45	0	0	17	0	0	NA	NA	NA	NA	NA	NA	NA	NA	NA	27	3	0.111	29	2	0.071	40	0	0	3	95995773	ENSMUSG00000015745	exon	95995771	95996001	-	ENSMUST00000015889	Plekho1	protein_coding	230	1
3 96528819	ggttgcagtcCagggctgaaa	NA	NA	NA	NA	NA	NA	NA	NA	NA	NA	NA	NA	648	181	0.279	2030	478	0.235	2182	580	0.266	2126	646	0.304	3	96528819	ENSMUSG00000038403	3UTR	96528691	96529216	+	ENSMUST00000049208	Hfe2	protein_coding	525	5
3 96869268	gaggcactggCtggggactac	22	1	0.045	NA	NA	NA	NA	NA	NA	NA	NA	NA	NA	NA	NA	20	5	0.25	20	4	0.2	19	3	0.158	3	96869268	ENSMUSG00000028096	3UTR	96868281	96871387	-	ENSMUST00000029738	Gpr89	protein_coding	3106	6
3 96905215	ccatgagcttCctgatcgact	188	0	0	24	0	0	NA	NA	NA	NA	NA	NA	NA	NA	NA	26	4	0.154	29	0	0	29	0	0	3	96905215	ENSMUSG00000028096	exon	96905182	96905312	-	ENSMUST00000154750	Gpr89	protein_coding	130	6
3 97695942	agccatggtcCtccccaactc	NA	NA	NA	NA	NA	NA	NA	NA	NA	NA	NA	NA	94	0	0	102	0	0	67	8	0.119	69	0	0	3	97695942	ENSMUSG00000038170	exon	97695879	97695998	-	ENSMUST00000168438	Pde4dip	protein_coding	119	12
3 97741346	agcgtttaagCaggctggaga	96	0	0	15	0	0	10	0	0	NA	NA	NA	6689	1299	0.194	16698	2147	0.129	18939	2764	0.146	18988	2853	0.15	3	97741346	ENSMUSG00000038170	3UTR	97740817	97741445	-	ENSMUST00000175751	Pde4dip	protein_coding	628	16
3 97743184	caggaagtatCagggaacaag	134	1	0.007	11	0	0	10	0	0	NA	NA	NA	2569	1323	0.515	10543	4232	0.402	12530	5341	0.427	11193	4841	0.433	3	97743184	ENSMUSG00000038170	3UTR	97743165	97743302	-	ENSMUST00000175751	Pde4dip	protein_coding	137	3
3 99253765	gccccagtttCggccgcggcg	NA	NA	NA	NA	NA	NA	NA	NA	NA	NA	NA	NA	13	0	0	19	0	0	41	5	0.122	39	4	0.103	3	99253765	ENSMUSG00000027868	5UTR	99253760	99253880	+	ENSMUST00000029462	Tbx15	protein_coding	120	1
3 99340552	gattccagaaCtggacttgaa	NA	NA	NA	NA	NA	NA	NA	NA	NA	NA	NA	NA	45	0	0	32	0	0	31	4	0.129	20	0	0	3	99340552	ENSMUSG00000027868	exon	99340550	99340647	+	ENSMUST00000029462	Tbx15	protein_coding	97	1
3 99352055	cagagctatcCagggctgagt	NA	NA	NA	NA	NA	NA	NA	NA	NA	NA	NA	NA	19	2	0.105	31	1	0.032	27	3	0.111	28	1	0.036	3	99352055	ENSMUSG00000027868	exon	99351839	99354259	+	ENSMUST00000029462	Tbx15	protein_coding	2420	2
4 101463827	agaaggaattCaggaggaagg	34	0	0	NA	NA	NA	NA	NA	NA	NA	NA	NA	30	0	0	26	3	0.115	50	3	0.06	64	1	0.016	4	101463827	ENSMUSG00000028527	3UTR	101463668	101466995	+	ENSMUST00000106946	Ak4	protein_coding	3327	1
4 101465373	agattattccCaggaaccaag	11	0	0	NA	NA	NA	NA	NA	NA	NA	NA	NA	12	0	0	22	0	0	26	2	0.077	22	3	0.136	4	101465373	ENSMUSG00000028527	3UTR	101463668	101466995	+	ENSMUST00000106946	Ak4	protein_coding	3327	10
4 106406422	aggtccagctCagggtttgtg	165	10	0.061	11	1	0.091	15	1	0.067	NA	NA	NA	12	7	0.583	38	15	0.395	57	16	0.281	41	9	0.22	4	106406422	ENSMUSG00000028514	exon	106406391	106406510	+	ENSMUST00000094933	Usp24	protein_coding	119	6
4 106450122	cggcacctggCgaggactggg	29	3	0.103	NA	NA	NA	NA	NA	NA	NA	NA	NA	NA	NA	NA	NA	NA	NA	NA	NA	NA	NA	NA	NA	4	106450122	ENSMUSG00000044254	exon	106450040	106450236	-	ENSMUST00000049507	Pcsk9	protein_coding	196	10
4 107359682	ccagcatcagCaggaaactga	573	30	0.052	41	0	0	28	2	0.071	15	3	0.2	NA	NA	NA	20	1	0.05	11	1	0.091	24	5	0.208	4	107359682	ENSMUSG00000057375	3UTR	107359607	107359822	+	ENSMUST00000075693	Yipf1	protein_coding	215	7
4 109044581	gctagttcctCagaaggcaaa	410	1	0.002	47	0	0	38	0	0	16	0	0	47	0	0	82	2	0.024	59	7	0.119	98	8	0.082	4	109044581	ENSMUSG00000053510	exon	109044548	109044671	+	ENSMUST00000065977	Nrd1	protein_coding	123	7
4 115785130	ggcctgtgtgCagtgcgcagc	NA	NA	NA	NA	NA	NA	NA	NA	NA	NA	NA	NA	23	3	0.13	88	6	0.068	93	18	0.194	99	10	0.101	4	115785130	ENSMUSG00000028710	exon	115784812	115785304	+	ENSMUST00000177280	Atpaf1	protein_coding	492	15
4 116151101	ctggccgggaCaggggtgact	352	15	0.043	69	4	0.058	53	2	0.038	33	0	0	22	3	0.136	130	13	0.1	119	12	0.101	104	15	0.144	4	116151101	ENSMUSG00000028700	3UTR	116151065	116151123	+	ENSMUST00000120083	Pomgnt1	protein_coding	58	12
4 116291709	gcagaggcgcCtgaatgcctg	811	0	0	109	0	0	59	0	0	43	0	0	NA	NA	NA	22	0	0	22	0	0	20	3	0.15	4	116291709	ENSMUSG00000028698	exon	116291675	116291749	+	ENSMUST00000106490	Pik3r3	protein_coding	74	11
4 116463950	ccggcgcagtCgcggtgctaa	103	1	0.01	36	1	0.028	16	1	0.062	14	0	0	46	4	0.087	84	13	0.155	97	5	0.052	126	11	0.087	4	116463950	ENSMUSG00000003810	5UTR	116463916	116464183	-	ENSMUST00000106485	Mast2	protein_coding	267	1
4 116651559	gaggaatgtgCaaagtcccag	129	2	0.016	32	2	0.062	33	2	0.061	39	1	0.026	78	3	0.038	237	32	0.135	302	19	0.063	440	35	0.08	4	116651559	ENSMUSG00000028692	5UTR	116651339	116651680	-	ENSMUST00000030455	Akr1a1	protein_coding	341	4
4 117288815	gcccaagcctCtctaaagggc	20	0	0	NA	NA	NA	NA	NA	NA	NA	NA	NA	14	3	0.214	43	0	0	53	2	0.038	45	0	0	4	117288815	ENSMUSG00000028677	exon	117288363	117289068	-	ENSMUST00000154974	Rnf220	protein_coding	705	15
4 117553030	ttggcatcttCgaagtaagga	95	2	0.021	14	0	0	NA	NA	NA	NA	NA	NA	25	1	0.04	87	9	0.103	101	8	0.079	142	6	0.042	4	117553030	ENSMUSG00000033423	exon	117552610	117553043	+	ENSMUST00000144373	Eri3	protein_coding	433	22
4 117589143	gccaagcctgCagcaagtgct	403	4	0.01	43	0	0	31	0	0	22	0	0	120	10	0.083	391	32	0.082	390	27	0.069	462	46	0.1	4	117589143	ENSMUSG00000033423	exon	117589098	117589157	+	ENSMUST00000037127	Eri3	protein_coding	59	18
4 117649399	ggccccacagCggcattggtc	141	0	0	NA	NA	NA	NA	NA	NA	NA	NA	NA	31	0	0	26	0	0	21	4	0.19	30	1	0.033	4	117649399	ENSMUSG00000033423	exon	117649307	117649406	+	ENSMUST00000146384	Eri3	protein_coding	99	21
4 117883261	gctgctggagCcgggatccct	47	5	0.106	14	1	0.071	NA	NA	NA	NA	NA	NA	NA	NA	NA	NA	NA	NA	NA	NA	NA	NA	NA	NA	4	117883261	ENSMUSG00000028541	5UTR	117883102	117883487	-	ENSMUST00000030266	B4galt2	protein_coding	385	3
4 118475502	atgggacggcCtccacactca	11	1	0.091	NA	NA	NA	NA	NA	NA	NA	NA	NA	12	1	0.083	89	6	0.067	51	9	0.176	60	5	0.083	4	118475502	ENSMUSG00000033191	3UTR	118475424	118475614	-	ENSMUST00000184261	Tie1	protein_coding	190	8
4 118480180	atacaatgtcCgagtgcagct	NA	NA	NA	NA	NA	NA	NA	NA	NA	NA	NA	NA	31	6	0.194	59	0	0	43	0	0	52	0	0	4	118480180	ENSMUSG00000033191	exon	118480102	118480239	-	ENSMUST00000047421	Tie1	protein_coding	137	13
4 119221460	gggtgccggtCtccagtgcac	10	0	0	NA	NA	NA	NA	NA	NA	NA	NA	NA	27	0	0	24	0	0	36	1	0.028	33	4	0.125	4	119221460	ENSMUSG00000078584	3UTR	119219842	119226341	-	ENSMUST00000141112	AU022252	protein_coding	6499	5
4 120302700	agtgtcaagtCtgaaacaagc	NA	NA	NA	NA	NA	NA	NA	NA	NA	NA	NA	NA	22	4	0.182	17	0	0	27	0	0	14	0	0	4	120302700	ENSMUSG00000084929	exon	120302083	120303892	+	ENSMUST00000152384	Foxo6os	antisense	1809	8
4 123286708	ccatgaacttCgacgtgatga	82	2	0.024	NA	NA	NA	NA	NA	NA	NA	NA	NA	22	3	0.136	124	4	0.032	68	8	0.118	68	6	0.088	4	123286708	ENSMUSG00000011257	exon	123286680	123286873	+	ENSMUST00000106243	Pabpc4	protein_coding	193	4
4 123297703	agtccacgtcCagggtcagga	112	3	0.027	NA	NA	NA	NA	NA	NA	NA	NA	NA	10	0	0	48	5	0.104	19	2	0.105	17	3	0.176	4	123297703	ENSMUSG00000011257	3UTR	123297679	123297772	+	ENSMUST00000183940	Pabpc4	protein_coding	93	5
4 123384649	gttgaagctgCtgaggtaaca	1116	0	0	58	0	0	54	0	0	22	0	0	23	3	0.13	54	0	0	51	0	0	44	0	0	4	123384649	ENSMUSG00000028649	exon	123384645	123384871	-	ENSMUST00000151346	Macf1	protein_coding	226	1
4 123929879	gaatcgatggCcattatcaag	143	0	0	15	0	0	NA	NA	NA	NA	NA	NA	20	0	0	32	6	0.188	19	0	0	25	0	0	4	123929879	ENSMUSG00000028646	3UTR	123929832	123929980	+	ENSMUST00000155757	Rragc	protein_coding	148	6
4 123935705	gtctcagcagCggaggctcag	236	1	0.004	28	0	0	12	0	0	NA	NA	NA	22	4	0.182	75	2	0.027	91	3	0.033	90	3	0.033	4	123935705	ENSMUSG00000028646	3UTR	123935690	123936997	+	ENSMUST00000030399	Rragc	protein_coding	1307	1
4 124804826	gtgccttcctCatctggaact	56	0	0	11	0	0	NA	NA	NA	NA	NA	NA	30	4	0.133	64	0	0	67	0	0	53	0	0	4	124804826	ENSMUSG00000028890	exon	124804660	124805378	+	ENSMUST00000147452	Mtf1	protein_coding	718	6
4 124849719	ctactagcagCtgggttcact	187	14	0.075	22	1	0.045	14	0	0	12	0	0	25	2	0.08	121	20	0.165	109	22	0.202	90	28	0.311	4	124849719	ENSMUSG00000028890	3UTR	124844344	124849800	+	ENSMUST00000030723	Mtf1	protein_coding	5456	18
4 126047112	tgttcgtgccCaggcggtgac	185	0	0	30	0	0	19	0	0	18	0	0	99	11	0.111	280	15	0.054	372	19	0.051	470	47	0.1	4	126047112	ENSMUSG00000028861	exon	126046977	126047199	+	ENSMUST00000138739	Mrps15	protein_coding	222	14
4 126082943	ttgccagtgtCggggcctgtt	230	11	0.048	22	1	0.045	13	0	0	11	0	0	NA	NA	NA	NA	NA	NA	12	3	0.25	15	8	0.533	4	126082943	ENSMUSG00000042616	exon	126082882	126082985	+	ENSMUST00000035497	Oscp1	protein_coding	103	14
4 126490892	gaacagtgagCgagctgtgtg	11	0	0	NA	NA	NA	NA	NA	NA	NA	NA	NA	14	0	0	22	3	0.136	31	0	0	33	0	0	4	126490892	ENSMUSG00000042500	3UTR	126489541	126493222	-	ENSMUST00000084289	Ago4	protein_coding	3681	7
4 126613198	gtgcacaggaCaatttgtgga	26	0	0	NA	NA	NA	NA	NA	NA	NA	NA	NA	13	0	0	42	8	0.19	40	1	0.025	26	3	0.115	4	126613198	ENSMUSG00000073755	3UTR	126612374	126614371	+	ENSMUST00000164362	5730409E04Rik	protein_coding	1997	8
4 126613304	gtcctcttagCtgggttctgg	62	0	0	15	0	0	NA	NA	NA	NA	NA	NA	33	3	0.091	87	7	0.08	97	0	0	84	9	0.107	4	126613304	ENSMUSG00000073755	3UTR	126612374	126614371	+	ENSMUST00000164362	5730409E04Rik	protein_coding	1997	9
4 129071864	cgatatggccCgtcagcagag	129	0	0	14	0	0	NA	NA	NA	NA	NA	NA	24	3	0.125	56	0	0	60	0	0	47	0	0	4	129071864	ENSMUSG00000028793	exon	129071737	129071942	+	ENSMUST00000168461	Rnf19b	protein_coding	205	14
4 129143533	gccagcttttCaagggtcctg	NA	NA	NA	NA	NA	NA	NA	NA	NA	NA	NA	NA	17	1	0.059	129	27	0.209	97	25	0.258	98	18	0.184	4	129143533	ENSMUSG00000001334	3UTR	129142541	129144593	+	ENSMUST00000102600	Fndc5	protein_coding	2052	9
4 129848388	aaaaaaaaaaCaaaaaaaacc	239	17	0.072	16	0	0	15	0	0	NA	NA	NA	103	15	0.149	33	5	0.156	28	2	0.071	25	5	0.208	4	129848388	ENSMUSG00000028788	3UTR	129847823	129850003	+	ENSMUST00000165853	Ptp4a2	protein_coding	2180	5
4 129992757	accacatctcCggggcctccg	114	9	0.079	39	0	0	30	4	0.133	17	0	0	NA	NA	NA	NA	NA	NA	NA	NA	NA	NA	NA	NA	4	129992757	ENSMUSG00000028782	exon	129992069	129992879	+	ENSMUST00000106018	Bai2	protein_coding	810	19
4 130073114	gccgggcccgCaggtgtgtgt	380	42	0.111	67	6	0.09	36	7	0.194	33	2	0.061	NA	NA	NA	NA	NA	NA	NA	NA	NA	NA	NA	NA	4	130073114	ENSMUSG00000040690	exon	130073069	130073116	+	ENSMUST00000097867	Col16a1	protein_coding	47	22
4 130086244	ccaggcttccCaggcccaccg	499	45	0.09	118	6	0.051	74	3	0.041	38	4	0.105	NA	NA	NA	NA	NA	NA	12	0	0	11	0	0	4	130086244	ENSMUSG00000040690	3UTR	130086219	130086254	+	ENSMUST00000143432	Col16a1	protein_coding	35	14
4 130253888	tggggctcaaCaagggtcagc	37	7	0.189	NA	NA	NA	NA	NA	NA	NA	NA	NA	11	6	0.545	15	14	0.933	11	8	0.727	NA	NA	NA	4	130253888	ENSMUSG00000023232	3UTR	130253495	130253929	-	ENSMUST00000122374	Serinc2	protein_coding	434	17
4 130327328	gccactttgcCaaggactgtt	277	2	0.007	16	0	0	20	0	0	13	0	0	241	48	0.199	579	104	0.18	562	91	0.162	579	125	0.216	4	130327328	ENSMUSG00000028772	exon	130327193	130327338	-	ENSMUST00000134159	Zcchc17	protein_coding	145	21
4 130531878	gtacagttttCcctggaccac	232	0	0	25	0	0	20	0	0	NA	NA	NA	40	1	0.025	70	7	0.1	64	0	0	105	7	0.067	4	130531878	ENSMUSG00000078532	3UTR	130531618	130531904	-	ENSMUST00000105993	Nkain1	protein_coding	286	17
4 130533981	gagaatggtcCaggctgcctg	86	0	0	NA	NA	NA	NA	NA	NA	NA	NA	NA	NA	NA	NA	20	2	0.1	13	0	0	26	3	0.115	4	130533981	ENSMUSG00000078532	3UTR	130533848	130534026	-	ENSMUST00000180884	Nkain1	protein_coding	178	14
4 130539163	ggcagatcttCgatttcctgg	204	1	0.005	22	0	0	23	0	0	NA	NA	NA	30	1	0.033	85	4	0.047	96	10	0.104	120	6	0.05	4	130539163	ENSMUSG00000078532	exon	130539052	130539189	-	ENSMUST00000105993	Nkain1	protein_coding	137	19
4 130824055	ggacacgtgtCtccaaagtgc	1147	625	0.545	183	85	0.464	125	66	0.528	119	55	0.462	23	8	0.348	19	4	0.211	18	5	0.278	20	7	0.35	4	130824055	ENSMUSG00000025743	3UTR	130822810	130826319	+	ENSMUST00000070478	Sdc3	protein_coding	3509	7
4 132227978	ctgttctaaaCaatgtggcga	53	0	0	NA	NA	NA	NA	NA	NA	NA	NA	NA	15	0	0	38	1	0.026	40	0	0	35	4	0.114	4	132227978	ENSMUSG00000028901	exon	132227872	132227994	-	ENSMUST00000030733	Gmeb1	protein_coding	122	20
4 133293711	caccagtgttCgggtggaagc	127	0	0	29	0	0	17	0	0	NA	NA	NA	171	24	0.14	339	3	0.009	321	10	0.031	323	13	0.04	4	133293711	ENSMUSG00000037622	3UTR	133292459	133294187	-	ENSMUST00000043305	Wdtc1	protein_coding	1728	14
4 133633237	gcagcggcagCgggagcctgg	110	0	0	38	1	0.026	31	2	0.065	14	0	0	18	1	0.056	40	3	0.075	61	5	0.082	45	0	0	4	133633237	ENSMUSG00000037553	exon	133633079	133633469	-	ENSMUST00000084238	Zdhhc18	protein_coding	390	9
4 134232823	cagtccccgcCcactccccct	NA	NA	NA	NA	NA	NA	NA	NA	NA	NA	NA	NA	NA	NA	NA	41	0	0	24	0	0	21	3	0.143	4	134232823	ENSMUSG00000028841	exon	134232747	134232853	-	ENSMUST00000145998	Cnksr1	protein_coding	106	17
4 134591404	aagtgaacatCcggtatatcg	337	0	0	50	0	0	40	0	0	19	0	0	NA	NA	NA	29	3	0.103	34	0	0	31	0	0	4	134591404	ENSMUSG00000037306	exon	134591356	134591436	-	ENSMUST00000054096	Man1c1	protein_coding	80	14
4 135380738	tggccgccacCggcacctgaa	NA	NA	NA	NA	NA	NA	NA	NA	NA	NA	NA	NA	13	0	0	12	0	0	23	3	0.13	15	0	0	4	135380738	ENSMUSG00000043924	3UTR	135380652	135380838	-	ENSMUST00000105860	Ncmap	protein_coding	186	9
4 135764835	gctggaggagCgtggacagag	NA	NA	NA	NA	NA	NA	NA	NA	NA	NA	NA	NA	37	2	0.054	105	8	0.076	100	10	0.1	117	9	0.078	4	135764835	ENSMUSG00000037139	exon	135764789	135764948	+	ENSMUST00000105854	Myom3	protein_coding	159	7
4 135939591	gcaagccaaaCgctctgccac	257	25	0.097	24	2	0.083	17	1	0.059	27	18	0.667	NA	NA	NA	NA	NA	NA	NA	NA	NA	NA	NA	NA	4	135939591	ENSMUSG00000028673	3UTR	135939215	135940311	+	ENSMUST00000030434	Fuca1	protein_coding	1096	7
4 135969603	tggcttctcgCaggtgaggag	106	2	0.019	13	0	0	NA	NA	NA	NA	NA	NA	NA	NA	NA	28	2	0.071	25	2	0.08	24	3	0.125	4	135969603	ENSMUSG00000028670	exon	135969601	135969674	-	ENSMUST00000156948	Lypla2	protein_coding	73	1
4 136253785	gaacagttgcCagatgtccat	28	0	0	NA	NA	NA	NA	NA	NA	NA	NA	NA	749	84	0.112	2338	241	0.103	2346	225	0.096	2397	299	0.125	4	136253785	ENSMUSG00000001604	exon	136253746	136253808	+	ENSMUST00000136812	Tcea3	protein_coding	62	15
4 137289165	aggagacgtgCgagaaactca	60	0	0	14	0	0	11	0	0	NA	NA	NA	124	16	0.129	270	46	0.17	228	35	0.154	286	46	0.161	4	137289165	ENSMUSG00000036856	exon	137289114	137289349	+	ENSMUST00000045747	Wnt4	protein_coding	235	5
4 137540220	cagtgccagtCaggatagaat	797	26	0.033	76	4	0.053	59	0	0	21	2	0.095	101	2	0.02	36	0	0	48	2	0.042	73	5	0.068	4	137540220	ENSMUSG00000028763	exon	137540195	137540349	+	ENSMUST00000171332	Hspg2	protein_coding	154	4
4 137544482	caccatccagCagaccctcag	895	0	0	43	0	0	32	0	0	15	0	0	26	8	0.308	NA	NA	NA	NA	NA	NA	NA	NA	NA	4	137544482	ENSMUSG00000028763	exon	137544365	137544503	+	ENSMUST00000171332	Hspg2	protein_coding	138	19
4 137570419	cgtgggggagCagggatcagg	423	14	0.033	169	9	0.053	121	5	0.041	75	3	0.04	99	4	0.04	252	7	0.028	219	12	0.055	327	6	0.018	4	137570419	ENSMUSG00000028763	3UTR	137569665	137570629	+	ENSMUST00000171332	Hspg2	protein_coding	964	15
4 137727763	gcaccacgagCgggggcagct	19	0	0	NA	NA	NA	NA	NA	NA	NA	NA	NA	10	0	0	30	3	0.1	20	0	0	21	0	0	4	137727763	ENSMUSG00000041351	exon	137727677	137727779	+	ENSMUST00000141306	Rap1gap	protein_coding	102	19
4 137743735	gcaaggcaggCgccatgacat	55	0	0	NA	NA	NA	NA	NA	NA	NA	NA	NA	NA	NA	NA	26	3	0.115	23	0	0	32	0	0	4	137743735	ENSMUSG00000028766	exon	137743635	137743826	-	ENSMUST00000030551	Alpl	protein_coding	191	12
4 137936765	ctgtttatgtCagcgcggact	838	0	0	53	0	0	58	0	0	32	0	0	NA	NA	NA	38	4	0.105	18	0	0	30	0	0	4	137936765	ENSMUSG00000057530	exon	137936658	137936804	+	ENSMUST00000102518	Ece1	protein_coding	146	17
4 138434815	ggcaccagttCgatggtcacc	227	11	0.048	32	1	0.031	27	0	0	15	1	0.067	48	8	0.167	174	20	0.115	187	16	0.086	195	28	0.144	4	138434815	ENSMUSG00000041241	5UTR	138434677	138434879	+	ENSMUST00000105813	Mul1	protein_coding	202	4
4 138913811	cgaaagcaagCggcgaagagc	23	1	0.043	NA	NA	NA	NA	NA	NA	NA	NA	NA	25	10	0.4	62	9	0.145	53	10	0.189	72	16	0.222	4	138913811	ENSMUSG00000041161	exon	138913610	138913945	-	ENSMUST00000097830	Otud3	protein_coding	335	14
4 139291621	ggctggcgacCggctgctctt	53	0	0	20	0	0	16	0	0	NA	NA	NA	11	0	0	39	11	0.282	61	1	0.016	63	13	0.206	4	139291621	ENSMUSG00000028745	3UTR	139291003	139291758	+	ENSMUST00000102507	Capzb	protein_coding	755	15
4 139397422	cccttcgcgtCagagacatcc	70	2	0.029	15	2	0.133	NA	NA	NA	NA	NA	NA	NA	NA	NA	23	7	0.304	17	4	0.235	17	0	0	4	139397422	ENSMUSG00000066036	exon	139397294	139397484	+	ENSMUST00000165860	Ubr4	protein_coding	190	16
4 139418433	tgctgtgcttCtgggcaccct	395	0	0	56	0	0	31	0	0	11	0	0	32	5	0.156	118	0	0	158	0	0	139	0	0	4	139418433	ENSMUSG00000066036	exon	139418402	139418590	+	ENSMUST00000097822	Ubr4	protein_coding	188	4
4 139648956	cagtggtagcCagggagagct	814	53	0.065	62	8	0.129	47	2	0.043	29	2	0.069	135	79	0.585	372	224	0.602	409	238	0.582	453	291	0.642	4	139648956	ENSMUSG00000028737	3UTR	139648271	139649690	+	ENSMUST00000039818	Aldh4a1	protein_coding	1419	9
4 140594183	tctctggggtCcggcgctcca	76	0	0	16	0	0	NA	NA	NA	NA	NA	NA	NA	NA	NA	26	0	0	23	4	0.174	29	0	0	4	140594183	ENSMUSG00000040964	exon	140594146	140594237	-	ENSMUST00000097820	Arhgef10l	protein_coding	91	10
4 140979035	ggtctgaatcCggggaaagcg	710	5	0.007	42	0	0	45	0	0	32	1	0.031	501	59	0.118	2198	328	0.149	2411	322	0.134	2431	356	0.146	4	140979035	ENSMUSG00000009863	exon	140979025	140979193	+	ENSMUST00000010007	Sdhb	protein_coding	168	2
4 141066726	gagaccgtgaCagagggagct	80	4	0.05	10	1	0.1	NA	NA	NA	NA	NA	NA	NA	NA	NA	27	2	0.074	24	1	0.042	31	6	0.194	4	141066726	ENSMUSG00000028923	3UTR	141066512	141067563	-	ENSMUST00000030760	Necap2	protein_coding	1051	4
4 141421707	ccccggcacgCttccgtggag	NA	NA	NA	NA	NA	NA	NA	NA	NA	NA	NA	NA	11	0	0	25	3	0.12	30	0	0	44	0	0	4	141421707	ENSMUSG00000006221	5UTR	141420779	141421784	+	ENSMUST00000102486	Hspb7	protein_coding	1005	5
4 141474908	agtgagagccCccagaaggga	123	0	0	24	0	0	23	6	0.261	NA	NA	NA	11	0	0	27	0	0	39	0	0	37	0	0	4	141474908	ENSMUSG00000040761	exon	141471370	141479389	-	ENSMUST00000078886	Spen	protein_coding	8019	10
4 141626597	tctgccgcggCagggcctccc	57	2	0.035	NA	NA	NA	NA	NA	NA	NA	NA	NA	33	5	0.152	74	3	0.041	91	4	0.044	73	1	0.014	4	141626597	ENSMUSG00000028917	exon	141625734	141626707	-	ENSMUST00000030751	Plekhm2	protein_coding	973	20
4 141763632	ttcctgtggcCttggccccaa	349	0	0	48	0	0	34	0	0	13	0	0	17	0	0	30	3	0.1	44	0	0	33	0	0	4	141763632	ENSMUSG00000040697	exon	141760189	141763894	-	ENSMUST00000038014	Dnajc16	protein_coding	3705	21
4 143179346	aagtttgggcCatttgttggt	31	0	0	NA	NA	NA	NA	NA	NA	NA	NA	NA	21	3	0.143	40	0	0	43	0	0	32	0	0	4	143179346	ENSMUSG00000057637	exon	143179288	143179391	-	ENSMUST00000154280	Prdm2	protein_coding	103	13
4 147880008	tcatggtctcCatggttactg	64	5	0.078	11	2	0.182	NA	NA	NA	10	0	0	95	50	0.526	365	157	0.43	244	109	0.447	233	96	0.412	4	147880008	ENSMUSG00000029020	exon	147879942	147880097	-	ENSMUST00000030884	Mfn2	protein_coding	155	10
4 147887416	ctgatgcagaCggtaactctt	250	2	0.008	32	0	0	10	0	0	NA	NA	NA	422	63	0.149	1193	166	0.139	1185	160	0.135	993	176	0.177	4	147887416	ENSMUSG00000029020	exon	147887415	147887523	-	ENSMUST00000030884	Mfn2	protein_coding	108	1
4 148436102	agtgcagaagCcagagactga	126	12	0.095	11	1	0.091	NA	NA	NA	NA	NA	NA	NA	NA	NA	15	1	0.067	19	2	0.105	21	5	0.238	4	148436102	ENSMUSG00000047719	3UTR	148434495	148436154	-	ENSMUST00000051633	Ubiad1	protein_coding	1659	18
4 148454578	agctggccatCagtgtcccca	209	1	0.005	29	0	0	19	0	0	NA	NA	NA	NA	NA	NA	NA	NA	NA	19	0	0	21	3	0.143	4	148454578	ENSMUSG00000028991	exon	148454552	148454969	+	ENSMUST00000123566	Mtor	protein_coding	417	2
4 148943305	gcaccttggaCggagccatca	NA	NA	NA	NA	NA	NA	NA	NA	NA	NA	NA	NA	29	0	0	37	6	0.162	23	0	0	30	0	0	4	148943305	ENSMUSG00000028977	exon	148943203	148943325	+	ENSMUST00000094464	Casz1	protein_coding	122	19
4 148952730	tctggtgcttCgggccgcccg	NA	NA	NA	NA	NA	NA	NA	NA	NA	NA	NA	NA	19	7	0.368	38	13	0.342	35	16	0.457	30	15	0.5	4	148952730	ENSMUSG00000028977	3UTR	148952572	148954889	+	ENSMUST00000122222	Casz1	protein_coding	2317	2
4 148952792	ggtgctgtgtCggggtggcag	NA	NA	NA	NA	NA	NA	NA	NA	NA	NA	NA	NA	11	0	0	21	3	0.143	27	3	0.111	25	0	0	4	148952792	ENSMUSG00000028977	3UTR	148952572	148954889	+	ENSMUST00000122222	Casz1	protein_coding	2317	2
4 149328716	acaaaaaaaaCaaaaaaaaaa	29	3	0.103	NA	NA	NA	NA	NA	NA	NA	NA	NA	NA	NA	NA	NA	NA	NA	NA	NA	NA	NA	NA	NA	4	149328716	ENSMUSG00000028960	3UTR	149328416	149329675	-	ENSMUST00000103212	Ube4b	protein_coding	1259	5
4 149565142	caggggtgacCgggaggcagg	51	2	0.039	NA	NA	NA	NA	NA	NA	NA	NA	NA	17	9	0.529	89	29	0.326	58	28	0.483	50	19	0.38	4	149565142	ENSMUSG00000028988	3UTR	149564264	149566437	+	ENSMUST00000030839	Ctnnbip1	protein_coding	2173	8
4 149566319	tctgtcttagCagtggttctc	21	0	0	NA	NA	NA	NA	NA	NA	NA	NA	NA	15	0	0	47	5	0.106	34	6	0.176	45	7	0.156	4	149566319	ENSMUSG00000028988	3UTR	149564264	149566437	+	ENSMUST00000030839	Ctnnbip1	protein_coding	2173	18
4 149645414	caagttcaagCtcatttgctc	2683	0	0	184	0	0	117	1	0.009	73	0	0	16	0	0	58	0	0	26	0	0	34	4	0.118	4	149645414	ENSMUSG00000039953	exon	149645322	149645467	+	ENSMUST00000105691	Clstn1	protein_coding	145	15
4 149725267	ctggcagaagCtgaggaaact	316	1	0.003	60	0	0	45	0	0	27	0	0	62	6	0.097	125	16	0.128	154	12	0.078	174	12	0.069	4	149725267	ENSMUSG00000044700	3UTR	149724864	149727207	-	ENSMUST00000103208	Tmem201	protein_coding	2343	4
4 149725841	cgggattactCagcgtccatg	493	2	0.004	52	0	0	46	0	0	25	0	0	51	9	0.176	109	15	0.138	128	20	0.156	117	27	0.231	4	149725841	ENSMUSG00000044700	3UTR	149724864	149727207	-	ENSMUST00000103208	Tmem201	protein_coding	2343	8
4 150620639	ctgaggcttcCgggtgaggaa	232	5	0.022	24	0	0	NA	NA	NA	NA	NA	NA	92	15	0.163	340	50	0.147	206	28	0.136	255	43	0.169	4	150620639	ENSMUSG00000039852	3UTR	150619490	150621962	+	ENSMUST00000105680	Rere	protein_coding	2472	9
4 152112655	gccagctcccCcaccatcctt	89	1	0.011	NA	NA	NA	10	0	0	NA	NA	NA	25	3	0.12	49	0	0	44	1	0.023	55	0	0	4	152112655	ENSMUSG00000039713	exon	152112519	152112700	+	ENSMUST00000105662	Plekhg5	protein_coding	181	17
4 152303530	ccaggatgctCgggagaggtg	168	23	0.137	21	1	0.048	15	2	0.133	14	0	0	17	12	0.706	57	42	0.737	93	54	0.581	78	55	0.705	4	152303530	ENSMUSG00000039662	3UTR	152303022	152307120	+	ENSMUST00000151372	Icmt	protein_coding	4098	3
4 152304425	gtggagaatcCtgagtgtctc	338	25	0.074	28	1	0.036	13	1	0.077	NA	NA	NA	22	6	0.273	28	4	0.143	43	7	0.163	44	11	0.25	4	152304425	ENSMUSG00000039662	3UTR	152303022	152307120	+	ENSMUST00000151372	Icmt	protein_coding	4098	7
4 152306760	cctagggtgtCtgtcgcctta	367	0	0	59	0	0	37	0	0	21	0	0	27	3	0.111	61	0	0	75	0	0	87	0	0	4	152306760	ENSMUSG00000039662	3UTR	152303022	152307120	+	ENSMUST00000151372	Icmt	protein_coding	4098	17
4 152329337	cctcggctcaCatggtgcttt	NA	NA	NA	NA	NA	NA	NA	NA	NA	NA	NA	NA	26	5	0.192	88	19	0.216	79	18	0.228	86	16	0.186	4	152329337	ENSMUSG00000028936	exon	152329260	152329413	+	ENSMUST00000150485	Rpl22	protein_coding	153	12
4 154154580	ggggttgggcCacctgtcctt	131	0	0	15	0	0	NA	NA	NA	NA	NA	NA	NA	NA	NA	22	3	0.136	29	0	0	23	0	0	4	154154580	ENSMUSG00000029029	exon	154154535	154154640	+	ENSMUST00000030895	Wrap73	protein_coding	105	10
4 155086294	cttcccggatCcggagccgag	731	8	0.011	167	0	0	110	2	0.018	77	1	0.013	202	23	0.114	613	58	0.095	708	58	0.082	946	78	0.082	4	155086294	ENSMUSG00000029048	5UTR	155086205	155086373	-	ENSMUST00000030914	Rer1	protein_coding	168	3
4 155221934	ggcgcctaccCgccgccttgc	371	0	0	35	0	0	33	0	0	16	0	0	24	3	0.125	66	0	0	66	0	0	94	0	0	4	155221934	ENSMUSG00000029050	exon	155221552	155222201	-	ENSMUST00000084103	Ski	protein_coding	649	14
4 155648401	ctggcattctCaaggtgagcc	203	2	0.01	19	0	0	NA	NA	NA	NA	NA	NA	10	1	0.1	60	8	0.133	58	1	0.017	53	4	0.075	4	155648401	ENSMUSG00000029062	exon	155648283	155648405	+	ENSMUST00000155100	Cdk11b	protein_coding	122	22
4 155769701	gccttcctgcCcaggacctgc	88	6	0.068	NA	NA	NA	18	2	0.111	NA	NA	NA	11	0	0	42	8	0.19	46	8	0.174	44	5	0.114	4	155769701	ENSMUSG00000042116	3UTR	155768149	155770327	-	ENSMUST00000042196	Vwa1	protein_coding	2178	13
4 155831760	cgatatcgtcCtgcgctgtgg	64	0	0	14	0	0	NA	NA	NA	NA	NA	NA	NA	NA	NA	29	3	0.103	24	0	0	28	0	0	4	155831760	ENSMUSG00000065990	5UTR	155831659	155832015	+	ENSMUST00000105592	Aurkaip1	protein_coding	356	2
4 155858928	gctagttaccCaaaggggcag	140	4	0.029	18	0	0	NA	NA	NA	NA	NA	NA	106	15	0.142	220	36	0.164	190	27	0.142	195	47	0.241	4	155858928	ENSMUSG00000029071	3UTR	155858367	155859303	+	ENSMUST00000030948	Dvl1	protein_coding	936	11
4 155904919	acagtgtcacCgaggaaggtg	251	0	0	40	0	0	31	0	0	21	0	0	30	3	0.1	79	0	0	88	0	0	84	0	0	4	155904919	ENSMUSG00000029033	exon	155904828	155904926	+	ENSMUST00000145654	Acap3	protein_coding	98	21
4 155964768	cctcttttagCgaggcctctc	398	20	0.05	34	3	0.088	27	1	0.037	27	5	0.185	57	20	0.351	116	48	0.414	125	38	0.304	118	69	0.585	4	155964768	ENSMUSG00000023571	exon	155964768	155964888	+	ENSMUST00000024338	Fam132a	protein_coding	120	1
4 155965618	cgccttcctgCggggatctgg	296	0	0	25	0	0	18	0	0	11	0	0	10	0	0	21	0	0	19	0	0	26	3	0.115	4	155965618	ENSMUSG00000023571	exon	155965594	155965702	+	ENSMUST00000024338	Fam132a	protein_coding	108	6
4 156170068	ctgcaatcatCaggtgggcat	377	15	0.04	93	3	0.032	70	3	0.043	37	0	0	NA	NA	NA	NA	NA	NA	13	0	0	NA	NA	NA	4	156170068	ENSMUSG00000041936	exon	156170066	156170230	-	ENSMUST00000105575	Agrn	protein_coding	164	1
4 15918871	ttttctatctCtgagttgcac	12	0	0	NA	NA	NA	NA	NA	NA	NA	NA	NA	15	2	0.133	76	9	0.118	57	8	0.14	67	11	0.164	4	15918871	ENSMUSG00000028223	3UTR	15917240	15919034	-	ENSMUST00000029877	Decr1	protein_coding	1794	17
4 19610137	ggtaggatgtCagggagcatc	15	0	0	NA	NA	NA	NA	NA	NA	NA	NA	NA	NA	NA	NA	28	6	0.214	23	4	0.174	35	1	0.029	4	19610137	ENSMUSG00000041058	3UTR	19608303	19611713	-	ENSMUST00000108246	Wwp1	protein_coding	3410	10
4 21857190	gccagattgaCtgggctgctt	157	4	0.025	14	2	0.143	NA	NA	NA	NA	NA	NA	34	4	0.118	175	26	0.149	118	7	0.059	79	10	0.127	4	21857190	ENSMUSG00000028248	exon	21857180	21857368	+	ENSMUST00000029911	Pnisr	protein_coding	188	2
4 33031092	cctgggactgCggcgccgtga	NA	NA	NA	NA	NA	NA	NA	NA	NA	NA	NA	NA	NA	NA	NA	24	3	0.125	19	0	0	17	0	0	4	33031092	ENSMUSG00000085037	exon	33030857	33031323	-	ENSMUST00000155691	4933421O10Rik	processed_transcript	466	12
4 34941163	tgcctgtcttCgatgtcaagc	NA	NA	NA	NA	NA	NA	NA	NA	NA	NA	NA	NA	19	0	0	49	6	0.122	42	2	0.048	58	4	0.069	4	34941163	ENSMUSG00000082709	exon	34941008	34941349	-	ENSMUST00000121986	Gm12362	processed_pseudogene	341	11
4 40211560	gcagaacaaaCcgggcaacag	113	0	0	NA	NA	NA	NA	NA	NA	NA	NA	NA	10	0	0	24	0	0	25	3	0.12	20	0	0	4	40211560	ENSMUSG00000040296	exon	40211550	40211640	-	ENSMUST00000142055	Ddx58	protein_coding	90	3
4 40269681	taccatgaggCcgatgagtcg	25	0	0	NA	NA	NA	NA	NA	NA	NA	NA	NA	18	0	0	124	13	0.105	104	5	0.048	115	0	0	4	40269681	ENSMUSG00000036822	5UTR	40269677	40269850	-	ENSMUST00000042575	Topors	protein_coding	173	1
4 40948088	ccgggccgagCggggcttgcc	341	2	0.006	58	0	0	50	0	0	13	0	0	292	52	0.178	1079	157	0.146	1044	161	0.155	1312	182	0.139	4	40948088	ENSMUSG00000028416	5UTR	40947795	40948294	-	ENSMUST00000191273	Bag1	protein_coding	499	3
4 41190922	aacttactccCggggcgggga	239	15	0.063	65	3	0.046	48	5	0.104	21	0	0	351	135	0.385	1102	591	0.536	973	475	0.488	1228	642	0.523	4	41190922	ENSMUSG00000036241	3UTR	41190825	41193380	+	ENSMUST00000040008	Ube2r2	protein_coding	2555	1
4 41192006	aaatggtgtgCggagcttccc	17	0	0	NA	NA	NA	NA	NA	NA	NA	NA	NA	NA	NA	NA	23	5	0.217	15	2	0.133	25	1	0.04	4	41192006	ENSMUSG00000036241	3UTR	41190825	41193380	+	ENSMUST00000040008	Ube2r2	protein_coding	2555	9
4 41233679	aggatgaatgCatcgtggccc	428	0	0	48	0	0	42	8	0.19	23	0	0	268	0	0	304	0	0	271	0	0	249	0	0	4	41233679	ENSMUSG00000028433	exon	41233604	41233714	-	ENSMUST00000108068	Ubap2	protein_coding	110	16
4 41495833	agctagaactCagggcgctga	86	0	0	NA	NA	NA	NA	NA	NA	NA	NA	NA	24	3	0.125	87	5	0.057	66	4	0.061	95	5	0.053	4	41495833	ENSMUSG00000046312	3UTR	41495604	41497477	-	ENSMUST00000054920	AI464131	protein_coding	1873	3
4 41518020	cttccaagtcCaaggagagca	35	2	0.057	14	2	0.143	NA	NA	NA	10	4	0.4	66	26	0.394	121	51	0.421	119	52	0.437	137	58	0.423	4	41518020	ENSMUSG00000028439	3UTR	41517691	41520239	-	ENSMUST00000108050	Fam219a	protein_coding	2548	3
4 43020904	atttgtggtaCggagcttgcg	217	2	0.009	49	0	0	40	0	0	32	0	0	11	0	0	29	4	0.138	22	1	0.045	34	6	0.176	4	43020904	ENSMUSG00000028454	exon	43020267	43021794	-	ENSMUST00000098109	Pigo	protein_coding	1527	10
4 43022190	ttccaggagcCggaggttatt	108	22	0.204	20	7	0.35	12	5	0.417	NA	NA	NA	NA	NA	NA	11	6	0.545	13	6	0.462	10	4	0.4	4	43022190	ENSMUSG00000028454	exon	43022012	43022194	-	ENSMUST00000067481	Pigo	protein_coding	182	22
4 43033287	agggaggaacCagagctaccc	23	0	0	NA	NA	NA	NA	NA	NA	NA	NA	NA	NA	NA	NA	13	2	0.154	22	2	0.091	27	3	0.111	4	43033287	ENSMUSG00000036002	3UTR	43032414	43033534	-	ENSMUST00000107957	Fam214b	protein_coding	1120	15
4 43447145	tctcctagatCaggacctccc	65	0	0	NA	NA	NA	NA	NA	NA	NA	NA	NA	41	8	0.195	73	6	0.082	52	8	0.154	37	6	0.162	4	43447145	ENSMUSG00000028458	3UTR	43446614	43447794	+	ENSMUST00000138981	Tesk1	protein_coding	1180	9
4 43495356	acagctggtgCagctgacaca	611	58	0.095	68	1	0.015	45	1	0.022	31	7	0.226	75	35	0.467	169	98	0.58	167	107	0.641	175	107	0.611	4	43495356	ENSMUSG00000028461	exon	43495342	43495432	+	ENSMUST00000030181	Ccdc107	protein_coding	90	4
4 43518665	acttgaaatcCctggaagccc	12	0	0	NA	NA	NA	NA	NA	NA	NA	NA	NA	11981	10	0.001	41293	58	0.001	36229	53	0.001	32764	73	0.002	4	43518665	ENSMUSG00000028464	exon	43518402	43519078	-	ENSMUST00000150262	Tpm2	protein_coding	676	9
4 43542929	tcaccatgtgCacccagcagg	1136	0	0	70	0	0	55	0	0	26	0	0	33	0	0	60	0	0	48	0	0	39	4	0.103	4	43542929	ENSMUSG00000028465	exon	43542875	43542968	-	ENSMUST00000030187	Tln1	protein_coding	93	14
4 43632184	gctctatcccCatggcactgc	464	11	0.024	151	0	0	122	2	0.016	62	3	0.048	18	0	0	29	4	0.138	40	3	0.075	41	1	0.024	4	43632184	ENSMUSG00000028469	5UTR	43631935	43632184	+	ENSMUST00000030191	Npr2	protein_coding	249	6
4 43643391	agatctttgcCaacaccggtc	761	0	0	80	0	0	42	0	0	20	0	0	14	0	0	28	4	0.143	13	0	0	15	0	0	4	43643391	ENSMUSG00000028469	exon	43643335	43643409	+	ENSMUST00000128549	Npr2	protein_coding	74	18
4 45398952	cggggcatctCaggctcattc	196	22	0.112	17	1	0.059	NA	NA	NA	NA	NA	NA	46	18	0.391	140	67	0.479	99	46	0.465	99	48	0.485	4	45398952	ENSMUSG00000045973	3UTR	45395923	45399240	-	ENSMUST00000107796	Slc25a51	protein_coding	3317	17
4 47280207	ggacccacctCtccaagtgta	NA	NA	NA	NA	NA	NA	NA	NA	NA	NA	NA	NA	26	12	0.462	21	5	0.238	20	2	0.1	37	4	0.108	4	47280207	ENSMUSG00000028339	exon	47280149	47280214	+	ENSMUST00000102917	Col15a1	protein_coding	65	21
4 47303919	ccaggactccCcggatccaga	NA	NA	NA	NA	NA	NA	NA	NA	NA	NA	NA	NA	20	4	0.2	30	1	0.033	22	0	0	42	1	0.024	4	47303919	ENSMUSG00000028339	exon	47303871	47303935	+	ENSMUST00000107730	Col15a1	protein_coding	64	18
4 53440664	gcgccgcctcCgggctcctcc	552	2	0.004	106	1	0.009	78	1	0.013	51	0	0	NA	NA	NA	36	1	0.028	27	3	0.111	28	0	0	4	53440664	ENSMUSG00000028412	5UTR	53440413	53440683	+	ENSMUST00000102911	Slc44a1	protein_coding	270	5
4 57956371	aagcgcgtccCcgccgcgcgt	10	0	0	NA	NA	NA	NA	NA	NA	NA	NA	NA	NA	NA	NA	25	0	0	26	4	0.154	28	0	0	4	57956371	ENSMUSG00000028367	5UTR	57956211	57956411	-	ENSMUST00000030051	Txn1	protein_coding	200	5
4 58912676	ccagctccgaCcaggcggacg	26	0	0	NA	NA	NA	NA	NA	NA	NA	NA	NA	NA	NA	NA	19	0	0	15	0	0	27	3	0.111	4	58912676	ENSMUSG00000050812	5UTR	58912476	58912704	-	ENSMUST00000144512	AI314180	protein_coding	228	5
4 88031680	gaagctggagCtggggcaccg	83	4	0.048	12	0	0	NA	NA	NA	10	0	0	27	5	0.185	21	2	0.095	43	11	0.256	38	11	0.289	4	88031680	ENSMUSG00000028496	exon	88031524	88031704	-	ENSMUST00000078090	Mllt3	protein_coding	180	20
4 94583498	gtgttagtgaCgggaggtgga	325	0	0	51	0	0	40	13	0.325	15	0	0	87	0	0	254	0	0	252	1	0.004	260	0	0	4	94583498	ENSMUSG00000028577	exon	94583414	94583571	-	ENSMUST00000107107	Plaa	protein_coding	157	12
4 94855389	aacttggacaCcatccaaaca	NA	NA	NA	NA	NA	NA	NA	NA	NA	NA	NA	NA	NA	NA	NA	23	3	0.13	16	0	0	NA	NA	NA	4	94855389	ENSMUSG00000006386	exon	94855322	94855432	+	ENSMUST00000071168	Tek	protein_coding	110	14
5 100655159	gcccaaggctCtaggttctct	263	4	0.015	22	0	0	17	0	0	NA	NA	NA	54	3	0.056	74	3	0.041	55	9	0.164	61	7	0.115	5	100655159	ENSMUSG00000029319	3UTR	100654723	100655297	-	ENSMUST00000031262	Coq2	protein_coding	574	14
5 100660277	gtgcgttactCggatggtctg	92	1	0.011	NA	NA	NA	NA	NA	NA	NA	NA	NA	NA	NA	NA	68	10	0.147	35	5	0.143	39	5	0.128	5	100660277	ENSMUSG00000029319	3UTR	100660172	100660305	-	ENSMUST00000135146	Coq2	protein_coding	133	15
5 101885261	agctgatccaCagtaagaaac	286	0	0	29	0	0	22	0	0	11	0	0	13	0	0	25	3	0.12	34	0	0	22	0	0	5	101885261	ENSMUSG00000043940	exon	101885131	101885313	-	ENSMUST00000174598	Wdfy3	protein_coding	182	16
5 107108403	aagctagatcCtaacctgaaa	26	0	0	NA	NA	NA	NA	NA	NA	NA	NA	NA	NA	NA	NA	15	0	0	12	0	0	21	3	0.143	5	107108403	ENSMUSG00000029287	3UTR	107106570	107109638	-	ENSMUST00000031224	Tgfbr3	protein_coding	3068	11
5 108269011	agcctgctctCggccacacgc	31	5	0.161	NA	NA	NA	NA	NA	NA	NA	NA	NA	NA	NA	NA	25	3	0.12	13	0	0	22	6	0.273	5	108269011	ENSMUSG00000029265	5UTR	108268897	108269589	+	ENSMUST00000031190	Dr1	protein_coding	692	1
5 108646834	cagccaggatCaagggtctat	34	3	0.088	NA	NA	NA	NA	NA	NA	NA	NA	NA	NA	NA	NA	NA	NA	NA	NA	NA	NA	NA	NA	NA	5	108646834	ENSMUSG00000004815	3UTR	108646693	108648709	-	ENSMUST00000053913	Dgkq	protein_coding	2016	2
5 110104574	gcggggcctgCatctgcctcc	86	0	0	NA	NA	NA	NA	NA	NA	NA	NA	NA	10	0	0	38	0	0	44	0	0	35	4	0.114	5	110104574	ENSMUSG00000064247	3UTR	110103395	110105948	+	ENSMUST00000112534	Plcxd1	protein_coding	2553	9
5 110185836	ggttcgactgCaggcccggaa	110	1	0.009	NA	NA	NA	13	0	0	NA	NA	NA	19	1	0.053	47	6	0.128	41	0	0	32	3	0.094	5	110185836	ENSMUSG00000029502	exon	110185786	110185898	+	ENSMUST00000112512	Golga3	protein_coding	112	11
5 110207714	gctacagatgCagagctgaac	147	4	0.027	15	0	0	NA	NA	NA	11	0	0	109	16	0.147	155	25	0.161	121	20	0.165	198	25	0.126	5	110207714	ENSMUSG00000029502	exon	110207556	110207772	+	ENSMUST00000031477	Golga3	protein_coding	216	17
5 110207737	gctcagagctCagagcacagg	172	4	0.023	22	0	0	NA	NA	NA	13	0	0	137	35	0.255	219	44	0.201	188	33	0.176	277	63	0.227	5	110207737	ENSMUSG00000029502	exon	110207556	110207772	+	ENSMUST00000031477	Golga3	protein_coding	216	19
5 110285971	cgggtggaatCcgagctcggg	38	1	0.026	NA	NA	NA	NA	NA	NA	NA	NA	NA	42	9	0.22	129	6	0.047	109	8	0.073	142	17	0.12	5	110285971	ENSMUSG00000029499	exon	110285884	110286002	-	ENSMUST00000141550	Pxmp2	protein_coding	118	17
5 111420152	ggtgcttttcCgaggctcttt	167	3	0.018	39	0	0	24	0	0	21	0	0	142	17	0.12	102	5	0.049	154	10	0.065	173	9	0.052	5	111420152	ENSMUSG00000070576	exon	111417442	111421883	+	ENSMUST00000094463	Mn1	protein_coding	4441	14
5 112257463	gccccatccaCagggccagcc	69	10	0.145	13	3	0.231	17	4	0.235	NA	NA	NA	NA	NA	NA	NA	NA	NA	16	4	0.25	12	5	0.417	5	112257463	ENSMUSG00000029343	exon	112257373	112257557	+	ENSMUST00000112375	Crybb1	protein_coding	184	11
5 112773391	cgtgttcgctCgctgggtatt	NA	NA	NA	NA	NA	NA	NA	NA	NA	NA	NA	NA	NA	NA	NA	20	3	0.15	14	0	0	21	0	0	5	112773391	ENSMUSG00000072720	exon	112772886	112774526	-	ENSMUST00000183029	Myo18b	protein_coding	1640	7
5 114137260	ctggctgaatCagaacctgag	41	0	0	18	0	0	NA	NA	NA	NA	NA	NA	21	3	0.143	49	0	0	81	0	0	109	0	0	5	114137260	ENSMUSG00000029591	exon	114137153	114137331	+	ENSMUST00000031587	Ung	protein_coding	178	14
5 114146544	gcaggactctCagggccccgg	NA	NA	NA	NA	NA	NA	NA	NA	NA	NA	NA	NA	NA	NA	NA	45	0	0	33	5	0.152	41	3	0.073	5	114146544	ENSMUSG00000042010	5UTR	114146535	114146825	+	ENSMUST00000102582	Acacb	protein_coding	290	1
5 114390477	gaagattctcCggggaaaagg	69	2	0.029	NA	NA	NA	NA	NA	NA	NA	NA	NA	NA	NA	NA	26	5	0.192	15	6	0.4	20	0	0	5	114390477	ENSMUSG00000029577	exon	114390390	114390486	+	ENSMUST00000074002	Ube3b	protein_coding	96	21
5 114419777	ggatgctacaCagtgccctcc	107	1	0.009	15	0	0	NA	NA	NA	16	0	0	98	4	0.041	274	24	0.088	199	4	0.02	197	20	0.102	5	114419777	ENSMUSG00000029577	3UTR	114419670	114421168	+	ENSMUST00000074002	Ube3b	protein_coding	1498	2
5 114432279	agaggcccagCagggaggaac	45	1	0.022	NA	NA	NA	NA	NA	NA	NA	NA	NA	66	7	0.106	219	14	0.064	241	12	0.05	238	23	0.097	5	114432279	ENSMUSG00000029575	3UTR	114431034	114433270	-	ENSMUST00000031560	Mmab	protein_coding	2236	11
5 114432715	gggttcagctCggagtatcct	19	1	0.053	NA	NA	NA	NA	NA	NA	NA	NA	NA	11	1	0.091	25	5	0.2	16	2	0.125	18	0	0	5	114432715	ENSMUSG00000029575	3UTR	114431034	114433270	-	ENSMUST00000031560	Mmab	protein_coding	2236	14
5 115560981	cactgagattCgggatatgct	5254	138	0.026	318	6	0.019	176	4	0.023	92	2	0.022	166	16	0.096	833	110	0.132	411	62	0.151	399	47	0.118	5	115560981	ENSMUSG00000067274	exon	115560741	115561074	+	ENSMUST00000155584	Rplp0	protein_coding	333	16
5 115592161	ggcacaaatcCggaggcggct	405	0	0	68	2	0.029	43	1	0.023	30	0	0	30	3	0.1	46	4	0.087	42	6	0.143	59	9	0.153	5	115592161	ENSMUSG00000041638	exon	115592065	115592178	+	ENSMUST00000064454	Gcn1l1	protein_coding	113	20
5 115592490	gtcatgccccCgagactcaag	246	1	0.004	19	0	0	16	0	0	NA	NA	NA	10	0	0	43	0	0	50	0	0	34	4	0.118	5	115592490	ENSMUSG00000041638	exon	115592309	115592507	+	ENSMUST00000064454	Gcn1l1	protein_coding	198	21
5 117115880	ttgcggggctCcggggacgca	108	2	0.019	45	0	0	29	1	0.034	14	1	0.071	21	0	0	81	12	0.148	104	14	0.135	140	23	0.164	5	117115880	ENSMUSG00000066900	5UTR	117115814	117115993	-	ENSMUST00000166397	Suds3	protein_coding	179	2
5 117282860	tgtcccccaaCtgagacaact	1033	9	0.009	21	0	0	17	0	0	NA	NA	NA	80	8	0.1	67	5	0.075	14	2	0.143	22	3	0.136	5	117282860	ENSMUSG00000032959	3UTR	117282651	117283247	-	ENSMUST00000036951	Pebp1	protein_coding	596	7
5 117283365	gcggcaagttCaaggtggaga	2736	49	0.018	417	11	0.026	292	9	0.031	181	0	0	835	156	0.187	1182	262	0.222	491	102	0.208	1289	272	0.211	5	117283365	ENSMUSG00000032959	3UTR	117283342	117283465	-	ENSMUST00000142428	Pebp1	protein_coding	123	4
5 117375918	acccctacacCggcgagaggc	321	0	0	27	0	0	19	0	0	NA	NA	NA	NA	NA	NA	49	0	0	46	0	0	39	4	0.103	5	117375918	ENSMUSG00000029364	exon	117375769	117375941	+	ENSMUST00000031309	Wsb2	protein_coding	172	20
5 117376778	tcttcccacaCggtggaatta	508	3	0.006	51	0	0	31	1	0.032	22	0	0	27	4	0.148	85	15	0.176	78	9	0.115	92	11	0.12	5	117376778	ENSMUSG00000029364	exon	117376691	117376798	+	ENSMUST00000136895	Wsb2	protein_coding	107	19
5 117908088	tatacagcttCcaggtaccct	NA	NA	NA	NA	NA	NA	NA	NA	NA	NA	NA	NA	24	0	0	23	0	0	23	0	0	26	3	0.115	5	117908088	ENSMUSG00000029361	exon	117907990	117908091	+	ENSMUST00000102557	Nos1	protein_coding	101	22
5 118748850	cttcaggattCggtggtggtg	52	0	0	NA	NA	NA	NA	NA	NA	15	0	0	39	0	0	30	3	0.1	35	0	0	36	0	0	5	118748850	ENSMUSG00000018076	exon	118748564	118748981	+	ENSMUST00000100816	Med13l	protein_coding	417	16
5 120618718	agtgcacagaCgggggctcga	112	0	0	14	0	0	10	0	0	14	0	0	12	2	0.167	27	5	0.185	36	3	0.083	40	1	0.025	5	120618718	ENSMUSG00000029599	exon	120618600	120618788	+	ENSMUST00000031598	Ddx54	protein_coding	188	14
5 121368069	aagtggtgccCagagcaagcc	64	0	0	NA	NA	NA	NA	NA	NA	NA	NA	NA	NA	NA	NA	24	2	0.083	30	0	0	28	3	0.107	5	121368069	ENSMUSG00000042744	3UTR	121366606	121368573	+	ENSMUST00000042614	Gm15800	protein_coding	1967	14
5 121372233	tgtaatttttCctaggttatg	89	0	0	19	0	0	12	0	0	NA	NA	NA	20	3	0.15	45	0	0	57	0	0	42	0	0	5	121372233	ENSMUSG00000042726	3UTR	121371730	121372358	-	ENSMUST00000120784	Trafd1	protein_coding	628	15
5 121452348	ctcccaccatCcggcgtgatg	416	4	0.01	46	0	0	29	0	0	15	0	0	17	2	0.118	40	8	0.2	37	1	0.027	66	3	0.045	5	121452348	ENSMUSG00000029616	5UTR	121452341	121452348	-	ENSMUST00000111802	Erp29	protein_coding	7	7
5 121545412	ggcttgtcccCaggggccgcc	32	0	0	13	0	0	NA	NA	NA	NA	NA	NA	48	3	0.062	57	0	0	71	8	0.113	63	5	0.079	5	121545412	ENSMUSG00000029454	5UTR	121545201	121545905	-	ENSMUST00000031410	Mapkapk5	protein_coding	704	2
5 121630688	gtggaatatgCacatctgtgt	142	0	0	17	1	0.059	NA	NA	NA	NA	NA	NA	29	3	0.103	35	0	0	44	0	0	29	0	0	5	121630688	ENSMUSG00000029456	exon	121630645	121630785	-	ENSMUST00000143187	Acad10	protein_coding	140	7
5 122169016	actatgtggaCaggggcaagc	153	1	0.007	29	0	0	10	0	0	NA	NA	NA	17	6	0.353	33	3	0.091	56	10	0.179	27	2	0.074	5	122169016	ENSMUSG00000004455	exon	122168919	122169149	+	ENSMUST00000086294	Ppp1cc	protein_coding	230	10
5 122459553	tgccactgcgCtggggttcaa	901	30	0.033	46	1	0.022	29	1	0.034	31	0	0	10	5	0.5	128	22	0.172	61	18	0.295	72	19	0.264	5	122459553	ENSMUSG00000029467	exon	122459448	122459650	-	ENSMUST00000177974	Atp2a2	protein_coding	202	12
5 123104315	caagaggagaCacccttgatg	NA	NA	NA	NA	NA	NA	NA	NA	NA	NA	NA	NA	NA	NA	NA	NA	NA	NA	26	3	0.115	NA	NA	NA	5	123104315	ENSMUSG00000029449	3UTR	123103044	123104528	-	ENSMUST00000186469	Rhof	protein_coding	1484	16
5 123156981	gcctcactgaCccccgtgaag	42	0	0	NA	NA	NA	NA	NA	NA	NA	NA	NA	23	0	0	18	0	0	25	0	0	26	3	0.115	5	123156981	ENSMUSG00000038384	exon	123156971	123157232	+	ENSMUST00000056053	Setd1b	protein_coding	261	1
5 124001859	ggaaacagcaCtatgtactgg	71	0	0	NA	NA	NA	11	0	0	NA	NA	NA	29	4	0.138	64	0	0	60	0	0	63	0	0	5	124001859	ENSMUSG00000000915	exon	124001788	124001994	+	ENSMUST00000000939	Hip1r	protein_coding	206	8
5 124005332	actcggagccCgcggcgtgcc	70	0	0	12	0	0	NA	NA	NA	NA	NA	NA	NA	NA	NA	24	3	0.125	23	4	0.174	18	1	0.056	5	124005332	ENSMUSG00000066278	3UTR	124004641	124006246	-	ENSMUST00000040967	Vps37b	protein_coding	1605	8
5 124116338	actgggcgccCcgaggatcgg	87	1	0.011	15	0	0	21	0	0	NA	NA	NA	19	0	0	98	5	0.051	73	10	0.137	66	6	0.091	5	124116338	ENSMUSG00000029404	5UTR	124116099	124116445	+	ENSMUST00000031351	Arl6ip4	protein_coding	346	4
5 124124162	atgaacaggcCtgcgtgtcag	NA	NA	NA	NA	NA	NA	NA	NA	NA	NA	NA	NA	16	0	0	16	0	0	25	3	0.12	16	0	0	5	124124162	ENSMUSG00000029406	exon	124123939	124124554	-	ENSMUST00000159628	Pitpnm2	protein_coding	615	9
5 124370014	aagctataagCagagatgctg	106	0	0	NA	NA	NA	NA	NA	NA	NA	NA	NA	21	3	0.143	16	0	0	23	0	0	16	0	0	5	124370014	ENSMUSG00000038095	3UTR	124368702	124374528	-	ENSMUST00000065263	Sbno1	protein_coding	5826	5
5 124540819	gcggcggctcCggaggccgca	246	0	0	160	0	0	137	1	0.007	59	1	0.017	25	4	0.16	205	1	0.005	177	4	0.023	158	0	0	5	124540819	ENSMUSG00000029390	5UTR	124540695	124540861	+	ENSMUST00000060226	Tmed2	protein_coding	166	4
5 125428348	agccatgtccCagcgggtggc	78	0	0	NA	NA	NA	NA	NA	NA	NA	NA	NA	NA	NA	NA	27	3	0.111	27	0	0	22	0	0	5	125428348	ENSMUSG00000029480	exon	125428314	125428406	-	ENSMUST00000169485	Dhx37	protein_coding	92	9
5 127596411	ctgggcctgcCaggagatgag	235	4	0.017	32	0	0	13	0	0	NA	NA	NA	NA	NA	NA	41	1	0.024	39	0	0	37	5	0.135	5	127596411	ENSMUSG00000029416	3UTR	127595667	127596772	-	ENSMUST00000153832	Slc15a4	protein_coding	1105	13
5 129771602	gtctcccactCagagctgagg	364	11	0.03	37	2	0.054	33	0	0	18	0	0	48	2	0.042	106	9	0.085	86	9	0.105	91	12	0.132	5	129771602	ENSMUSG00000029446	exon	129771476	129771632	-	ENSMUST00000136507	Psph	protein_coding	156	19
5 129993431	gacgcaatccCagggatccac	1138	12	0.011	77	0	0	70	0	0	45	0	0	37	4	0.108	73	2	0.027	70	3	0.043	64	2	0.031	5	129993431	ENSMUSG00000025534	exon	129993418	129993594	-	ENSMUST00000026613	Gusb	protein_coding	176	2
5 134255904	cattcctttcCgaagcccctc	335	0	0	21	0	0	NA	NA	NA	NA	NA	NA	24	4	0.167	47	0	0	19	0	0	18	0	0	5	134255904	ENSMUSG00000060261	exon	134255825	134256008	-	ENSMUST00000174513	Gtf2i	protein_coding	183	10
5 135187636	ccgtcccctgCcggcgccgcc	245	0	0	59	0	0	37	0	0	28	0	0	37	0	0	114	3	0.026	172	0	0	181	0	0	5	135187636	ENSMUSG00000002748	5UTR	135187264	135187649	+	ENSMUST00000002825	Baz1b	protein_coding	385	5
5 135408288	cacagccttcCtccccacacc	239	0	0	28	0	0	20	6	0.3	12	0	0	21	0	0	28	0	0	28	0	0	20	0	0	5	135408288	ENSMUSG00000039959	3UTR	135406523	135411216	-	ENSMUST00000060311	Hip1	protein_coding	4693	7
5 135730291	tggccacataCggagaaggcg	9344	2	0	896	0	0	593	0	0	317	0	0	40	4	0.1	143	0	0	155	0	0	130	0	0	5	135730291	ENSMUSG00000005514	exon	135730229	135730378	+	ENSMUST00000153515	Por	protein_coding	149	10
5 136091763	acgatgtgatCgggaaggtct	NA	NA	NA	NA	NA	NA	NA	NA	NA	NA	NA	NA	31	4	0.129	112	3	0.027	98	0	0	132	1	0.008	5	136091763	ENSMUSG00000004952	exon	136091748	136091809	+	ENSMUST00000140972	Rasa4	protein_coding	61	6
5 136101008	ggaggtgaagCtgggcactca	10	0	0	NA	NA	NA	NA	NA	NA	NA	NA	NA	29	3	0.103	126	8	0.063	121	19	0.157	152	18	0.118	5	136101008	ENSMUSG00000004952	exon	136100902	136101019	+	ENSMUST00000134509	Rasa4	protein_coding	117	21
5 136250590	gtctgattctCtccaacaaga	145	14	0.097	NA	NA	NA	NA	NA	NA	NA	NA	NA	38	3	0.079	105	4	0.038	91	8	0.088	95	8	0.084	5	136250590	ENSMUSG00000029705	3UTR	136250527	136250604	-	ENSMUST00000177297	Cux1	protein_coding	77	16
5 136326979	agctcctcccCgagagccagt	49	0	0	NA	NA	NA	NA	NA	NA	NA	NA	NA	17	0	0	29	2	0.069	34	4	0.118	37	1	0.027	5	136326979	ENSMUSG00000029705	exon	136326750	136327010	-	ENSMUST00000176423	Cux1	protein_coding	260	20
5 136982233	ggtggtccatCcacagagtgc	31	0	0	NA	NA	NA	NA	NA	NA	NA	NA	NA	11	1	0.091	18	0	0	26	3	0.115	25	1	0.04	5	136982233	ENSMUSG00000059518	3UTR	136982194	136982513	-	ENSMUST00000034953	Znhit1	protein_coding	319	3
5 137107586	actggtaactCtagcacatag	49	0	0	NA	NA	NA	NA	NA	NA	NA	NA	NA	NA	NA	NA	20	0	0	21	3	0.143	26	0	0	5	137107586	ENSMUSG00000043279	3UTR	137105644	137112455	-	ENSMUST00000054384	Trim56	protein_coding	6811	6
5 137663500	tggcggatatCgggggagacc	84	3	0.036	NA	NA	NA	NA	NA	NA	NA	NA	NA	10	0	0	20	1	0.05	14	0	0	15	0	0	5	137663500	ENSMUSG00000029722	exon	137662810	137663604	-	ENSMUST00000138604	Agfg2	protein_coding	794	20
5 138756190	acagcgacatCaggtttaacc	360	4	0.011	56	1	0.018	44	0	0	15	0	0	11	0	0	30	2	0.067	27	0	0	27	3	0.111	5	138756190	ENSMUSG00000025854	exon	138755083	138756225	+	ENSMUST00000160645	Fam20c	protein_coding	1142	22
5 138809455	gggtgacctgCggcagggagc	285	0	0	73	0	0	42	0	0	34	0	0	15	0	0	26	3	0.115	33	0	0	35	0	0	5	138809455	ENSMUSG00000025854	3UTR	138809358	138810077	+	ENSMUST00000026972	Fam20c	protein_coding	719	3
5 138976793	ggccaccaccCtggattctgc	1162	23	0.02	152	3	0.02	112	1	0.009	72	3	0.042	95	9	0.095	95	14	0.147	144	14	0.097	162	18	0.111	5	138976793	ENSMUSG00000025856	3UTR	138976516	138977227	-	ENSMUST00000046901	Pdgfa	protein_coding	711	8
5 138995324	ctgggccgcgCcgtgcccggc	46	0	0	25	0	0	33	0	0	NA	NA	NA	NA	NA	NA	14	0	0	21	3	0.143	18	0	0	5	138995324	ENSMUSG00000075585	exon	138995056	139000577	+	ENSMUST00000187923	6330403L08Rik	lincRNA	5521	2
5 139393261	gggcatcctaCaggttgctaa	82	0	0	10	0	0	NA	NA	NA	NA	NA	NA	26	3	0.115	73	0	0	44	0	0	49	0	0	5	139393261	ENSMUSG00000044197	exon	139392422	139396414	+	ENSMUST00000100514	Gpr146	protein_coding	3992	5
5 139736188	gccagctcctCgagccgccag	24	3	0.125	NA	NA	NA	NA	NA	NA	NA	NA	NA	NA	NA	NA	NA	NA	NA	NA	NA	NA	NA	NA	NA	5	139736188	ENSMUSG00000036718	5UTR	139736161	139736336	-	ENSMUST00000044642	Micall2	protein_coding	175	1
5 139759288	tcgtgtccgcCaggggaaccc	157	18	0.115	22	1	0.045	12	0	0	12	2	0.167	35	11	0.314	49	12	0.245	53	14	0.264	54	11	0.204	5	139759288	ENSMUSG00000029547	exon	139759136	139759390	-	ENSMUST00000072607	Ints1	protein_coding	254	14
5 139759289	ctcgtgtccgCcaggggaacc	163	4	0.025	23	0	0	13	0	0	12	0	0	38	0	0	64	5	0.078	56	2	0.036	68	8	0.118	5	139759289	ENSMUSG00000029547	exon	139759136	139759390	-	ENSMUST00000072607	Ints1	protein_coding	254	14
5 140352172	agggcctctcCgtggagtttg	73	2	0.027	20	0	0	NA	NA	NA	NA	NA	NA	13	0	0	39	2	0.051	57	9	0.158	59	3	0.051	5	140352172	ENSMUSG00000029560	exon	140352133	140352265	-	ENSMUST00000031539	Snx8	protein_coding	132	7
5 140358086	cgcatggttcCagctcttccg	46	0	0	NA	NA	NA	NA	NA	NA	NA	NA	NA	10	0	0	22	4	0.182	22	0	0	36	0	0	5	140358086	ENSMUSG00000029560	exon	140358057	140358174	-	ENSMUST00000031539	Snx8	protein_coding	117	6
5 140718106	ggagctggcaCgggtgttcct	110	9	0.082	15	1	0.067	NA	NA	NA	NA	NA	NA	11	3	0.273	29	4	0.138	20	0	0	32	2	0.062	5	140718106	ENSMUSG00000000148	3UTR	140717902	140719173	+	ENSMUST00000153440	Brat1	protein_coding	1271	3
5 142401744	accaccgcgcCcgccctggtg	56	0	0	NA	NA	NA	NA	NA	NA	NA	NA	NA	NA	NA	NA	26	3	0.115	17	0	0	18	0	0	5	142401744	ENSMUSG00000056493	exon	142401497	142402041	+	ENSMUST00000072837	Foxk1	protein_coding	544	11
5 142787415	cctgaacctaCgcccacgtcg	323	0	0	78	0	0	38	0	0	33	0	0	18	0	0	24	3	0.125	14	0	0	31	0	0	5	142787415	ENSMUSG00000039477	exon	142787134	142788523	-	ENSMUST00000152247	Tnrc18	protein_coding	1389	5
5 142870514	attaagctggCacctgaggac	40	0	0	NA	NA	NA	NA	NA	NA	NA	NA	NA	24	3	0.125	22	0	0	17	0	0	12	0	0	5	142870514	ENSMUSG00000066640	3UTR	142866946	142872363	-	ENSMUST00000110766	Fbxl18	protein_coding	5417	12
5 142871531	ggagcgcctaCctgtttagtc	37	0	0	NA	NA	NA	NA	NA	NA	NA	NA	NA	10	0	0	10	0	0	23	3	0.13	17	0	0	5	142871531	ENSMUSG00000066640	3UTR	142866946	142872363	-	ENSMUST00000110766	Fbxl18	protein_coding	5417	16
5 142886940	gtgaacttgtCaggttgccac	81	0	0	NA	NA	NA	NA	NA	NA	NA	NA	NA	NA	NA	NA	20	3	0.15	28	3	0.107	10	1	0.1	5	142886940	ENSMUSG00000066640	exon	142885539	142887082	-	ENSMUST00000035985	Fbxl18	protein_coding	1543	21
5 142961220	cgccctggaaCagagctgcgc	3202	324	0.101	377	40	0.107	280	22	0.079	166	20	0.12	39	0	0	46	5	0.109	52	1	0.019	59	0	0	5	142961220	ENSMUSG00000029581	exon	142960343	142961280	+	ENSMUST00000031565	Fscn1	protein_coding	937	21
5 143255009	accggcgcatCcacacgggcg	53	0	0	NA	NA	NA	NA	NA	NA	NA	NA	NA	NA	NA	NA	26	3	0.115	20	0	0	21	0	0	5	143255009	ENSMUSG00000046658	exon	143249697	143255565	-	ENSMUST00000161448	Zfp316	protein_coding	5868	20
5 143931041	gcgctcaatgCgagcgagatg	33	0	0	NA	NA	NA	NA	NA	NA	NA	NA	NA	NA	NA	NA	25	3	0.12	28	5	0.179	18	2	0.111	5	143931041	ENSMUSG00000079109	exon	143931016	143931159	+	ENSMUST00000110709	Pms2	protein_coding	143	5
5 144185814	gcccctgtagCtgcaagtagc	308	0	0	19	0	0	15	0	0	20	0	0	83	31	0.373	83	23	0.277	78	14	0.179	92	23	0.25	5	144185814	ENSMUSG00000038970	3UTR	144184745	144188204	+	ENSMUST00000041804	Lmtk2	protein_coding	3459	6
5 144797044	gcggcagcaaCaggaagatgt	273	1	0.004	41	0	0	NA	NA	NA	NA	NA	NA	NA	NA	NA	NA	NA	NA	26	3	0.115	NA	NA	NA	5	144797044	ENSMUSG00000045482	exon	144796961	144797161	+	ENSMUST00000094120	Trrap	protein_coding	200	10
5 144834191	atggacaaggCgaagaaagag	634	0	0	59	0	0	40	6	0.15	36	0	0	36	0	0	72	0	0	60	0	0	48	0	0	5	144834191	ENSMUSG00000045482	exon	144834157	144834269	+	ENSMUST00000132925	Trrap	protein_coding	112	7
5 146948843	atgcgttcgtCggggcctgtg	304	24	0.079	36	6	0.167	20	1	0.05	NA	NA	NA	42	12	0.293	172	45	0.262	134	30	0.224	163	42	0.258	5	146948843	ENSMUSG00000016503	exon	146948698	146948975	+	ENSMUST00000133682	Gtf3a	protein_coding	277	12
5 147111011	cggctggcacCtgagagtgac	973	8	0.008	110	0	0	87	2	0.023	61	0	0	188	18	0.096	525	80	0.152	527	75	0.143	718	93	0.13	5	147111011	ENSMUSG00000029642	3UTR	147110928	147111361	+	ENSMUST00000110557	Polr1d	protein_coding	433	4
5 15934716	gcggataaatCagggaggcga	36	3	0.083	NA	NA	NA	NA	NA	NA	NA	NA	NA	NA	NA	NA	42	8	0.19	33	10	0.303	20	4	0.2	5	15934716	ENSMUSG00000040118	5UTR	15934691	15935013	+	ENSMUST00000101581	Cacna2d1	protein_coding	322	1
5 24400805	cattggtgagCgcatggccat	310	7	0.023	23	0	0	16	0	0	NA	NA	NA	NA	NA	NA	28	3	0.107	28	1	0.036	23	7	0.304	5	24400805	ENSMUSG00000028973	exon	24400757	24400851	+	ENSMUST00000115074	Abcb8	protein_coding	94	12
5 24409790	ggccctcactCcaggagactg	223	4	0.018	30	0	0	21	0	0	10	0	0	NA	NA	NA	54	3	0.056	47	11	0.234	48	13	0.271	5	24409790	ENSMUSG00000028973	3UTR	24409380	24409924	+	ENSMUST00000151535	Abcb8	protein_coding	544	14
5 24409791	gccctcactcCaggagactgg	218	3	0.014	29	0	0	19	2	0.105	11	1	0.091	NA	NA	NA	49	5	0.102	47	6	0.128	48	4	0.083	5	24409791	ENSMUSG00000028973	3UTR	24409380	24409924	+	ENSMUST00000151535	Abcb8	protein_coding	544	14
5 24442006	cccaggatacCaaggcccccg	73	2	0.027	NA	NA	NA	NA	NA	NA	NA	NA	NA	49	16	0.327	78	20	0.256	52	16	0.308	69	25	0.362	5	24442006	ENSMUSG00000028959	3UTR	24441924	24442083	-	ENSMUST00000144389	Fastk	protein_coding	159	10
5 24496769	tccctgcattCtgagcgccct	45	1	0.022	NA	NA	NA	NA	NA	NA	NA	NA	NA	NA	NA	NA	27	4	0.148	17	0	0	16	0	0	5	24496769	ENSMUSG00000023353	exon	24496733	24496903	+	ENSMUST00000024123	Agap3	protein_coding	170	5
5 24565799	accagccactCaggacaggac	197	1	0.005	11	0	0	NA	NA	NA	NA	NA	NA	60	5	0.083	192	30	0.156	179	18	0.101	182	24	0.132	5	24565799	ENSMUSG00000028953	3UTR	24565341	24565865	-	ENSMUST00000030795	Abcf2	protein_coding	524	16
5 24593049	gccctggtccCaggaagccgt	191	1	0.005	20	0	0	11	0	0	10	0	0	459	22	0.048	1409	132	0.094	1266	127	0.1	1297	119	0.092	5	24593049	ENSMUSG00000038181	3UTR	24592365	24593353	+	ENSMUST00000088295	Chpf2	protein_coding	988	13
5 27772311	tctgactcatCccctgaaaag	76	0	0	NA	NA	NA	NA	NA	NA	NA	NA	NA	11	0	0	30	3	0.1	32	0	0	23	0	0	5	27772311	ENSMUSG00000002221	exon	27772004	27772624	-	ENSMUST00000002291	Paxip1	protein_coding	620	11
5 30119729	tatcaggaagCaggaaaaaga	457	5	0.011	NA	NA	NA	NA	NA	NA	NA	NA	NA	25	3	0.12	191	20	0.105	113	14	0.124	232	34	0.148	5	30119729	ENSMUSG00000025745	3UTR	30118301	30119814	-	ENSMUST00000156859	Hadha	protein_coding	1513	18
5 30270424	caggcagtgaCctcggggtgt	84	0	0	12	0	0	NA	NA	NA	NA	NA	NA	17	0	0	NA	NA	NA	27	3	0.111	17	0	0	5	30270424	ENSMUSG00000075703	3UTR	30267000	30272012	+	ENSMUST00000145167	Ept1	protein_coding	5012	13
5 30655510	gggcatgttcCtgggagagtt	668	0	0	55	0	0	31	0	0	20	0	0	NA	NA	NA	24	0	0	18	0	0	27	3	0.111	5	30655510	ENSMUSG00000029175	exon	30655495	30656100	+	ENSMUST00000131978	Slc35f6	protein_coding	605	1
5 30865508	ccaacactttCcagggtgccg	37	1	0.027	NA	NA	NA	NA	NA	NA	NA	NA	NA	15	4	0.267	55	7	0.127	38	2	0.053	66	1	0.015	5	30865508	ENSMUSG00000029166	3UTR	30865197	30866059	+	ENSMUST00000114724	Mapre3	protein_coding	862	7
5 30865509	caacactttcCagggtgccgc	35	1	0.029	NA	NA	NA	NA	NA	NA	NA	NA	NA	14	1	0.071	56	2	0.036	36	5	0.139	65	3	0.046	5	30865509	ENSMUSG00000029166	3UTR	30865197	30866059	+	ENSMUST00000114724	Mapre3	protein_coding	862	7
5 30874647	acacagcctgCaaggtgtgac	364	0	0	46	0	0	34	0	0	NA	NA	NA	11	0	0	31	4	0.129	54	0	0	37	0	0	5	30874647	ENSMUSG00000038828	exon	30874537	30874650	+	ENSMUST00000114716	Tmem214	protein_coding	113	22
5 30955279	agccttcacaCaagggccttg	60	3	0.05	11	1	0.091	NA	NA	NA	NA	NA	NA	12	3	0.25	25	7	0.28	21	5	0.238	32	14	0.438	5	30955279	ENSMUSG00000045302	3UTR	30950853	30955683	-	ENSMUST00000148214	Preb	protein_coding	4830	17
5 31138299	gccgctcgccCgcaggctcag	NA	NA	NA	NA	NA	NA	NA	NA	NA	NA	NA	NA	31	5	0.161	57	3	0.053	59	1	0.017	86	5	0.058	5	31138299	ENSMUSG00000038676	exon	31138063	31138533	-	ENSMUST00000043475	Ucn	protein_coding	470	12
5 31251348	tgggccttctCagcagccacc	33	2	0.061	NA	NA	NA	NA	NA	NA	NA	NA	NA	15	6	0.4	19	4	0.211	22	5	0.227	40	8	0.2	5	31251348	ENSMUSG00000029148	3UTR	31251130	31251560	+	ENSMUST00000078312	Nrbp1	protein_coding	430	10
5 33607862	ccctactctgCagggcactct	92	2	0.022	16	1	0.062	NA	NA	NA	NA	NA	NA	76	13	0.171	122	20	0.164	138	15	0.109	169	34	0.201	5	33607862	ENSMUSG00000037339	3UTR	33607464	33608227	-	ENSMUST00000150033	Fam53a	protein_coding	763	10
5 34503597	aacatctggcCaaatgtctgg	34	0	0	NA	NA	NA	NA	NA	NA	NA	NA	NA	11	0	0	22	4	0.182	24	3	0.125	20	1	0.05	5	34503597	ENSMUSG00000059866	exon	34503537	34503827	-	ENSMUST00000030991	Tnip2	protein_coding	290	5
5 34632018	gggcaccaagCagggccccac	248	6	0.024	23	1	0.043	17	0	0	NA	NA	NA	42	4	0.095	39	1	0.026	69	8	0.116	75	13	0.173	5	34632018	ENSMUSG00000029106	3UTR	34630817	34632308	+	ENSMUST00000114340	Add1	protein_coding	1491	15
5 34635681	gaggcatcagCaaggggaacg	588	41	0.07	34	2	0.059	31	1	0.032	14	1	0.071	NA	NA	NA	NA	NA	NA	NA	NA	NA	11	0	0	5	34635681	ENSMUSG00000001082	5UTR	34635609	34635699	-	ENSMUST00000137150	Mfsd10	protein_coding	90	5
5 34636453	cttcagccatCgggatgccag	766	1	0.001	102	0	0	74	0	0	74	0	0	12	0	0	20	0	0	27	3	0.111	15	0	0	5	34636453	ENSMUSG00000001082	exon	34636103	34636506	-	ENSMUST00000137744	Mfsd10	protein_coding	403	20
5 34660785	gtcgctgtcgCggagggccac	12	0	0	NA	NA	NA	NA	NA	NA	NA	NA	NA	NA	NA	NA	21	3	0.143	12	0	0	NA	NA	NA	5	34660785	ENSMUSG00000052783	5UTR	34660379	34660952	+	ENSMUST00000001112	Grk4	protein_coding	573	4
5 36018128	gagcgaggccCgggtgtctca	627	94	0.15	67	12	0.179	45	3	0.067	26	0	0	NA	NA	NA	NA	NA	NA	NA	NA	NA	NA	NA	NA	5	36018128	ENSMUSG00000029093	3UTR	36017180	36019327	-	ENSMUST00000037370	Sorcs2	protein_coding	2147	8
5 3643654	gggctttattCaggaccagta	351	0	0	20	0	0	20	0	0	12	0	0	74	11	0.149	145	15	0.103	122	6	0.049	122	10	0.082	5	3643654	ENSMUSG00000007415	exon	3643558	3643741	-	ENSMUST00000007559	Gatad1	protein_coding	183	12
5 62676045	agggtcaagtCaggatgctgc	29	3	0.103	NA	NA	NA	NA	NA	NA	NA	NA	NA	NA	NA	NA	NA	NA	NA	NA	NA	NA	NA	NA	NA	5	62676045	ENSMUSG00000037999	exon	62675952	62676086	-	ENSMUST00000076623	Arap2	protein_coding	134	16
5 63910273	aggggatagcCtgggtgactg	76	1	0.013	NA	NA	NA	NA	NA	NA	NA	NA	NA	29	3	0.103	54	0	0	67	0	0	75	0	0	5	63910273	ENSMUSG00000047881	3UTR	63909652	63911151	-	ENSMUST00000087327	Rell1	protein_coding	1499	8
5 64105789	gaagttcgtgCacacctctgt	74	5	0.068	NA	NA	NA	NA	NA	NA	NA	NA	NA	NA	NA	NA	NA	NA	NA	10	0	0	NA	NA	NA	5	64105789	ENSMUSG00000029171	exon	64105755	64105944	+	ENSMUST00000087324	Pgm1	protein_coding	189	5
5 64173524	cgttccctaaCgaagtctccg	21	0	0	NA	NA	NA	NA	NA	NA	NA	NA	NA	27	0	0	55	2	0.036	41	1	0.024	56	6	0.107	5	64173524	ENSMUSG00000029174	exon	64173388	64173896	+	ENSMUST00000121370	Tbc1d1	protein_coding	508	6
5 64350804	gatgctgaaaCattgcaaaag	35	0	0	NA	NA	NA	NA	NA	NA	NA	NA	NA	23	3	0.13	47	0	0	45	0	0	52	0	0	5	64350804	ENSMUSG00000029174	3UTR	64349931	64351480	+	ENSMUST00000043893	Tbc1d1	protein_coding	1549	11
5 65284949	caacaggcagCagctctggga	254	0	0	26	0	0	21	0	0	19	0	0	16	0	0	29	3	0.103	53	0	0	31	0	0	5	65284949	ENSMUSG00000029191	exon	65284849	65284953	-	ENSMUST00000172780	Rfc1	protein_coding	104	22
5 66745952	tcaacccctgCagcccgaacc	22	0	0	NA	NA	NA	NA	NA	NA	NA	NA	NA	NA	NA	NA	30	0	0	37	4	0.108	24	0	0	5	66745952	ENSMUSG00000037736	exon	66745835	66746005	+	ENSMUST00000101164	Limch1	protein_coding	170	16
5 67307035	agtcagttggCgcggcaggcg	49	0	0	13	0	0	10	0	0	NA	NA	NA	19	0	0	40	4	0.1	63	3	0.048	89	8	0.09	5	67307035	ENSMUSG00000029221	5UTR	67306955	67307094	+	ENSMUST00000162372	Slc30a9	protein_coding	139	3
5 67647750	tggtgttcttCgggatctact	70	0	0	13	0	0	NA	NA	NA	NA	NA	NA	NA	NA	NA	49	12	0.245	47	1	0.021	60	15	0.25	5	67647750	ENSMUSG00000037685	exon	67647693	67647800	-	ENSMUST00000135930	Atp8a1	protein_coding	107	13
5 67814699	gatgatgtttCagagaagacc	175	6	0.034	18	0	0	NA	NA	NA	NA	NA	NA	23	2	0.087	97	13	0.134	173	15	0.087	170	14	0.082	5	67814699	ENSMUSG00000037685	exon	67814609	67814723	-	ENSMUST00000130652	Atp8a1	protein_coding	114	18
5 72914817	ggcgtcccctCggggcttccc	14	0	0	NA	NA	NA	NA	NA	NA	NA	NA	NA	13	2	0.154	40	2	0.05	52	4	0.077	64	7	0.109	5	72914817	ENSMUSG00000036087	exon	72914418	72918485	+	ENSMUST00000183284	Slain2	protein_coding	4067	3
5 77094947	agtacaacttCaacaaggtca	15	0	0	NA	NA	NA	NA	NA	NA	NA	NA	NA	14	0	0	22	3	0.136	18	0	0	35	0	0	5	77094947	ENSMUSG00000059325	exon	77094866	77095022	-	ENSMUST00000081964	Hopx	protein_coding	156	12
5 88627240	atagatttttCgatgtatctc	65	0	0	NA	NA	NA	NA	NA	NA	NA	NA	NA	29	5	0.172	54	10	0.185	50	3	0.06	45	2	0.044	5	88627240	ENSMUSG00000029291	exon	88627221	88627282	+	ENSMUST00000031229	Rufy3	protein_coding	61	8
5 88675953	tgctactcctCggggccgccg	142	4	0.028	24	0	0	22	1	0.045	15	1	0.067	41	4	0.098	172	23	0.134	175	26	0.149	202	24	0.119	5	88675953	ENSMUSG00000044221	exon	88675758	88676171	-	ENSMUST00000078945	Grsf1	protein_coding	413	11
5 88757125	tagcaattgcCaaatgagccg	66	1	0.015	NA	NA	NA	NA	NA	NA	NA	NA	NA	NA	NA	NA	50	5	0.1	44	2	0.045	57	2	0.035	5	88757125	ENSMUSG00000006262	3UTR	88756173	88757989	+	ENSMUST00000006424	Mob1b	protein_coding	1816	10
5 88954783	cttaggtcacCacacgatcta	63	0	0	20	0	0	19	0	0	NA	NA	NA	23	0	0	21	0	0	23	0	0	30	4	0.133	5	88954783	ENSMUSG00000060961	exon	88954778	88954957	+	ENSMUST00000156238	Slc4a4	protein_coding	179	1
5 92411160	gtgctacaaaCagaggaaaat	NA	NA	NA	NA	NA	NA	NA	NA	NA	NA	NA	NA	13	3	0.231	30	4	0.133	26	9	0.346	25	9	0.36	5	92411160	ENSMUSG00000034842	exon	92411142	92411195	+	ENSMUST00000126281	Art3	protein_coding	53	9
6 108065105	tgtggagaagCtttctctcga	NA	NA	NA	NA	NA	NA	NA	NA	NA	NA	NA	NA	18	0	0	27	3	0.111	28	0	0	29	0	0	6	108065105	ENSMUSG00000034639	exon	108065062	108065239	+	ENSMUST00000138140	Setmar	protein_coding	177	6
6 113143811	aaactcagacCaggcgtttag	118	0	0	NA	NA	NA	NA	NA	NA	NA	NA	NA	10	0	0	45	0	0	20	2	0.1	43	6	0.14	6	113143811	ENSMUSG00000034269	exon	113143613	113144083	+	ENSMUST00000150107	Setd5	protein_coding	470	10
6 113176601	ggggccaagaCagggaagtac	81	3	0.037	14	0	0	NA	NA	NA	NA	NA	NA	NA	NA	NA	NA	NA	NA	NA	NA	NA	NA	NA	NA	6	113176601	ENSMUSG00000042873	exon	113176446	113176682	-	ENSMUST00000162280	Lhfpl4	protein_coding	236	15
6 113492889	agggcttcatCaagggtagat	1892	158	0.084	161	18	0.112	128	6	0.047	105	9	0.087	57	7	0.123	50	10	0.2	71	27	0.38	68	15	0.221	6	113492889	ENSMUSG00000030284	exon	113492687	113493338	+	ENSMUST00000032422	Creld1	protein_coding	651	7
6 113531530	gagccgaaagCcgggaggaac	534	91	0.17	112	19	0.171	61	15	0.25	58	15	0.259	113	43	0.381	305	172	0.564	362	174	0.481	470	274	0.583	6	113531530	ENSMUSG00000030286	5UTR	113531483	113531638	-	ENSMUST00000032425	Emc3	protein_coding	155	2
6 116406527	tccattctgcCaggcttctct	97	0	0	23	0	0	13	0	0	NA	NA	NA	NA	NA	NA	29	1	0.034	40	4	0.1	36	1	0.028	6	116406527	ENSMUSG00000025702	3UTR	116406327	116409540	+	ENSMUST00000079012	2022-03-08	protein_coding	3213	2
6 119354344	atgccatttgCaagacctgtg	678	9	0.013	59	3	0.051	46	2	0.043	24	0	0	18	6	0.333	80	4	0.05	65	5	0.077	64	10	0.156	6	119354344	ENSMUSG00000030168	3UTR	119353150	119355799	-	ENSMUST00000032272	Adipor2	protein_coding	2649	9
6 119932732	tgcatctgagCaggtgacatt	NA	NA	NA	NA	NA	NA	NA	NA	NA	NA	NA	NA	172	15	0.087	276	30	0.109	249	25	0.1	267	18	0.068	6	119932732	ENSMUSG00000045962	exon	119932690	119932761	-	ENSMUST00000160872	Wnk1	protein_coding	71	14
6 120329157	aagtagaaggCttcaagacgg	64	0	0	NA	NA	NA	NA	NA	NA	NA	NA	NA	11	0	0	46	0	0	24	3	0.125	27	0	0	6	120329157	ENSMUSG00000030177	3UTR	120329094	120329246	-	ENSMUST00000127146	Ccdc77	protein_coding	152	8
6 120666482	cttgagctcaCgccgagcggc	NA	NA	NA	NA	NA	NA	NA	NA	NA	NA	NA	NA	NA	NA	NA	23	3	0.13	37	0	0	27	0	0	6	120666482	ENSMUSG00000071226	5UTR	120666421	120666581	+	ENSMUST00000112686	Cecr2	protein_coding	160	2
6 120887039	gaggccttccCgggagcggct	196	6	0.031	64	4	0.062	36	1	0.028	15	0	0	52	5	0.096	235	44	0.187	286	53	0.185	246	59	0.24	6	120887039	ENSMUSG00000009112	exon	120886678	120892842	+	ENSMUST00000009256	Bcl2l13	protein_coding	6164	2
6 120888720	cttcggcattCaagagacttc	64	0	0	NA	NA	NA	NA	NA	NA	NA	NA	NA	14	0	0	30	5	0.167	21	0	0	21	2	0.095	6	120888720	ENSMUSG00000009112	3UTR	120887392	120892842	+	ENSMUST00000009256	Bcl2l13	protein_coding	5450	5
6 121027005	agtggcctggCcctgtgtgcg	63	0	0	NA	NA	NA	NA	NA	NA	NA	NA	NA	NA	NA	NA	20	0	0	29	0	0	28	3	0.107	6	121027005	ENSMUSG00000003178	exon	121026966	121027113	-	ENSMUST00000077159	Mical3	protein_coding	147	7
6 122528435	tctgtgatcaCcaaggaagaa	NA	NA	NA	NA	NA	NA	NA	NA	NA	NA	NA	NA	NA	NA	NA	29	0	0	23	3	0.13	30	0	0	6	122528435	ENSMUSG00000030116	3UTR	122528323	122528632	+	ENSMUST00000121656	Mfap5	protein_coding	309	7
6 122529120	tccagaggacCtgggttcagt	NA	NA	NA	NA	NA	NA	NA	NA	NA	NA	NA	NA	11	1	0.091	23	5	0.217	17	2	0.118	25	7	0.28	6	122529120	ENSMUSG00000030116	3UTR	122528432	122529290	+	ENSMUST00000148517	Mfap5	protein_coding	858	15
6 124703836	aactacttgtCtcccttctca	425	0	0	109	0	0	102	0	0	59	0	0	10	0	0	28	4	0.143	21	0	0	24	2	0.083	6	124703836	ENSMUSG00000004270	3UTR	124703800	124704418	+	ENSMUST00000004381	Lpcat3	protein_coding	618	2
6 124712754	tggcgtgcagCaggacacgat	445	18	0.04	59	0	0	34	1	0.029	15	1	0.067	10	6	0.6	58	11	0.19	48	7	0.146	59	9	0.153	6	124712754	ENSMUSG00000004264	exon	124712704	124712788	+	ENSMUST00000124779	Phb2	protein_coding	84	14
6 124745645	agctggagcgCagtgtggtga	733	26	0.035	151	5	0.033	102	5	0.049	58	3	0.052	177	80	0.452	230	115	0.5	316	156	0.494	370	169	0.457	6	124745645	ENSMUSG00000004263	exon	124745639	124745861	-	ENSMUST00000088357	Atn1	protein_coding	222	1
6 124857315	gtgcctgaccCagtgcgcggt	684	0	0	184	0	0	143	0	0	98	0	0	NA	NA	NA	18	0	0	13	0	0	22	3	0.136	6	124857315	ENSMUSG00000023191	exon	124857196	124857752	-	ENSMUST00000023958	Leprel2	protein_coding	556	5
6 125036948	cccatccaggCagagctttta	77	0	0	NA	NA	NA	NA	NA	NA	NA	NA	NA	31	10	0.323	82	10	0.122	120	24	0.202	135	32	0.237	6	125036948	ENSMUSG00000038346	3UTR	125036726	125037870	+	ENSMUST00000046064	Zfp384	protein_coding	1144	4
6 125591232	accctcctggCacctccctct	NA	NA	NA	NA	NA	NA	NA	NA	NA	NA	NA	NA	18	0	0	31	0	0	30	6	0.2	10	0	0	6	125591232	ENSMUSG00000001930	exon	125591150	125591261	+	ENSMUST00000112253	Vwf	protein_coding	111	17
6 125643093	aggacaaacaCtgggcaggcc	NA	NA	NA	NA	NA	NA	NA	NA	NA	NA	NA	NA	18	0	0	22	0	0	19	0	0	27	3	0.111	6	125643093	ENSMUSG00000001930	exon	125642035	125643413	+	ENSMUST00000112254	Vwf	protein_coding	1378	17
6 125667483	ttgtgtccacCgaggcaccgt	NA	NA	NA	NA	NA	NA	NA	NA	NA	NA	NA	NA	13	0	0	54	1	0.019	38	6	0.158	57	5	0.088	6	125667483	ENSMUSG00000001930	5UTR	125667471	125667620	+	ENSMUST00000147101	Vwf	protein_coding	149	1
6 13078122	ctgtgtttgtCtgcctgctcc	576	0	0	130	0	0	50	9	0.18	61	0	0	NA	NA	NA	90	0	0	81	0	0	57	0	0	6	13078122	ENSMUSG00000029571	exon	13078092	13078251	+	ENSMUST00000122916	Tmem106b	protein_coding	159	5
6 131388170	cccccggaccCcgcgcctaag	370	51	0.138	79	13	0.165	67	10	0.149	28	1	0.036	2489	1109	0.446	11109	4848	0.436	11430	5440	0.476	15053	6473	0.43	6	131388170	ENSMUSG00000030189	exon	131388018	131388450	-	ENSMUST00000032309	Ybx3	protein_coding	432	8
6 134448736	gtaggagagaCttgcactgtc	720	0	0	71	0	0	43	0	0	20	0	0	25	4	0.16	77	0	0	88	0	0	46	0	0	6	134448736	ENSMUSG00000030201	3UTR	134446476	134450785	-	ENSMUST00000032322	Lrp6	protein_coding	4309	10
6 135382383	tgcctgccctCagggaaaaaa	1004	0	0	89	0	0	69	0	0	38	0	0	30	3	0.1	88	0	0	85	0	0	91	0	0	6	135382383	ENSMUSG00000030208	3UTR	135380974	135383173	+	ENSMUST00000154270	Emp1	protein_coding	2199	12
6 143208057	tagtctaatgCtgctttgtat	648	0	0	46	0	0	30	0	0	14	0	0	20	0	0	21	3	0.143	32	0	0	17	0	0	6	143208057	ENSMUSG00000030275	3UTR	143203457	143208542	+	ENSMUST00000032413	Etnk1	protein_coding	5085	17
6 145818063	atgttgcttgCcaagacgtcg	38	0	0	NA	NA	NA	NA	NA	NA	NA	NA	NA	13	0	0	10	0	0	25	3	0.12	22	0	0	6	145818063	ENSMUSG00000030259	3UTR	145817189	145821079	+	ENSMUST00000111704	Rassf8	protein_coding	3890	5
6 147021322	tgccatttgcCaaatggacca	79	1	0.013	18	0	0	NA	NA	NA	NA	NA	NA	31	5	0.161	70	2	0.029	92	0	0	81	3	0.037	6	147021322	ENSMUSG00000016487	exon	147021301	147021451	+	ENSMUST00000111623	Ppfibp1	protein_coding	150	4
6 148181439	ccaacagtgcCaggtgaagac	359	9	0.025	37	1	0.027	26	1	0.038	NA	NA	NA	18	4	0.222	46	10	0.217	34	3	0.088	45	15	0.333	6	148181439	ENSMUSG00000030303	3UTR	148181007	148182758	+	ENSMUST00000111607	Far2	protein_coding	1751	5
6 148443939	acagcaccagCcacaagtcct	63	0	0	NA	NA	NA	NA	NA	NA	NA	NA	NA	NA	NA	NA	31	0	0	25	3	0.12	21	0	0	6	148443939	ENSMUSG00000030306	exon	148443901	148444389	-	ENSMUST00000100772	Tmtc1	protein_coding	488	2
6 28668638	gtacctgtgcCactgtcacca	3375	3	0.001	238	0	0	155	0	0	67	0	0	24	3	0.125	80	0	0	72	0	0	62	0	0	6	28668638	ENSMUSG00000001424	5UTR	28668558	28668658	+	ENSMUST00000164915	Snd1	protein_coding	100	5
6 29164588	tgactttattCgtgggccgtc	127	17	0.134	15	0	0	11	0	0	NA	NA	NA	33	13	0.394	100	39	0.39	86	18	0.209	81	37	0.457	6	29164588	ENSMUSG00000029701	exon	29164491	29165006	-	ENSMUST00000007993	Rbm28	protein_coding	515	5
6 29446270	ccgtgctgacCaagggagctg	303	6	0.02	38	0	0	38	0	0	23	1	0.043	241	24	0.1	503	72	0.143	646	65	0.101	875	85	0.097	6	29446270	ENSMUSG00000068699	exon	29446230	29446399	+	ENSMUST00000101617	Flnc	protein_coding	169	6
6 29536294	gatgtcaaacCccgagagaag	NA	NA	NA	NA	NA	NA	NA	NA	NA	NA	NA	NA	NA	NA	NA	18	0	0	23	1	0.043	29	4	0.138	6	29536294	ENSMUSG00000029771	exon	29536204	29536322	+	ENSMUST00000167252	Irf5	protein_coding	118	18
6 29768861	aggccttggtCagccccgacg	71	1	0.014	12	0	0	NA	NA	NA	NA	NA	NA	NA	NA	NA	15	5	0.333	27	1	0.037	39	4	0.103	6	29768861	ENSMUSG00000029772	exon	29768443	29768906	+	ENSMUST00000143707	Ahcyl2	protein_coding	463	20
6 33442021	gctctacagtCggagtggaga	419	19	0.045	39	2	0.051	34	1	0.029	26	0	0	53	15	0.283	54	14	0.259	81	15	0.185	80	30	0.375	6	33442021	ENSMUSG00000029763	exon	33441951	33442039	+	ENSMUST00000152835	Exoc4	protein_coding	88	18
6 34504371	ctcaccagttCctgggcaacc	222	6	0.027	36	2	0.056	15	0	0	NA	NA	NA	309	116	0.375	926	323	0.349	801	283	0.353	934	367	0.393	6	34504371	ENSMUSG00000038871	exon	34504271	34505613	+	ENSMUST00000045372	Bpgm	protein_coding	1342	2
6 37334482	acagaggctcCtctctgctca	1761	1	0.001	330	0	0	223	0	0	127	0	0	NA	NA	NA	13	0	0	14	0	0	21	4	0.19	6	37334482	ENSMUSG00000038648	exon	37334292	37334582	-	ENSMUST00000128534	Creb3l2	protein_coding	290	15
6 38253930	caccgccgccCggggctgctg	26	5	0.192	NA	NA	NA	NA	NA	NA	NA	NA	NA	NA	NA	NA	NA	NA	NA	NA	NA	NA	NA	NA	NA	6	38253930	ENSMUSG00000063455	exon	38253868	38254009	-	ENSMUST00000169256	D630045J12Rik	protein_coding	141	10
6 38551704	actccctactCgcgggcctcg	145	2	0.014	NA	NA	NA	NA	NA	NA	NA	NA	NA	21	0	0	52	2	0.038	44	4	0.091	44	6	0.136	6	38551704	ENSMUSG00000029823	5UTR	38551465	38551847	+	ENSMUST00000161538	Luc7l2	protein_coding	382	4
6 38551706	tccctactcgCgggcctcgag	145	0	0	NA	NA	NA	NA	NA	NA	NA	NA	NA	22	5	0.227	50	0	0	40	0	0	45	0	0	6	38551706	ENSMUSG00000029823	5UTR	38551465	38551847	+	ENSMUST00000161538	Luc7l2	protein_coding	382	4
6 38551713	tcgcgggcctCgaggccgcgg	172	0	0	11	0	0	NA	NA	NA	NA	NA	NA	22	5	0.227	54	0	0	43	0	0	46	0	0	6	38551713	ENSMUSG00000029823	5UTR	38551465	38551847	+	ENSMUST00000161538	Luc7l2	protein_coding	382	4
6 38694627	aggtaaggaaCaggacacgag	103	0	0	17	0	0	12	0	0	NA	NA	NA	48	6	0.125	56	3	0.054	60	5	0.083	60	2	0.033	6	38694627	ENSMUSG00000061436	3UTR	38694390	38698134	-	ENSMUST00000161779	Hipk2	protein_coding	3744	2
6 38695619	gcctctgcagCatggaattct	103	0	0	NA	NA	NA	NA	NA	NA	NA	NA	NA	29	0	0	42	0	0	34	4	0.118	43	3	0.07	6	38695619	ENSMUSG00000061436	3UTR	38694390	38698134	-	ENSMUST00000161779	Hipk2	protein_coding	3744	6
6 38695643	gcccctgagcCagaggctccc	100	0	0	NA	NA	NA	NA	NA	NA	NA	NA	NA	25	0	0	40	5	0.125	37	3	0.081	45	1	0.022	6	38695643	ENSMUSG00000061436	3UTR	38694390	38698134	-	ENSMUST00000161779	Hipk2	protein_coding	3744	7
6 38695644	agcccctgagCcagaggctcc	96	1	0.01	NA	NA	NA	NA	NA	NA	NA	NA	NA	27	5	0.185	41	4	0.098	35	1	0.029	47	4	0.085	6	38695644	ENSMUSG00000061436	3UTR	38694390	38698134	-	ENSMUST00000161779	Hipk2	protein_coding	3744	7
6 38696602	tagagccttaCagggagaggg	69	0	0	11	0	0	10	0	0	NA	NA	NA	34	3	0.088	35	4	0.114	51	6	0.118	40	5	0.125	6	38696602	ENSMUSG00000061436	3UTR	38694390	38698134	-	ENSMUST00000161779	Hipk2	protein_coding	3744	11
6 38696732	actttgagagCggagatccag	118	0	0	17	0	0	14	1	0.071	NA	NA	NA	51	9	0.176	79	4	0.051	72	3	0.042	81	1	0.012	6	38696732	ENSMUSG00000061436	3UTR	38694390	38698134	-	ENSMUST00000161779	Hipk2	protein_coding	3744	12
6 38697212	tgtaattgcaCaaagtgattt	74	0	0	NA	NA	NA	NA	NA	NA	NA	NA	NA	25	4	0.16	NA	NA	NA	28	0	0	20	0	0	6	38697212	ENSMUSG00000061436	3UTR	38694390	38698134	-	ENSMUST00000161779	Hipk2	protein_coding	3744	14
6 39665070	cggacatttcCtggcttactg	39	0	0	NA	NA	NA	NA	NA	NA	NA	NA	NA	NA	NA	NA	20	0	0	21	3	0.143	NA	NA	NA	6	39665070	ENSMUSG00000002413	exon	39665004	39665106	-	ENSMUST00000101497	Braf	protein_coding	102	15
6 4601078	ggccgcttctCggctggctac	120	4	0.033	35	0	0	29	1	0.034	16	1	0.062	NA	NA	NA	46	4	0.087	76	10	0.132	61	4	0.066	6	4601078	ENSMUSG00000015189	5UTR	4600840	4601168	+	ENSMUST00000015333	Casd1	protein_coding	328	4
6 48594856	gtctttattgCtacagttttc	160	0	0	30	0	0	20	0	0	21	0	0	53	8	0.151	55	0	0	42	0	0	61	0	0	6	48594856	ENSMUSG00000052751	5UTR	48594791	48594976	+	ENSMUST00000118229	Repin1	protein_coding	185	2
6 48620228	gcagcttccgCcagaagcagc	43	1	0.023	NA	NA	NA	NA	NA	NA	NA	NA	NA	NA	NA	NA	26	3	0.115	29	2	0.069	25	2	0.08	6	48620228	ENSMUSG00000007216	exon	48619225	48623227	+	ENSMUST00000061720	Zfp775	protein_coding	4002	6
6 48838215	aagtttctctCctggcctcag	3560	6	0.002	332	1	0.003	252	0	0	136	0	0	17	0	0	49	2	0.041	44	5	0.114	45	0	0	6	48838215	ENSMUSG00000029810	exon	48838172	48838365	-	ENSMUST00000166247	Tmem176b	protein_coding	193	6
6 50208066	tggtggctttCgcagaaaact	NA	NA	NA	NA	NA	NA	NA	NA	NA	NA	NA	NA	13	0	0	28	4	0.143	22	0	0	23	0	0	6	50208066	ENSMUSG00000029821	exon	50207401	50208206	-	ENSMUST00000031845	Dfna5	protein_coding	805	19
6 52226002	tccagggaccCtgggtcaacc	NA	NA	NA	NA	NA	NA	NA	NA	NA	NA	NA	NA	14	0	0	28	4	0.143	31	2	0.065	28	3	0.107	6	52226002	ENSMUSG00000038227	exon	52225791	52226189	-	ENSMUST00000114425	Hoxa9	protein_coding	398	12
6 55347112	cccctcattcCaaagctgccc	21	3	0.143	NA	NA	NA	NA	NA	NA	NA	NA	NA	47	2	0.043	146	1	0.007	87	2	0.023	163	2	0.012	6	55347112	ENSMUSG00000004655	3UTR	55346798	55348555	+	ENSMUST00000004774	Aqp1	protein_coding	1757	4
6 56777674	ggcattaatcCcaggaaccac	64	0	0	NA	NA	NA	NA	NA	NA	NA	NA	NA	29	3	0.103	58	0	0	55	0	0	102	0	0	6	56777674	ENSMUSG00000059486	3UTR	56777525	56778877	-	ENSMUST00000114321	Kbtbd2	protein_coding	1352	2
6 56878833	taaaggttaaCaggagtctcc	370	48	0.13	19	1	0.053	12	5	0.417	NA	NA	NA	NA	NA	NA	NA	NA	NA	NA	NA	NA	NA	NA	NA	6	56878833	ENSMUSG00000029781	3UTR	56878211	56879358	+	ENSMUST00000031795	Fkbp9	protein_coding	1147	10
6 58856634	ccatggacagCtgggactggg	13	0	0	NA	NA	NA	NA	NA	NA	NA	NA	NA	14	0	0	32	4	0.125	17	1	0.059	34	2	0.059	6	58856634	ENSMUSG00000029804	exon	58856593	58856814	+	ENSMUST00000041401	Herc3	protein_coding	221	5
6 71124693	cccctggcaaCaggattgttt	75	8	0.107	NA	NA	NA	NA	NA	NA	NA	NA	NA	NA	NA	NA	10	4	0.4	13	1	0.077	11	5	0.455	6	71124693	ENSMUSG00000068396	exon	71124610	71124963	+	ENSMUST00000121998	Rpl34-ps1	processed_pseudogene	353	6
6 71131994	gatgggcctgCctatctgtct	34	0	0	NA	NA	NA	NA	NA	NA	NA	NA	NA	10	0	0	28	3	0.107	45	0	0	46	0	0	6	71131994	ENSMUSG00000054474	exon	71131875	71132023	-	ENSMUST00000170455	Thnsl2	protein_coding	148	18
6 71813717	tcccgcacatCtgtggcactg	11	0	0	NA	NA	NA	NA	NA	NA	NA	NA	NA	NA	NA	NA	21	0	0	29	3	0.103	24	0	0	6	71813717	ENSMUSG00000052962	3UTR	71813003	71816098	-	ENSMUST00000065103	Mrpl35	protein_coding	3095	5
6 71813756	gtgaggctttCgaggttcctc	NA	NA	NA	NA	NA	NA	NA	NA	NA	NA	NA	NA	NA	NA	NA	22	3	0.136	30	2	0.067	24	0	0	6	71813756	ENSMUSG00000052962	3UTR	71813003	71816098	-	ENSMUST00000065103	Mrpl35	protein_coding	3095	5
6 71915060	tttgagttgcCacatgctgac	25	3	0.12	NA	NA	NA	NA	NA	NA	NA	NA	NA	NA	NA	NA	NA	NA	NA	NA	NA	NA	NA	NA	NA	6	71915060	ENSMUSG00000049553	exon	71915021	71915170	+	ENSMUST00000055296	Polr1a	protein_coding	149	6
6 71941410	catgaccattCggggatgctt	95	0	0	NA	NA	NA	NA	NA	NA	NA	NA	NA	18	0	0	42	5	0.119	55	4	0.073	40	2	0.05	6	71941410	ENSMUSG00000049553	exon	71941347	71941538	+	ENSMUST00000055296	Polr1a	protein_coding	191	8
6 71963734	tccgtgacagCgatggcagcg	115	0	0	12	0	0	11	0	0	13	0	0	36	0	0	59	0	0	74	8	0.108	57	0	0	6	71963734	ENSMUSG00000049553	exon	71963674	71963839	+	ENSMUST00000055296	Polr1a	protein_coding	165	9
6 72849492	ctcttcttctCagagttcata	296	5	0.017	28	0	0	20	0	0	14	0	0	319	36	0.113	483	76	0.157	320	63	0.197	389	69	0.177	6	72849492	ENSMUSG00000055239	exon	72849444	72849618	-	ENSMUST00000068697	Kcmf1	protein_coding	174	7
6 8270486	gcagcagcagCggcggcggcg	20	0	0	NA	NA	NA	NA	NA	NA	NA	NA	NA	NA	NA	NA	23	3	0.13	18	0	0	19	0	0	6	8270486	ENSMUSG00000089862	5UTR	8270473	8270499	+	ENSMUST00000159378	Gm16039	protein_coding	26	3
6 83119378	ctcaaggaagCgagggctagt	424	1	0.002	41	0	0	33	0	0	NA	NA	NA	NA	NA	NA	28	4	0.143	39	2	0.053	43	9	0.209	6	83119378	ENSMUSG00000030035	exon	83119307	83119720	-	ENSMUST00000146328	Wbp1	protein_coding	413	4
6 83189179	gcccagcaccCcagctcagac	239	0	0	21	0	0	NA	NA	NA	NA	NA	NA	NA	NA	NA	12	0	0	25	0	0	22	3	0.136	6	83189179	ENSMUSG00000031865	exon	83189077	83189268	+	ENSMUST00000113918	Dctn1	protein_coding	191	12
6 83194537	tggcagagaaCgaggggctgc	480	2	0.004	66	0	0	47	0	0	29	0	0	223	40	0.179	443	71	0.16	596	90	0.151	536	78	0.146	6	83194537	ENSMUSG00000031865	exon	83194430	83194591	+	ENSMUST00000113918	Dctn1	protein_coding	161	15
6 83349542	ctctgctgcgCgggagccgcg	56	0	0	NA	NA	NA	NA	NA	NA	NA	NA	NA	182	19	0.104	545	19	0.035	715	40	0.056	1048	47	0.045	6	83349542	ENSMUSG00000045160	exon	83349520	83349554	+	ENSMUST00000127769	Bola3	protein_coding	34	16
6 83769674	tggatctcctCaggaagccca	349	3	0.009	35	0	0	13	1	0.077	19	0	0	10	0	0	22	0	0	24	1	0.042	29	4	0.138	6	83769674	ENSMUSG00000014748	3UTR	83768885	83771187	-	ENSMUST00000014892	Tex261	protein_coding	2302	7
6 83769865	ggggctttccCaagcgaaccc	471	0	0	32	0	0	25	0	0	14	0	0	18	10	0.556	77	27	0.351	70	19	0.271	63	18	0.286	6	83769865	ENSMUSG00000014748	3UTR	83768885	83771187	-	ENSMUST00000014892	Tex261	protein_coding	2302	8
6 83775769	ctcagtgtcgCgggagccgga	99	3	0.03	17	0	0	18	0	0	10	0	0	NA	NA	NA	52	13	0.25	57	18	0.316	76	25	0.329	6	83775769	ENSMUSG00000014748	5UTR	83775724	83775813	-	ENSMUST00000014892	Tex261	protein_coding	89	3
6 84193000	ggagtcacggCctctttatag	30	0	0	NA	NA	NA	NA	NA	NA	NA	NA	NA	30	3	0.1	55	0	0	43	0	0	56	0	0	6	84193000	ENSMUSG00000033788	exon	84192896	84193035	+	ENSMUST00000089595	Dysf	protein_coding	139	17
6 85438129	gtttgccacaCagctgattcg	65	0	0	NA	NA	NA	NA	NA	NA	NA	NA	NA	18	0	0	28	3	0.107	30	0	0	32	0	0	6	85438129	ENSMUSG00000033706	exon	85438108	85438216	+	ENSMUST00000045693	Smyd5	protein_coding	108	5
6 86526810	cgagagtcacCcgccccggcg	NA	NA	NA	NA	NA	NA	NA	NA	NA	NA	NA	NA	11	0	0	23	3	0.13	42	0	0	27	0	0	6	86526810	ENSMUSG00000097048	exon	86526271	86527974	+	ENSMUST00000180896	1600020E01Rik	lincRNA	1703	7
6 86527586	taaccaagtaCccaagcatct	NA	NA	NA	NA	NA	NA	NA	NA	NA	NA	NA	NA	NA	NA	NA	NA	NA	NA	21	0	0	20	3	0.15	6	86527586	ENSMUSG00000097048	exon	86526271	86527974	+	ENSMUST00000180896	1600020E01Rik	lincRNA	1703	18
6 88503789	tggggagtgtCaggcctggag	2741	579	0.211	427	102	0.239	307	58	0.189	212	44	0.208	26	7	0.269	45	4	0.089	53	13	0.245	49	6	0.122	6	88503789	ENSMUSG00000030082	3UTR	88503601	88505106	-	ENSMUST00000032168	Sec61a1	protein_coding	1505	3
6 88845671	tcggcggcacCggggactacg	2585	1	0	309	1	0.003	239	0	0	162	0	0	106	5	0.047	303	41	0.136	357	50	0.14	354	42	0.119	6	88845671	ENSMUSG00000033152	exon	88845533	88845925	-	ENSMUST00000124562	Podxl2	protein_coding	392	8
6 90591869	ttgtggaggaCtccatccatg	146	0	0	24	2	0.083	16	0	0	NA	NA	NA	22	3	0.136	29	0	0	52	0	0	32	0	0	6	90591869	ENSMUSG00000030088	exon	90591801	90591899	+	ENSMUST00000130418	Aldh1l1	protein_coding	98	16
6 90690419	tcgatgatgcCctcaattgcc	102	0	0	NA	NA	NA	NA	NA	NA	NA	NA	NA	NA	NA	NA	31	0	0	27	3	0.111	21	0	0	6	90690419	ENSMUSG00000034312	exon	90689580	90690826	-	ENSMUST00000101151	Iqsec1	protein_coding	1246	15
6 91268545	cagatgtgaaCgagtgcgaga	7383	1878	0.254	917	225	0.246	644	157	0.244	375	107	0.285	65	4	0.062	216	15	0.069	226	27	0.119	245	23	0.094	6	91268545	ENSMUSG00000064080	exon	91268538	91268654	+	ENSMUST00000137029	Fbln2	protein_coding	116	2
6 92174660	attggtgagcCaaatgtagct	40	1	0.025	NA	NA	NA	NA	NA	NA	NA	NA	NA	30	2	0.067	78	10	0.128	106	7	0.066	87	6	0.069	6	92174660	ENSMUSG00000014551	3UTR	92169525	92175021	-	ENSMUST00000140438	Mrps25	protein_coding	5496	17
6 97134380	tcactagattCaaggaagatt	281	0	0	31	0	0	10	0	0	NA	NA	NA	NA	NA	NA	21	3	0.143	11	0	0	NA	NA	NA	6	97134380	ENSMUSG00000035245	exon	97134279	97134383	-	ENSMUST00000054344	Eogt	protein_coding	104	22
6 97164054	cagtgaacttCagcaggtatg	114	0	0	NA	NA	NA	NA	NA	NA	NA	NA	NA	15	0	0	40	0	0	30	0	0	21	4	0.19	6	97164054	ENSMUSG00000030059	exon	97164049	97164141	-	ENSMUST00000124173	Tmf1	protein_coding	92	2
7 100159669	gtgcgaacttCggggcctgca	53	1	0.019	NA	NA	NA	NA	NA	NA	12	0	0	17	3	0.176	67	0	0	48	0	0	59	6	0.102	7	100159669	ENSMUSG00000030725	exon	100159277	100159747	+	ENSMUST00000032967	Lipt2	protein_coding	470	19
7 100639291	caggagcaacCagtcaatgaa	335	0	0	28	0	0	23	6	0.261	NA	NA	NA	65	0	0	83	0	0	74	0	0	99	0	0	7	100639291	ENSMUSG00000030704	exon	100639255	100641268	+	ENSMUST00000098252	Rab6a	protein_coding	2013	1
7 100761485	gaaggccgggCcccacttgaa	NA	NA	NA	NA	NA	NA	NA	NA	NA	NA	NA	NA	NA	NA	NA	90	7	0.35	81	2	0.143	116	8	0.421	7	100761485	ENSMUSG00000097388	exon	100760805	100761806	-	ENSMUST00000181493	Gm3200	processed_pseudogene	1001	15
7 101343210	cctgaagaacCgtgatgtcat	148	0	0	NA	NA	NA	NA	NA	NA	NA	NA	NA	15	0	0	54	3	0.056	43	6	0.14	47	5	0.106	7	101343210	ENSMUSG00000030688	5UTR	101343205	101343287	+	ENSMUST00000174140	Stard10	protein_coding	82	1
7 101345921	aggcctgcatCaagtaccccg	201	0	0	11	0	0	10	0	0	NA	NA	NA	44	6	0.136	177	9	0.051	173	11	0.064	166	1	0.006	7	101345921	ENSMUSG00000030688	3UTR	101345892	101346049	+	ENSMUST00000173270	Stard10	protein_coding	157	4
7 101346074	tgacagagagCcgcgaggagc	43	0	0	23	0	0	11	0	0	10	0	0	75	8	0.108	276	37	0.134	247	34	0.138	257	24	0.093	7	101346074	ENSMUSG00000030688	3UTR	101346056	101346308	+	ENSMUST00000167888	Stard10	protein_coding	252	2
7 101831891	cactgcaggaCatgagctcca	349	0	0	13	0	0	NA	NA	NA	NA	NA	NA	57	6	0.105	221	0	0	121	0	0	106	0	0	7	101831891	ENSMUSG00000032737	exon	101831813	101831911	-	ENSMUST00000165052	Inppl1	protein_coding	98	18
7 102436788	agtcatgacaCagggctcttg	91	1	0.011	NA	NA	NA	12	0	0	NA	NA	NA	13	1	0.077	17	1	0.059	43	3	0.07	29	4	0.138	7	102436788	ENSMUSG00000030987	3UTR	102435901	102436848	+	ENSMUST00000033289	Stim1	protein_coding	947	17
7 105379082	gcggcatgcaCacagcccaac	70	0	0	13	0	0	20	0	0	NA	NA	NA	NA	NA	NA	20	0	0	28	3	0.107	31	0	0	7	105379082	ENSMUSG00000044465	3UTR	105378610	105379129	-	ENSMUST00000137158	Fam160a2	protein_coding	519	17
7 105557723	gccaacgcagCaggaggcaca	610	3	0.005	32	0	0	40	1	0.025	NA	NA	NA	NA	NA	NA	53	8	0.151	39	3	0.077	49	11	0.224	7	105557723	ENSMUSG00000037049	exon	105557624	105558388	+	ENSMUST00000046983	Smpd1	protein_coding	764	3
7 105567465	actggctttgCtcaccaagaa	243	0	0	21	0	0	13	0	0	11	0	0	20	3	0.15	47	0	0	36	0	0	60	0	0	7	105567465	ENSMUSG00000037032	5UTR	105567428	105567484	-	ENSMUST00000189265	Apbb1	protein_coding	56	4
7 105743935	caatgtctaaCggggtttacg	184	11	0.06	79	1	0.013	46	3	0.065	29	3	0.103	21	13	0.619	67	31	0.463	63	20	0.317	97	42	0.433	7	105743935	ENSMUSG00000043866	exon	105743830	105743984	-	ENSMUST00000141116	Taf10	protein_coding	154	16
7 107729845	agtctggaaaCttcaatactg	23	0	0	NA	NA	NA	NA	NA	NA	NA	NA	NA	26	3	0.115	77	0	0	75	0	0	62	0	0	7	107729845	ENSMUSG00000036528	exon	107729821	107729949	+	ENSMUST00000098134	Ppfibp2	protein_coding	128	5
7 109752221	gatcccgagcCgggcgcgggg	148	2	0.014	32	0	0	21	0	0	NA	NA	NA	NA	NA	NA	22	0	0	21	3	0.143	30	0	0	7	109752221	ENSMUSG00000031021	5UTR	109752179	109752279	-	ENSMUST00000033333	Tmem9b	protein_coding	100	3
7 109752222	ggatcccgagCcgggcgcggg	145	3	0.021	28	2	0.071	19	0	0	NA	NA	NA	NA	NA	NA	21	1	0.048	22	1	0.045	27	3	0.111	7	109752222	ENSMUSG00000031021	5UTR	109752179	109752279	-	ENSMUST00000033333	Tmem9b	protein_coding	100	3
7 109905760	tgattcagaaCggagaaagtc	304	11	0.036	24	0	0	NA	NA	NA	NA	NA	NA	20	0	0	29	1	0.034	24	3	0.125	29	10	0.345	7	109905760	ENSMUSG00000035901	exon	109905696	109905780	-	ENSMUST00000106722	Dennd5a	protein_coding	84	18
7 111077430	aattgccagcCaggattcgtt	1892	26	0.014	106	3	0.028	83	0	0	40	2	0.05	113	15	0.133	455	26	0.057	287	16	0.056	253	26	0.103	7	111077430	ENSMUSG00000005610	exon	111077409	111077492	-	ENSMUST00000161736	Eif4g2	protein_coding	83	6
7 111485052	gatgaagctgCactggcagtt	81	0	0	10	0	0	11	0	0	NA	NA	NA	26	5	0.192	34	0	0	31	0	0	43	0	0	7	111485052	ENSMUSG00000038296	exon	111485035	111485199	-	ENSMUST00000049430	Galnt18	protein_coding	164	3
7 112225898	tcagcctgcgCcgggccgcct	NA	NA	NA	NA	NA	NA	NA	NA	NA	NA	NA	NA	15	0	0	29	3	0.103	48	3	0.062	31	4	0.129	7	112225898	ENSMUSG00000038244	5UTR	112225856	112226021	+	ENSMUST00000050149	Mical2	protein_coding	165	2
7 112225899	cagcctgcgcCgggccgcctc	NA	NA	NA	NA	NA	NA	NA	NA	NA	NA	NA	NA	20	8	0.4	28	4	0.143	51	12	0.235	32	6	0.188	7	112225899	ENSMUSG00000038244	5UTR	112225856	112226021	+	ENSMUST00000050149	Mical2	protein_coding	165	2
7 112271390	caaagggaccCtccaggcctt	13	0	0	NA	NA	NA	NA	NA	NA	NA	NA	NA	42	5	0.119	32	0	0	42	0	0	17	0	0	7	112271390	ENSMUSG00000038244	exon	112271230	112271569	+	ENSMUST00000050149	Mical2	protein_coding	339	11
7 112323596	ggcatctaccCaggagccaga	11	0	0	NA	NA	NA	NA	NA	NA	NA	NA	NA	110	19	0.173	244	20	0.082	245	19	0.078	184	24	0.13	7	112323596	ENSMUSG00000038244	exon	112323478	112323677	+	ENSMUST00000050149	Mical2	protein_coding	199	14
7 114031937	gcccaggctgCagcgatgaag	3126	16	0.005	312	1	0.003	186	2	0.011	160	3	0.019	24	0	0	30	5	0.167	24	0	0	NA	NA	NA	7	114031937	ENSMUSG00000038156	exon	114031765	114031947	+	ENSMUST00000046687	Spon1	protein_coding	182	22
7 115662325	ggcagcatcgCagatcgagaa	29	0	0	NA	NA	NA	NA	NA	NA	NA	NA	NA	29	3	0.103	39	0	0	22	0	0	18	0	0	7	115662325	ENSMUSG00000051910	exon	115662272	115662444	-	ENSMUST00000166877	Sox6	protein_coding	172	7
7 118159617	atggcaacaaCgggaagctgc	26	3	0.115	NA	NA	NA	NA	NA	NA	NA	NA	NA	NA	NA	NA	NA	NA	NA	NA	NA	NA	NA	NA	NA	7	118159617	ENSMUSG00000030655	exon	118159591	118159820	-	ENSMUST00000032891	Smg1	protein_coding	229	3
7 118688795	tgcaaaaaggCagggtggccc	995	3	0.003	96	0	0	60	0	0	50	0	0	117	5	0.043	278	22	0.079	298	36	0.121	281	18	0.064	7	118688795	ENSMUSG00000033917	3UTR	118688545	118689002	-	ENSMUST00000038791	Gde1	protein_coding	457	10
7 118984168	gcccggccagCtggcagctgg	1776	1	0.001	260	0	0	180	0	0	102	1	0.01	12	0	0	29	4	0.138	28	0	0	35	0	0	7	118984168	ENSMUSG00000008734	exon	118983615	118984645	-	ENSMUST00000008878	Gprc5b	protein_coding	1030	12
7 120199285	gtcataactgCaaagagaaca	701	0	0	62	0	0	43	0	0	42	0	0	42	6	0.143	70	1	0.014	57	3	0.053	89	1	0.011	7	120199285	ENSMUSG00000030905	exon	120197138	120199310	-	ENSMUST00000134067	Crym	protein_coding	2172	22
7 120904332	agctgcagccCcttgggattt	26	0	0	NA	NA	NA	NA	NA	NA	NA	NA	NA	NA	NA	NA	37	5	0.135	16	0	0	25	0	0	7	120904332	ENSMUSG00000035064	3UTR	120903392	120907219	+	ENSMUST00000047875	Eef2k	protein_coding	3827	5
7 122038946	gaaacaagcaCtctgactact	18	0	0	NA	NA	NA	NA	NA	NA	NA	NA	NA	NA	NA	NA	24	3	0.125	NA	NA	NA	12	0	0	7	122038946	ENSMUSG00000030871	3UTR	122038821	122039074	-	ENSMUST00000033159	Ears2	protein_coding	253	9
7 125843242	aggtggagacCagggaaaaag	47	0	0	12	0	0	NA	NA	NA	NA	NA	NA	27	0	0	23	1	0.043	35	1	0.029	26	3	0.115	7	125843242	ENSMUSG00000032743	exon	125842580	125843453	+	ENSMUST00000069660	D430042O09Rik	protein_coding	873	17
7 126375124	acctcatgtgCgggggcattg	208	3	0.014	25	0	0	15	0	0	11	1	0.091	10	1	0.1	23	5	0.217	18	4	0.222	22	3	0.136	7	126375124	ENSMUSG00000030741	exon	126375067	126375203	-	ENSMUST00000150476	Spns1	protein_coding	136	10
7 126444831	agaggagatcCgtgagctggg	NA	NA	NA	NA	NA	NA	NA	NA	NA	NA	NA	NA	20	4	0.2	NA	NA	NA	NA	NA	NA	NA	NA	NA	7	126444831	ENSMUSG00000030727	exon	126444820	126444936	+	ENSMUST00000106407	Rabep2	protein_coding	116	3
7 126468025	gggagccatgCaggggtgtgc	89	2	0.022	29	0	0	15	0	0	NA	NA	NA	32	4	0.125	114	4	0.035	144	7	0.049	177	5	0.028	7	126468025	ENSMUSG00000030733	exon	126467950	126468049	-	ENSMUST00000032978	Sh2b1	protein_coding	99	18
7 126689867	tgaccagggtCttgaagctct	47	0	0	NA	NA	NA	NA	NA	NA	NA	NA	NA	NA	NA	NA	21	3	0.143	NA	NA	NA	11	0	0	7	126689867	ENSMUSG00000059772	3UTR	126689468	126691625	-	ENSMUST00000144897	Slx1b	protein_coding	2157	4
7 126777280	tcagcgcctgCaggtaaaaac	NA	NA	NA	NA	NA	NA	NA	NA	NA	NA	NA	NA	24	3	0.125	54	0	0	63	0	0	57	0	0	7	126777280	ENSMUSG00000042675	5UTR	126777001	126777836	+	ENSMUST00000106357	Ypel3	protein_coding	835	2
7 126808222	ctggattccaCgggccagggg	NA	NA	NA	NA	NA	NA	NA	NA	NA	NA	NA	NA	239	28	0.117	348	22	0.063	493	33	0.067	435	28	0.064	7	126808222	ENSMUSG00000085583	exon	126808096	126808294	-	ENSMUST00000153686	Gm15676	lincRNA	198	15
7 126827557	gcacaagcacCaggttaaagg	NA	NA	NA	NA	NA	NA	NA	NA	NA	NA	NA	NA	30	7	0.233	74	8	0.108	70	3	0.043	72	6	0.083	7	126827557	ENSMUSG00000058966	exon	126827466	126827700	+	ENSMUST00000098032	Fam57b	protein_coding	234	9
7 126830080	tcccttctgtCaggggcacat	NA	NA	NA	NA	NA	NA	NA	NA	NA	NA	NA	NA	31	12	0.387	71	41	0.577	93	52	0.559	123	77	0.626	7	126830080	ENSMUSG00000058966	3UTR	126829500	126830217	+	ENSMUST00000079423	Fam57b	protein_coding	717	15
7 126987607	tactcccgggCccagctggag	69	0	0	NA	NA	NA	NA	NA	NA	NA	NA	NA	129	0	0	220	0	0	271	6	0.022	304	3	0.01	7	126987607	ENSMUSG00000030681	exon	126987477	126987665	-	ENSMUST00000165096	Mvp	protein_coding	188	16
7 126992762	catgctgactCaggatgaagt	39	2	0.051	NA	NA	NA	NA	NA	NA	NA	NA	NA	66	15	0.227	120	14	0.117	142	15	0.106	154	22	0.143	7	126992762	ENSMUSG00000030681	exon	126992554	126992798	-	ENSMUST00000165096	Mvp	protein_coding	244	19
7 127236503	ggcccgcaggCtggggagccg	88	8	0.091	18	0	0	NA	NA	NA	NA	NA	NA	13	0	0	41	2	0.049	30	3	0.1	28	1	0.036	7	127236503	ENSMUSG00000045598	exon	127235264	127238179	+	ENSMUST00000106312	Zfp553	protein_coding	2915	10
7 127286231	aaggctctggCcaatgtcaac	30	0	0	16	0	0	13	0	0	NA	NA	NA	24	5	0.208	32	0	0	682	14	0.021	35	0	0	7	127286231	ENSMUSG00000090460	exon	127286041	127286385	-	ENSMUST00000172206	Gm17511	protein_coding	344	13
7 127909505	atgttctagtCtttgaatgta	NA	NA	NA	NA	NA	NA	NA	NA	NA	NA	NA	NA	NA	NA	NA	11	0	0	15	0	0	20	3	0.15	7	127909505	ENSMUSG00000030802	3UTR	127908312	127909664	+	ENSMUST00000071056	Bckdk	protein_coding	1352	16
7 127933037	ttcgaggaaaCcgggagctgt	58	0	0	NA	NA	NA	NA	NA	NA	NA	NA	NA	24	3	0.125	67	0	0	76	0	0	83	0	0	7	127933037	ENSMUSG00000070371	exon	127932638	127933114	-	ENSMUST00000118755	Prss36	protein_coding	476	19
7 128444869	tgtagtaaacCagtcaagtcc	302	0	0	31	0	0	14	0	0	NA	NA	NA	63	0	0	121	0	0	48	6	0.125	57	0	0	7	128444869	ENSMUSG00000030846	3UTR	128444812	128444907	-	ENSMUST00000123666	Tial1	protein_coding	95	12
7 130936384	accgtctgtcCcgagcactgc	1952	222	0.114	349	35	0.1	209	30	0.144	87	13	0.149	22	4	0.182	82	19	0.232	84	21	0.25	70	12	0.171	7	130936384	ENSMUSG00000006205	exon	130936203	130936743	+	ENSMUST00000006367	Htra1	protein_coding	540	8
7 132044027	gggagctactCggtgtgactt	NA	NA	NA	NA	NA	NA	NA	NA	NA	NA	NA	NA	11	0	0	25	11	0.44	20	4	0.2	18	6	0.333	7	132044027	ENSMUSG00000030862	exon	132042816	132044146	-	ENSMUST00000033149	Cpxm2	protein_coding	1330	21
7 13260089	gggcagtgaaCagggttgagt	NA	NA	NA	14	0	0	NA	NA	NA	NA	NA	NA	26	6	0.231	41	8	0.195	38	11	0.289	51	12	0.235	7	13260089	ENSMUSG00000070814	3UTR	13258967	13260884	-	ENSMUST00000119139	6330408A02Rik	protein_coding	1917	11
7 13261152	ctgcttacagCgaggcgctgg	35	0	0	NA	NA	NA	NA	NA	NA	NA	NA	NA	NA	NA	NA	28	3	0.107	30	1	0.033	13	0	0	7	13261152	ENSMUSG00000070814	3UTR	13258967	13261636	-	ENSMUST00000119558	6330408A02Rik	protein_coding	2669	15
7 13261271	ctgtcgcgctCagggtctaga	65	0	0	NA	NA	NA	NA	NA	NA	NA	NA	NA	38	4	0.105	58	4	0.069	59	4	0.068	60	1	0.017	7	13261271	ENSMUSG00000070814	3UTR	13258967	13261636	-	ENSMUST00000119558	6330408A02Rik	protein_coding	2669	16
7 132715686	agcctctgctCtttggatggc	43	0	0	15	0	0	NA	NA	NA	14	0	0	25	3	0.12	36	0	0	53	0	0	63	1	0.016	7	132715686	ENSMUSG00000030956	3UTR	132712088	132715841	-	ENSMUST00000097998	Fam53b	protein_coding	3753	18
7 133884828	cagccacttgCagctctttcc	127	4	0.031	NA	NA	NA	NA	NA	NA	NA	NA	NA	NA	NA	NA	NA	NA	NA	NA	NA	NA	NA	NA	NA	7	133884828	ENSMUSG00000054555	3UTR	133883199	133887941	-	ENSMUST00000067680	Adam12	protein_coding	4742	7
7 139578987	catcagcagtCggcacctgtt	90	0	0	NA	NA	NA	NA	NA	NA	NA	NA	NA	169	38	0.225	334	58	0.174	349	63	0.181	441	89	0.202	7	139578987	ENSMUSG00000025477	3UTR	139578428	139579652	+	ENSMUST00000026550	Inpp5a	protein_coding	1224	9
7 140006955	cggggacagcCaggcgcagga	161	0	0	17	0	0	12	0	0	NA	NA	NA	28	3	0.107	69	0	0	89	0	0	113	0	0	7	140006955	ENSMUSG00000025474	exon	140006852	140007041	-	ENSMUST00000026547	Tubgcp2	protein_coding	189	13
7 140150207	gagacttcctCcggaccttcc	169	0	0	NA	NA	NA	NA	NA	NA	NA	NA	NA	34	4	0.118	178	0	0	121	0	0	107	0	0	7	140150207	ENSMUSG00000039018	exon	140150155	140150447	+	ENSMUST00000155723	Mtg1	protein_coding	292	5
7 140773027	agagaaacttCatgaagaaat	NA	NA	NA	NA	NA	NA	NA	NA	NA	NA	NA	NA	23	3	0.13	52	0	0	52	0	0	33	0	0	7	140773027	ENSMUSG00000025479	exon	140773019	140773206	+	ENSMUST00000026552	Cyp2e1	protein_coding	187	2
7 140899070	gtggggatctCagccatagtc	NA	NA	NA	NA	NA	NA	NA	NA	NA	NA	NA	NA	814	141	0.173	3539	666	0.188	3961	737	0.186	4360	817	0.187	7	140899070	ENSMUSG00000025488	exon	140898943	140899089	-	ENSMUST00000026561	Cox8b	protein_coding	146	20
7 141164538	gctccagggcCtgcagaatcc	507	0	0	43	0	0	45	15	0.333	18	0	0	35	0	0	158	1	0.006	93	0	0	128	0	0	7	141164538	ENSMUSG00000038650	exon	141164504	141164674	-	ENSMUST00000106033	Rnh1	protein_coding	170	5
7 141193920	agctcatgcgCgggcccagcc	37	0	0	NA	NA	NA	NA	NA	NA	NA	NA	NA	33	5	0.152	71	0	0	120	0	0	164	0	0	7	141193920	ENSMUSG00000025499	5UTR	141193840	141194005	-	ENSMUST00000097957	Hras	protein_coding	165	3
7 141322005	gagtttgaagCtatggcagga	223	0	0	28	0	0	15	0	0	NA	NA	NA	28	3	0.107	86	0	0	81	0	0	72	0	0	7	141322005	ENSMUSG00000058886	exon	141321926	141322065	-	ENSMUST00000080553	Deaf1	protein_coding	139	13
7 141562297	cagggctcttCggcgtgaccg	59	2	0.034	NA	NA	NA	NA	NA	NA	NA	NA	NA	23	2	0.087	32	1	0.031	83	7	0.084	71	11	0.155	7	141562297	ENSMUSG00000002957	5UTR	141562180	141562359	+	ENSMUST00000003038	Ap2a2	protein_coding	179	4
7 142654042	gacgacttccCcagatacccc	NA	NA	NA	NA	NA	NA	NA	NA	NA	NA	NA	NA	33	6	0.182	21	0	0	20	2	0.1	15	1	0.067	7	142654042	ENSMUSG00000048583	exon	142653561	142654052	-	ENSMUST00000097936	Igf2	protein_coding	491	22
7 142654336	ccgccaagtcCgagagggacg	NA	NA	NA	NA	NA	NA	NA	NA	NA	NA	NA	NA	30	4	0.133	27	0	0	25	0	0	20	0	0	7	142654336	ENSMUSG00000048583	exon	142654300	142654448	-	ENSMUST00000145896	Igf2	protein_coding	148	6
7 143067627	ccctggcttgCagggccctgt	8372	361	0.043	1299	70	0.054	1043	41	0.039	615	21	0.034	158	15	0.095	371	35	0.094	494	43	0.087	534	61	0.114	7	143067627	ENSMUSG00000037706	3UTR	143067375	143067934	+	ENSMUST00000037941	Cd81	protein_coding	559	9
7 143070105	gagaggctttCggaggagggc	473	7	0.015	47	1	0.021	29	0	0	24	0	0	NA	NA	NA	27	1	0.037	22	1	0.045	23	3	0.13	7	143070105	ENSMUSG00000045752	exon	143069936	143070546	+	ENSMUST00000133410	Tssc4	protein_coding	610	7
7 143585755	tgagcagtatCgggagcagaa	126	0	0	12	1	0.083	NA	NA	NA	NA	NA	NA	22	3	0.136	72	5	0.069	62	3	0.048	68	2	0.029	7	143585755	ENSMUSG00000010755	exon	143585748	143585797	-	ENSMUST00000154022	Cars	protein_coding	49	4
7 143692928	ctggccatagCcaggtcactg	80	0	0	NA	NA	NA	NA	NA	NA	NA	NA	NA	20	0	0	35	4	0.114	38	0	0	37	0	0	7	143692928	ENSMUSG00000037606	exon	143692858	143692984	-	ENSMUST00000121409	Osbpl5	protein_coding	126	13
7 144931128	gcttgactttCccaacccaat	116	11	0.095	16	5	0.312	20	2	0.1	NA	NA	NA	NA	NA	NA	NA	NA	NA	NA	NA	NA	NA	NA	NA	7	144931128	ENSMUSG00000070348	3UTR	144929931	144932606	-	ENSMUST00000093962	Ccnd1	protein_coding	2675	9
7 16212927	aagggccgagCgggccgcacg	73	0	0	NA	NA	NA	NA	NA	NA	NA	NA	NA	NA	NA	NA	24	3	0.125	15	1	0.067	15	0	0	7	16212927	ENSMUSG00000006019	exon	16212809	16213026	-	ENSMUST00000163968	Dhx34	protein_coding	217	13
7 19051379	tagggctgagCagaggtttcc	NA	NA	NA	NA	NA	NA	NA	NA	NA	NA	NA	NA	68	1	0.015	92	13	0.141	101	6	0.059	138	19	0.138	7	19051379	ENSMUSG00000023118	3UTR	19049938	19051753	+	ENSMUST00000146903	Sympk	protein_coding	1815	15
7 19076356	ttcgcacccgCgagggcttct	125	4	0.032	19	0	0	NA	NA	NA	NA	NA	NA	NA	NA	NA	28	3	0.107	24	2	0.083	38	0	0	7	19076356	ENSMUSG00000030410	exon	19076249	19076701	+	ENSMUST00000032570	Dmwd	protein_coding	452	6
7 19076395	acgcgacgcgCaggtcgggcc	186	17	0.091	27	0	0	19	0	0	11	1	0.091	NA	NA	NA	40	4	0.1	35	7	0.2	48	14	0.292	7	19076395	ENSMUSG00000030410	exon	19076249	19076701	+	ENSMUST00000032570	Dmwd	protein_coding	452	8
7 19092214	ccagccatcaCgggggtcccc	68	4	0.059	12	1	0.083	NA	NA	NA	NA	NA	NA	54	18	0.333	123	35	0.285	152	42	0.276	141	35	0.248	7	19092214	ENSMUSG00000030409	exon	19092208	19092254	+	ENSMUST00000132115	Dmpk	protein_coding	46	4
7 19296085	aacccctatgCtggggctttg	87	1	0.011	NA	NA	NA	10	0	0	NA	NA	NA	882	105	0.119	3112	283	0.091	3091	281	0.091	3460	361	0.104	7	19296085	ENSMUSG00000030401	3UTR	19295795	19296159	+	ENSMUST00000108468	Rtn2	protein_coding	364	15
7 19431787	tccttgttgcCaaatggcaaa	43	5	0.116	NA	NA	NA	NA	NA	NA	NA	NA	NA	NA	NA	NA	10	1	0.1	NA	NA	NA	NA	NA	NA	7	19431787	ENSMUSG00000030397	exon	19431769	19431872	-	ENSMUST00000085715	Mark4	protein_coding	103	5
7 19532973	atgggctcatCagcaaccgca	155	1	0.006	15	0	0	NA	NA	NA	NA	NA	NA	30	4	0.133	135	3	0.022	114	0	0	102	3	0.029	7	19532973	ENSMUSG00000051403	exon	19532918	19533059	-	ENSMUST00000058444	Ppp1r37	protein_coding	141	9
7 19664956	gtggtggcggCcgggggaggc	284	0	0	116	0	0	98	0	0	59	0	0	12	0	0	24	3	0.13	35	0	0	54	0	0	7	19664956	ENSMUSG00000002981	exon	19664934	19665030	-	ENSMUST00000055242	Clptm1	protein_coding	96	6
7 19756562	tgggcatcatCggaggaccgg	243	28	0.115	65	6	0.092	27	1	0.037	21	2	0.095	NA	NA	NA	NA	NA	NA	NA	NA	NA	15	1	0.067	7	19756562	ENSMUSG00000002980	3UTR	19756131	19756613	-	ENSMUST00000003061	Bcam	protein_coding	482	17
7 24105600	ggactcacacCggcgagaagc	25	0	0	NA	NA	NA	NA	NA	NA	NA	NA	NA	26	3	0.115	55	0	0	66	3	0.045	54	1	0.019	7	24105600	ENSMUSG00000057101	exon	24104405	24107698	+	ENSMUST00000068975	Zfp180	protein_coding	3293	8
7 24559841	agctggtgaaCaggactatga	195	0	0	27	0	0	22	0	0	NA	NA	NA	11	0	0	28	3	0.107	35	3	0.086	44	0	0	7	24559841	ENSMUSG00000051768	exon	24559736	24559852	+	ENSMUST00000063249	Xrcc1	protein_coding	116	21
7 24916801	gtctttccagCagagaagcca	156	1	0.006	26	0	0	20	1	0.05	10	1	0.1	17	0	0	79	3	0.038	65	2	0.031	63	7	0.111	7	24916801	ENSMUSG00000040940	exon	24916801	24916941	+	ENSMUST00000117796	Arhgef1	protein_coding	140	1
7 25211293	tctaggctccCcaccaaccaa	15	0	0	NA	NA	NA	NA	NA	NA	NA	NA	NA	14	0	0	23	0	0	32	0	0	29	3	0.103	7	25211293	ENSMUSG00000054499	exon	25211149	25211298	-	ENSMUST00000058702	Dedd2	protein_coding	149	22
7 25287230	gttgccctccCgagcctctcg	224	0	0	29	0	0	22	0	0	10	0	0	40	4	0.1	33	0	0	44	0	0	41	0	0	7	25287230	ENSMUSG00000005442	exon	25287101	25287326	+	ENSMUST00000169266	Cic	protein_coding	225	13
7 25342389	tgcccactgtCagatttgctc	474	0	0	148	0	0	99	0	0	53	0	0	13	0	0	20	0	0	12	0	0	25	3	0.12	7	25342389	ENSMUSG00000045039	exon	25342213	25342423	+	ENSMUST00000128119	Megf8	protein_coding	210	19
7 25346264	ccgctgtcctCagggctgggc	683	14	0.02	181	3	0.017	131	2	0.015	63	0	0	15	0	0	38	4	0.105	31	3	0.097	53	5	0.094	7	25346264	ENSMUSG00000045039	exon	25346100	25346347	+	ENSMUST00000128119	Megf8	protein_coding	247	15
7 25364771	caaagcaaagCaggaggtgag	779	1	0.001	107	1	0.009	74	0	0	70	3	0.043	27	3	0.111	48	0	0	58	4	0.069	58	4	0.069	7	25364771	ENSMUSG00000045039	3UTR	25364591	25365917	+	ENSMUST00000128119	Megf8	protein_coding	1326	3
7 25687115	tcggggcaccCccggctctga	22	0	0	33	0	0	23	4	0.174	36	0	0	NA	NA	NA	NA	NA	NA	NA	NA	NA	NA	NA	NA	7	25687115	ENSMUSG00000002603	5UTR	25687002	25687868	+	ENSMUST00000002678	Tgfb1	protein_coding	866	1
7 25714832	ctaccaggaaCgggagctgca	242	6	0.025	34	0	0	18	1	0.056	12	2	0.167	97	18	0.186	241	30	0.124	177	23	0.13	184	46	0.25	7	25714832	ENSMUSG00000002608	exon	25714751	25715020	-	ENSMUST00000154143	Ccdc97	protein_coding	269	7
7 25745197	ggcccgagacCggagtagtgg	677	6	0.009	78	1	0.013	59	4	0.068	33	0	0	92	12	0.13	189	8	0.042	209	13	0.062	182	16	0.088	7	25745197	ENSMUSG00000040725	exon	25745093	25745232	-	ENSMUST00000043765	Hnrnpul1	protein_coding	139	17
7 27174770	aggtcggtgaCgcggagttat	1215	66	0.054	103	6	0.058	95	8	0.084	89	2	0.022	31	4	0.129	66	2	0.03	90	6	0.067	55	8	0.145	7	27174770	ENSMUSG00000095538	3UTR	27174716	27174778	-	ENSMUST00000154724	Gm21983	protein_coding	62	17
7 27330216	ttgcattcttCgggggcccgg	352	61	0.173	44	7	0.159	27	2	0.074	10	2	0.2	18	2	0.111	34	7	0.206	41	5	0.122	24	0	0	7	27330216	ENSMUSG00000040488	exon	27330127	27330318	-	ENSMUST00000118583	Ltbp4	protein_coding	191	11
7 27591870	tgggcggccgCcggtgacagg	115	0	0	43	0	0	40	0	0	14	0	0	130	16	0.123	493	53	0.108	537	55	0.103	544	53	0.097	7	27591870	ENSMUSG00000004056	5UTR	27591746	27591879	+	ENSMUST00000167435	Akt2	protein_coding	133	5
7 27638133	agccagcatcCgagagtgagc	59	0	0	NA	NA	NA	NA	NA	NA	NA	NA	NA	13	1	0.077	29	13	0.448	NA	NA	NA	15	4	0.267	7	27638133	ENSMUSG00000004056	exon	27638062	27639448	+	ENSMUST00000108343	Akt2	protein_coding	1386	2
7 27658293	ggccgaggcaCgggccgggga	28	0	0	NA	NA	NA	NA	NA	NA	NA	NA	NA	20	6	0.3	110	0	0	81	0	0	124	2	0.016	7	27658293	ENSMUSG00000040390	exon	27657852	27658532	-	ENSMUST00000108341	Map3k10	protein_coding	680	15
7 27663283	agggcaacttCaagcgcagcc	74	0	0	NA	NA	NA	NA	NA	NA	NA	NA	NA	68	10	0.147	210	12	0.057	175	3	0.017	219	9	0.041	7	27663283	ENSMUSG00000040390	exon	27663225	27663471	-	ENSMUST00000108341	Map3k10	protein_coding	246	6
7 28185089	tatccagagcCgcttctaccg	58	0	0	NA	NA	NA	NA	NA	NA	NA	NA	NA	28	4	0.143	68	0	0	53	0	0	40	0	0	7	28185089	ENSMUSG00000002409	exon	28185068	28185214	+	ENSMUST00000173223	Dyrk1b	protein_coding	146	4
7 28767676	gcaggaggctCaggtgagatg	61	0	0	NA	NA	NA	NA	NA	NA	NA	NA	NA	56	6	0.107	183	25	0.137	192	16	0.083	205	11	0.054	7	28767676	ENSMUSG00000015149	exon	28767254	28767678	+	ENSMUST00000155327	Sirt2	protein_coding	424	22
7 28785405	aagcaactccCaggtgtgagc	353	2	0.006	34	0	0	26	0	0	19	0	0	186	6	0.032	620	63	0.102	596	39	0.065	739	60	0.081	7	28785405	ENSMUSG00000015149	exon	28785380	28785439	+	ENSMUST00000132789	Sirt2	protein_coding	59	10
7 29064544	cgcaggcgcgCacgcaggtga	NA	NA	NA	NA	NA	NA	NA	NA	NA	NA	NA	NA	1116	147	0.132	1989	213	0.107	2450	237	0.097	2400	288	0.12	7	29064544	ENSMUSG00000030592	exon	29064429	29064667	-	ENSMUST00000179893	Ryr1	protein_coding	238	11
7 29070131	tgtgccatcgCgggcgcactg	NA	NA	NA	NA	NA	NA	NA	NA	NA	NA	NA	NA	97	11	0.113	327	12	0.037	318	12	0.038	283	9	0.032	7	29070131	ENSMUSG00000030592	exon	29070020	29070183	-	ENSMUST00000032813	Ryr1	protein_coding	163	16
7 29072916	ctggttcagcCgaagatgtct	NA	NA	NA	NA	NA	NA	NA	NA	NA	NA	NA	NA	720	104	0.144	1882	194	0.103	1856	175	0.094	1770	197	0.111	7	29072916	ENSMUSG00000030592	exon	29072765	29072934	-	ENSMUST00000179893	Ryr1	protein_coding	169	20
7 29077076	gctgggtatgCatgaaacagt	NA	NA	NA	NA	NA	NA	NA	NA	NA	NA	NA	NA	1547	246	0.159	1475	181	0.123	1486	146	0.098	1485	213	0.144	7	29077076	ENSMUSG00000030592	exon	29077023	29077137	-	ENSMUST00000179893	Ryr1	protein_coding	114	11
7 29078680	ggcagtatgaCgggctcggcg	NA	NA	NA	NA	NA	NA	NA	NA	NA	NA	NA	NA	1414	142	0.101	3280	181	0.055	3651	213	0.058	3471	267	0.077	7	29078680	ENSMUSG00000030592	exon	29078519	29078792	-	ENSMUST00000032813	Ryr1	protein_coding	273	14
7 29086033	cggagacccgCgccatcacgc	NA	NA	NA	NA	NA	NA	NA	NA	NA	NA	NA	NA	1025	295	0.288	2575	642	0.249	2426	556	0.229	2736	677	0.248	7	29086033	ENSMUSG00000030592	exon	29085712	29086324	-	ENSMUST00000179893	Ryr1	protein_coding	612	12
7 29100441	gagaagctggCagagaacatt	NA	NA	NA	NA	NA	NA	NA	NA	NA	NA	NA	NA	911	159	0.175	1997	191	0.096	2164	228	0.106	1821	190	0.104	7	29100441	ENSMUSG00000030592	exon	29100380	29100484	-	ENSMUST00000032813	Ryr1	protein_coding	104	14
7 29103489	ggggcggcaaCggggtcggcg	NA	NA	NA	NA	NA	NA	NA	NA	NA	NA	NA	NA	109	13	0.119	430	33	0.077	441	31	0.07	450	19	0.042	7	29103489	ENSMUSG00000030592	exon	29103434	29103675	-	ENSMUST00000179893	Ryr1	protein_coding	241	6
7 29103646	gtgggccgagCagagggctcc	NA	NA	NA	NA	NA	NA	NA	NA	NA	NA	NA	NA	188	33	0.176	315	22	0.07	292	17	0.058	351	22	0.063	7	29103646	ENSMUSG00000030592	exon	29103434	29103675	-	ENSMUST00000179893	Ryr1	protein_coding	241	20
7 29110851	gcttccgaatCtccaaggtcg	NA	NA	NA	NA	NA	NA	NA	NA	NA	NA	NA	NA	1086	247	0.228	2140	408	0.191	2627	417	0.159	2283	414	0.181	7	29110851	ENSMUSG00000030592	exon	29110845	29111001	-	ENSMUST00000179893	Ryr1	protein_coding	156	1
7 29111417	gaggctagagCcgctgagaat	NA	NA	NA	NA	NA	NA	NA	NA	NA	NA	NA	NA	1085	437	0.403	1883	563	0.299	2198	583	0.265	2120	625	0.295	7	29111417	ENSMUSG00000030592	exon	29111404	29111478	-	ENSMUST00000179893	Ryr1	protein_coding	74	5
7 30186986	ctgcttccttCggactctgag	82	0	0	NA	NA	NA	NA	NA	NA	NA	NA	NA	11	0	0	26	4	0.154	34	2	0.059	68	5	0.074	7	30186986	ENSMUSG00000001794	3UTR	30186942	30187506	-	ENSMUST00000001845	Capns1	protein_coding	564	2
7 30313964	ggtggaaccaCggagcctgct	58	2	0.034	NA	NA	NA	NA	NA	NA	NA	NA	NA	NA	NA	NA	29	6	0.207	14	3	0.214	22	6	0.273	7	30313964	ENSMUSG00000042831	3UTR	30313919	30314161	+	ENSMUST00000137550	Alkbh6	protein_coding	242	4
7 30727841	gcagtagtaaCaggactgctg	117	0	0	NA	NA	NA	NA	NA	NA	NA	NA	NA	NA	NA	NA	20	4	0.2	NA	NA	NA	19	1	0.053	7	30727841	ENSMUSG00000006315	exon	30727701	30727903	-	ENSMUST00000006478	Tmem147	protein_coding	202	16
7 30729235	gcgtccaggcCggggtcacct	788	0	0	73	0	0	24	0	0	17	0	0	33	4	0.121	151	2	0.013	125	0	0	111	0	0	7	30729235	ENSMUSG00000006315	exon	30729202	30729271	-	ENSMUST00000006478	Tmem147	protein_coding	69	11
7 31117100	ccagcccctaCgggtaccctc	258	1	0.004	64	0	0	39	1	0.026	23	0	0	1735	177	0.102	3757	377	0.1	4793	407	0.085	4837	549	0.114	7	31117100	ENSMUSG00000019194	3UTR	31116524	31117228	-	ENSMUST00000188002	Scn1b	protein_coding	704	15
7 3415419	cgggttttctCacgctgcaca	114	3	0.026	31	0	0	24	0	0	NA	NA	NA	NA	NA	NA	NA	NA	NA	NA	NA	NA	NA	NA	NA	7	3415419	ENSMUSG00000053395	exon	3414839	3415605	+	ENSMUST00000092351	Cacng8	protein_coding	766	17
7 35204218	gcctgtgcccCgggggcacct	121	1	0.008	16	1	0.062	14	0	0	NA	NA	NA	NA	NA	NA	30	4	0.133	24	1	0.042	26	1	0.038	7	35204218	ENSMUSG00000001802	exon	35203268	35204381	-	ENSMUST00000122409	Lrp3	protein_coding	1113	19
7 3706703	cctggactctCagaagcacat	11087	585	0.053	877	35	0.04	598	31	0.052	275	16	0.058	360	66	0.183	1256	218	0.174	909	137	0.151	924	167	0.181	7	3706703	ENSMUSG00000006333	3UTR	3706021	3706895	+	ENSMUST00000108623	Rps9	protein_coding	874	15
7 38183238	ctaggcctctCtggatttttc	NA	NA	NA	NA	NA	NA	NA	NA	NA	NA	NA	NA	NA	NA	NA	15	0	0	NA	NA	NA	27	4	0.148	7	38183238	ENSMUSG00000054676	5UTR	38183217	38183521	+	ENSMUST00000165308	1600014C10Rik	protein_coding	304	1
7 44551766	gccagcagctCaggccggcca	109	7	0.064	27	1	0.037	13	0	0	NA	NA	NA	18	3	0.167	61	17	0.279	78	14	0.179	65	12	0.185	7	44551766	ENSMUSG00000060601	exon	44551600	44551859	-	ENSMUST00000123358	Nr1h2	protein_coding	259	15
7 44812954	ggcccggaacCgggagctgag	185	14	0.076	109	6	0.055	80	3	0.037	31	0	0	58	11	0.19	158	31	0.196	235	59	0.251	245	65	0.265	7	44812954	ENSMUSG00000038539	exon	44812257	44813520	-	ENSMUST00000047356	Atf5	protein_coding	1263	13
7 44854758	ccttggcctgCgagaggccac	229	3	0.013	21	0	0	14	0	0	14	0	0	90	6	0.067	362	30	0.083	332	31	0.093	357	42	0.118	7	44854758	ENSMUSG00000011096	3UTR	44854736	44855421	+	ENSMUST00000054343	Akt1s1	protein_coding	685	1
7 44854958	cagccagtgtCgggaagagtt	271	12	0.044	36	3	0.083	17	2	0.118	16	0	0	285	82	0.288	972	235	0.242	1003	286	0.285	1037	280	0.27	7	44854958	ENSMUSG00000011096	3UTR	44854736	44855421	+	ENSMUST00000054343	Akt1s1	protein_coding	685	6
7 44915927	ccttcatgtgCctggccttgc	568	0	0	35	0	0	27	0	0	19	0	0	26	0	0	69	0	0	79	8	0.101	74	0	0	7	44915927	ENSMUSG00000060279	exon	44915833	44916034	-	ENSMUST00000166060	Ap2a1	protein_coding	201	11
7 45002267	cagcctatctCccttacctct	59	0	0	11	0	0	NA	NA	NA	NA	NA	NA	29	10	0.345	21	0	0	31	0	0	24	0	0	7	45002267	ENSMUSG00000003184	exon	45002164	45002389	+	ENSMUST00000107834	Irf3	protein_coding	225	11
7 45147258	tgggcctggcCctgggcacag	42	0	0	14	0	0	NA	NA	NA	NA	NA	NA	NA	NA	NA	23	0	0	26	5	0.192	23	0	0	7	45147258	ENSMUSG00000007833	exon	45147162	45147314	-	ENSMUST00000126618	Aldh16a1	protein_coding	152	15
7 45147463	ggccctgcctCgctggggcct	54	1	0.019	NA	NA	NA	NA	NA	NA	NA	NA	NA	NA	NA	NA	14	4	0.286	15	0	0	22	3	0.136	7	45147463	ENSMUSG00000007833	exon	45147398	45147580	-	ENSMUST00000150880	Aldh16a1	protein_coding	182	9
7 45149666	gatcccatcaCaggtttttga	110	0	0	14	0	0	NA	NA	NA	10	0	0	32	4	0.125	59	1	0.017	59	4	0.068	78	0	0	7	45149666	ENSMUSG00000007833	exon	45149664	45149766	-	ENSMUST00000107815	Aldh16a1	protein_coding	102	1
7 45157773	gcacgcggagCtggatgcaag	181	3	0.017	26	0	0	16	0	0	11	1	0.091	72	10	0.139	220	12	0.055	199	16	0.08	265	19	0.072	7	45157773	ENSMUSG00000003423	exon	45157603	45157782	+	ENSMUST00000107811	Pih1d1	protein_coding	179	22
7 45317068	cgcctagagtCggaggctgag	19	0	0	NA	NA	NA	NA	NA	NA	NA	NA	NA	23	2	0.087	95	4	0.042	86	5	0.058	97	10	0.103	7	45317068	ENSMUSG00000038260	exon	45317006	45317135	-	ENSMUST00000042194	Trpm4	protein_coding	129	11
7 45456354	gtggctgaatCaggagtcttt	15	0	0	NA	NA	NA	NA	NA	NA	NA	NA	NA	35	3	0.086	102	7	0.069	91	9	0.099	88	10	0.114	7	45456354	ENSMUSG00000003865	3UTR	45455368	45456619	+	ENSMUST00000003964	Gys1	protein_coding	1251	15
7 45644342	agctccagttCcagctccagc	NA	NA	NA	NA	NA	NA	NA	NA	NA	NA	NA	NA	41	0	0	37	0	0	23	3	0.13	26	0	0	7	45644342	ENSMUSG00000042918	exon	45644204	45645741	+	ENSMUST00000153706	Mamstr	protein_coding	1537	2
7 46050591	aacataacgaCagggacatac	1229	0	0	95	0	0	64	0	0	33	0	0	24	0	0	45	2	0.044	25	2	0.08	31	4	0.129	7	46050591	ENSMUSG00000030835	exon	46050546	46050696	+	ENSMUST00000033121	Nomo1	protein_coding	150	7
7 46068765	tgggagacttCaaggcttatg	2054	152	0.074	199	13	0.065	174	10	0.057	123	10	0.081	115	47	0.409	373	184	0.493	391	198	0.506	454	234	0.515	7	46068765	ENSMUSG00000030835	exon	46068672	46068798	+	ENSMUST00000033121	Nomo1	protein_coding	126	17
7 46076129	ccacatcgagCgggcgctgcc	2242	4	0.002	346	1	0.003	237	0	0	139	0	0	55	7	0.127	163	12	0.074	139	18	0.129	147	12	0.082	7	46076129	ENSMUSG00000030835	exon	46076075	46076158	+	ENSMUST00000033121	Nomo1	protein_coding	83	15
7 46099569	gcttgtgacgCagggcacatt	NA	NA	NA	NA	NA	NA	NA	NA	NA	NA	NA	NA	10	4	0.4	27	8	0.296	23	5	0.217	28	11	0.393	7	46099569	ENSMUSG00000096146	exon	46098725	46099897	-	ENSMUST00000180081	Kcnj11	protein_coding	1172	16
7 46430682	atatctactgCgggagcatat	48	4	0.083	NA	NA	NA	NA	NA	NA	NA	NA	NA	NA	NA	NA	NA	NA	NA	NA	NA	NA	NA	NA	NA	7	46430682	ENSMUSG00000058975	3UTR	46428312	46433353	+	ENSMUST00000025202	Kcnc1	protein_coding	5041	9
7 46892553	caggtcccagCagagatggca	323	6	0.019	21	0	0	20	0	0	NA	NA	NA	39	12	0.308	95	16	0.168	83	11	0.133	102	11	0.108	7	46892553	ENSMUSG00000014402	exon	46892358	46892560	-	ENSMUST00000014546	Tsg101	protein_coding	202	22
[truncated: 3,447 more rows]

## Sheet: Supplementary Table 5. High con
group	seqContext	cov_MTA	C_count_MTA	methRate_MTA	cov_MTB	C_count_MTB	methRate_MTB	cov_MTC	C_count_MTC	methRate_MTC	cov_MTD	C_count_MTD	methRate_MTD	cov_SRR8170377	C_count_SRR8170377	methRate_SRR8170377	cov_SRR8170378	C_count_SRR8170378	methRate_SRR8170378	cov_SRR8170379	C_count_SRR8170379	methRate_SRR8170379	cov_SRR8170380	C_count_SRR8170380	methRate_SRR8170380	chrom	position	gene	type	start	end	strand	trans	gene_name	type_gene	length	binLoc
[truncated: 714 more rows]

[truncated: 1 more sheets: Supplementary Table 6. Mitochon]
